# Supplementary material for: Modulation of early gene expression responses to water deprivation stress by the E3 ubiquitin ligase ATL80: implications for retrograde signaling interplay
Source: BMC Plant Biol. 2024 Mar 8;24:180. doi: 10.1186/s12870-024-04872-5 (PMC10921668; doi:10.1186/s12870-024-04872-5)
Supplement: Supplementary file 1 — Supplementary Material 1: Table 1. Differentially expressed genes between the atl80 mutant and the WT transcriptomes at different time points. [file 12870_2024_4872_MOESM1_ESM.xlsx]

## Sheet: T0
Supplementary Table 1
Differentially expressed genes between the atl80 mutant and the WT transcriptomes at 0 minutes
Gene name	log2FC	PValue	Gene Symbol	Description	Class	Category
AT2G14580.1	9.77573	0.0450402	ATPRB1,PRB1	basic pathogenesis-related protein 1	Protection	Response to stress factors, abiotic
AT2G14610.1	8.98322	0.0403938	PR1,PR1,ATPR1	pathogenesis-related gene 1	Protection	Response to stress factors, biotic
AT5G39100.1	5.98945	0.000708635	GLP6	germin-like protein 6	Protection	Response to stress factors, storage protein
AT2G30766.1	5.87247	0.00413531	FE-UPTAKE-INDUCING PEPTIDE1, FEP1, IMA3, IRONMAN 3	FE-UPTAKE-INDUCING PEPTIDE1	Regulation of signaling	Peptides
AT5G38910.1	5.87007	0.00781155		RmlC-like cupins superfamily protein	Protection	Cell wall and membrane dynamics
AT5G39150.1	5.7593	0.00140911		RmlC-like cupins superfamily protein	Protection	Cell wall and membrane dynamics
AT5G39110.1	5.53239	0.00407271		RmlC-like cupins superfamily protein	Protection	Cell wall and membrane dynamics
AT1G14880.1	5.5202	0.0142792	PCR1	PLANT CADMIUM RESISTANCE 1	Other components	Other components
AT2G32680.1	5.18915	0.0434387	AtRLP23,RLP23	receptor like protein 23	Regulation of signaling	RECEPTOR-like protein kinase
AT3G33148.1	5.04408	0.0324771		transposable element gene	Other components	Transposable element
AT1G74670.1	4.94729	0.0169845	GASA6	Gibberellin-regulated family protein	Growth and development	Hormones, gibberellin
AT1G73220.1	4.93154	0.0254759	AtOCT1	Encodes Organic Cation Transporter 1 (OCT1), likely to be involved in polyamine transport.	Metabolism	Transport
AT5G59320.1	4.91694	0.00229008	LTP3	lipid transfer protein 3	Metabolism	Lipid metabolism
AT5G62240.1	4.90891	0.0137268	TPXL8	TPX2-LIKE Group A family with aurora binding	Growth and development	Cell cycle and cytoskeleton
AT1G18970.1	4.69184	0.0334656	GLP4	germin-like protein 4	Protection	Response to stress factors, storage protein
AT1G28290.2	4.61856	0.0183906	AGP31	arabinogalactan protein 31	Protection	Cell wall and membrane dynamics
AT4G10500.1	4.5161	0.00820861		2-oxoglutarate (2OG) and Fe(II)-dependent oxygenase superfamily protein	Metabolism	Oxidation-reduction process
AT5G27780.1	4.5044	0.00280112	SAUR75	SAUR-like auxin-responsive protein family	Growth and development	Hormones, auxin
AT5G22570.1	4.48652	0.0338683	WRKY38,ATWRKY38	WRKY DNA-binding protein 38	Gene expression	Transcription factors
AT5G44420.1	4.4844	0.0292506	PDF1.2,PDF1.2A,LCR77	plant defensin 1.2	Protection	Response to stress factors, biotic
AT1G03780.3	4.3864	0.0420526	TPX2	targeting protein for XKLP2	Growth and development	Cell cycle and cytoskeleton
AT4G14630.1	4.3229	0.00286875	GLP9	germin-like protein 9	Protection	Response to stress factors, storage protein
AT4G02800.1	4.32049	0.00356743	MADA1	GRIP/coiled-coil protein	Growth and development	Cell cycle and cytoskeleton
AT2G43580.1	4.31068	0.0416418		Chitinase family protein	Protection	Response to stress factors, biotic
AT2G26010.1	4.30893	0.0080473	PDF1.3	plant defensin 1.3	Protection	Response to stress factors, biotic
AT1G75040.1	4.29144	0.000335559	PR5,PR-5	pathogenesis-related gene 5 ,Thaumatin-like protein involved in response to pathogens	Protection	Response to stress factors, abiotic
AT1G55010.1	4.26911	0.00182204	PDF1.5	plant defensin 1.5	Protection	Response to stress factors, biotic
AT3G03820.1	4.26885	0.0147585	SAUR29	SAUR-like auxin-responsive protein family	Growth and development	Hormones, auxin
AT1G76240.1	4.24517	0.0109256		Arabidopsis protein of unknown function (DUF241)	Other components	Other components
AT2G26020.1	4.23674	0.00808696	PDF1.2b	plant defensin 1.2b	Protection	Response to stress factors, biotic
AT5G55570.1	4.23022	0.0201211		transmembrane protein	Other components	Other components
AT4G11320.1	4.22855	0.0233413		Papain family cysteine protease	Protection	Proteases
AT5G50740.2	4.22454	0.00505026		Heavy metal transport/detoxification superfamily protein	Protection	Detoxification
AT1G01390.1	4.22112	0.000257115		UDP-Glycosyltransferase superfamily protein	Metabolism	Secondary metabolism
AT1G59500.1	4.16042	0.000617919	GH3.4	Auxin-responsive GH3 family protein	Growth and development	Hormones, auxin
AT2G40610.1	4.12862	0.02675	ATEXPA8,EXP8,ATEXP8,ATHEXPALPHA1.11,EXPA8	expansin A8	Protection	Cell wall and membrane dynamics
AT2G33850.1	4.12655	0.00193463	E6-LIKE 1, E6L1	Stigmatic factor that plays a role during the early post-pollination stages	Growth and development	Reproductive development
AT3G29410.1	4.09838	0.0112023		Terpenoid cyclases/Protein prenyltransferases superfamily protein	Metabolism	Secondary metabolism
AT4G02160.1	4.09325	0.039654		cotton fiber protein	Growth and development	Modulator of growth
AT5G47600.1	4.09314	0.0472419		HSP20-like chaperones superfamily protein	Protection	Protein folding/refolding
AT3G44050.1	4.0604	0.00832314		P-loop containing nucleoside triphosphate hydrolases superfamily protein	Growth and development	Cell cycle and cytoskeleton
AT5G44430.1	4.05128	0.0169265	PDF1.2c	plant defensin 1.2C	Protection	Response to stress factors, biotic
AT2G14560.2	4.0355	0.0480348	LURP1	LATE UPREGULATED IN RESPONSE TO HYALOPERONOSPORA PARASITICA	Protection	Response to stress factors, abiotic
AT1G75830.1	4.01004	0.00342219	LCR67,PDF1.1	low-molecular-weight cysteine-rich 67	Protection	Cell wall and membrane dynamics
AT5G27570.1	4.00301	0.0184209	CDC20.5	Transducin/WD40 repeat-like superfamily protein	Growth and development	Cell cycle and cytoskeleton
AT3G22235.1	3.99147	0.0171842	ATHCYSTM8, CYSTEINE-RICH TRANSMEMBRANE MODULE 8	cysteine-rich TM module stress tolerance protein	Protection	Response to stress factors, abiotic, osmotic and hypoxia
AT5G14330.1	3.96915	0.00791103		transmembrane protein	Other components	Other components
AT5G15160.1	3.94923	0.0296639	BNQ2,BHLH134	basic helix-loop-helix (bHLH) DNA-binding family protein, no DNA binding	Gene expression	Transcription factors
AT2G18980.1	3.94716	0.039814		Peroxidase superfamily protein	Metabolism	Oxidation-reduction process
AT1G19250.1	3.93087	0.0117976	FMO1	flavin-dependent monooxygenase 1	Metabolism	Oxidation-reduction process
AT4G11080.1	3.89366	0.00462087	3xHMG-box1	HMG (high mobility group) box protein	Growth and development	Cell cycle and cytoskeleton
AT1G30990.1	3.88674	0.00220966		Polyketide cyclase/dehydrase and lipid transport superfamily protein	Metabolism	Lipid metabolism
AT2G43590.1	3.87635	0.0187577		Chitinase family protein	Protection	Response to stress factors, biotic
AT3G22840.1	3.87112	0.0022989	ELIP1,ELIP	Chlorophyll A-B binding family protein	Metabolism	Photosynthesis, light response, chloroplast function
AT1G24147.1	3.81351	0.00128402		transmembrane protein	Other components	Other components
AT1G08560.1	3.80506	0.0318057	SYP111,KN,ATSYP111	syntaxin of plants 111	Metabolism	Endocytic pathway
AT1G31580.1	3.80459	0.035493	ECS1,CXC750	Encodes cell wall protein, is linked to a locus influencing resistance to Xcc750	Protection	Cell wall and membrane dynamics
AT5G57240.2	3.79909	0.0115933	ORP4C	OSBP(oxysterol binding protein)-related protein 4C	Metabolism	Lipid metabolism
AT4G30650.1	3.78831	0.00393837		Low temperature and salt responsive protein family	Protection	Response to stress factors, abiotic, cold regulated
AT5G46960.1	3.75421	0.0134115	ATPMEI12, INVERTASE INHIBITOR 1, INVINH1	Pectin methylesterase inhibitor that is involved in resistance to Botrytis cinerea	Protection	Cell wall and membrane dynamics
AT1G76960.1	3.73754	0.00444621		Unknown protein, contains WRKY40 binding motifs	Other components	Other components
AT5G45180.1	3.73465	0.0408705		Flavin-binding monooxygenase family protein	Other components	Other components
AT1G68850.1	3.73205	0.0140891		Peroxidase superfamily protein	Metabolism	Oxidation-reduction process
AT2G43740.1	3.73144	0.0274503		Mannose-binding lectin superfamily protein	Regulation of signaling	Lectin gene family
AT1G19960.1	3.69378	0.00730702		Unknown gene, expression decreased in response to Mn and increased by cytokinin	Other components	Other components
AT4G12620.1	3.66486	0.00540151	ORC1B,ATORC1B,UNE13	origin of replication complex 1B	Gene expression	Maintenance of the genome/Chromatin organization and remodeling
AT2G40925.1	3.65837	0.00577074		F-box and associated interaction domains-containing protein	Regulation of signaling	Ubiquitination
AT4G29030.1	3.64991	0.00100113		Putative membrane lipoprotein	Protection	Cell wall and membrane dynamics
AT2G15220.1	3.64879	0.002571		Plant basic secretory protein (BSP) family protein	Other components	Other components
AT5G23020.1	3.61756	0.00485603	MAM-L,MAM3,IMS2	2-isopropylmalate synthase 2	Metabolism	Glucosinolate metabolism
AT1G75150.1	3.61463	0.0118701		DNA ligase-like protein	Other components	Other components
AT3G04530.1	3.61376	0.0119924	PPCK2,PEPCK2,ATPPCK2	phosphoenolpyruvate carboxylase kinase 2	Metabolism	Primary metabolic process
AT5G52670.1	3.57628	0.017901		Copper transport protein family	Metabolism	Nutrition, copper
AT5G22580.1	3.57213	0.0260216		Stress responsive A/B Barrel Domain	Other components	Other components
AT5G59870.1	3.55961	0.000605755	HTA6	histone H2A 6	Gene expression	Maintenance of the genome/Chromatin organization and remodeling
AT3G15536.1	3.54764	0.0203907		unknown protein	Other components	Other components
AT3G12710.1	3.53092	0.0183872		DNA glycosylase superfamily protein	Gene expression	Maintenance of the genome/Chromatin organization and remodeling
AT1G75050.1	3.5265	0.0096994		Pathogenesis-related thaumatin superfamily protein	Protection	Response to stress factors, abiotic
AT5G58860.1	3.51951	0.0103432	CYP86A1,CYP86	cytochrome P450, family 86, subfamily A, polypeptide 1	Metabolism	Oxidation-reduction process
AT3G52720.1	3.50615	0.0175431	CAH1,ATACA1,ACA1	alpha carbonic anhydrase 1	Metabolism	Primary metabolic process
AT1G75030.1	3.49281	0.00720573	ATLP-3,TLP-3	thaumatin-like protein 3	Protection	Response to stress factors, biotic
AT1G18980.1	3.49135	0.000120559		RmlC-like cupins superfamily protein	Protection	Cell wall and membrane dynamics
AT4G19810.1	3.47745	0.0154931	ChiC	Glycosyl hydrolase family protein with chitinase insertion domain	Protection	Response to stress factors
AT1G29510.1	3.47686	0.000272127	SAUR68	SAUR-like auxin-responsive protein family	Growth and development	Hormones, auxin
AT2G25510.1	3.47156	0.000207587		unknown protein	Other components	Other components
AT3G46400.1	3.47061	0.0404233		Leucine-rich repeat protein kinase family protein	Regulation of signaling	Leucine-rich repeat
AT3G14395.1	3.4704	0.00153903	MATI, MITE ATTACK TRIGGERED IMMUNITY 1	Protein Involved in the Regulation of Herbivore-Associated Signaling Pathways, affecting the expression of genes involved in biosynthesis and signaling of the jasmonic acid and salicylic acid hormones.	Protection	Response to stress factors, biotic
AT2G15130.1	3.46056	0.0227623		Plant basic secretory protein (BSP) family protein	Other components	Other components
AT5G23910.1	3.45281	0.00748164		ATP binding microtubule motor family protein	Growth and development	Cell cycle and cytoskeleton
AT2G16270.1	3.45277	0.0240494		transmembrane protein	Other components	Other components
AT3G03840.1	3.4196	0.0303673	SAUR27	SAUR-like auxin-responsive protein family	Growth and development	Hormones, auxin
AT3G23060.1	3.41106	0.0149882		RING/U-box superfamily protein	Regulation of signaling	Ubiquitination
AT2G25510.2	3.40955	0.00695273		unknown protein	Other components	Other components
AT1G02730.1	3.40545	0.0398105	ATCSLD5,CSLD5,SOS6	cellulose synthase-like D5	Protection	Cell wall and membrane dynamics
AT2G32870.1	3.39878	0.0371267		TRAF-like family protein	Regulation of signaling	Protein-protein interaction
AT3G51220.1	3.37352	0.00126032		WEB family protein (DUF827)	Other components	Other components
AT1G11000.1	3.37053	0.000446485	MLO4,ATMLO4	Seven transmembrane MLO family protein	Protection	Response to stress factors, biotic
AT1G47400.1	3.3446	0.010205	IMA1, FEP3	FE-UPTAKE-INDUCING PEPTIDE3	Regulation of signaling	Peptides
AT3G05600.1	3.34365	0.00656146		alpha/beta-Hydrolases superfamily protein	Metabolism	Lipid metabolism
AT5G45700.1	3.34073	0.035225		Haloacid dehalogenase-like hydrolase (HAD) superfamily protein	Metabolism	Primary metabolic process
AT1G47395.1	3.33841	0.00573575	IMA2, FEP2	FE-UPTAKE-INDUCING PEPTIDE2	Regulation of signaling	Peptides
AT5G57785.1	3.32791	0.00507112		hypothetical protein	Other components	Other components
AT4G24780.1	3.32339	0.00901322		Category	Protection	Cell wall and membrane dynamics
AT4G15390.1	3.31211	0.0306524		HXXXD-type acyl-transferase family protein	Protection	Cell wall and membrane dynamics
AT4G21630.1	3.3097	0.00848031		Subtilase family protein	Protection	Proteases
AT5G63560.1	3.30814	0.0450165		HXXXD-type acyl-transferase family protein	Protection	Cell wall and membrane dynamics
AT4G30170.1	3.30315	0.00256242		Peroxidase family protein	Metabolism	Oxidation-reduction process
AT2G32880.1	3.30169	0.00467221		TRAF-like family protein	Regulation of signaling	Protein-protein interaction
AT5G60900.1	3.29001	0.0200143	RLK1	receptor-like protein kinase 1	Regulation of signaling	RECEPTOR-like protein kinase
AT5G18010.1	3.28359	0.0221177	SAUR19	SAUR-like auxin-responsive protein family	Growth and development	Hormones, auxin
AT5G18020.1	3.28269	0.0187255	SAUR20	SAUR-like auxin-responsive protein family	Growth and development	Hormones, auxin
AT3G62040.1	3.27659	0.00313603		Haloacid dehalogenase-like hydrolase (HAD) superfamily protein	Metabolism	Primary metabolic process
AT1G26945.1	3.27371	0.0257186	KDR	basic helix-loop-helix (bHLH) DNA-binding superfamily protein	Gene expression	Transcription factors
AT4G06601.1	3.26458	0.0306		transposable element gene	Other components	Transposable element
AT1G29420.1	3.26112	0.00428494		SAUR-like auxin-responsive protein family	Growth and development	Hormones, auxin
AT4G22880.1	3.26098	0.00240793	LDOX,TDS4,TT18,ANS	leucoanthocyanidin dioxygenase	Metabolism	Secondary metabolism
AT4G07820.1	3.23369	0.0232149		CAP (Cysteine-rich secretory proteins, Antigen 5, and Pathogenesis-related 1 protein) superfamily protein	Regulation of signaling	Peptides
AT4G34810.1	3.22281	0.00540278		SAUR-like auxin-responsive protein family	Growth and development	Hormones, auxin
AT1G09200.1	3.21497	3.01082e-05		Histone superfamily protein	Gene expression	Maintenance of the genome/Chromatin organization and remodeling
AT3G57260.1	3.211	0.0454807	BGL2,PR2,BG2,PR-2	beta-1,3-glucanase 2	Protection	Response to stress factors, abiotic
AT1G67750.1	3.20392	0.0174492		Pectate lyase family protein	Protection	Cell wall and membrane dynamics
AT5G10130.1	3.1923	0.0209834		Pollen Ole e 1 allergen and extensin family protein	Protection	Cell wall and membrane dynamics
AT2G29780.2	3.17432	0.00315791		Galactose oxidase/kelch repeat superfamily protein	Other components	Other components
AT2G07170.1	3.16287	0.00525496		ARM repeat superfamily protein	Regulation of signaling	Protein-protein interaction
AT1G21240.1	3.14851	0.0468239	WAK3	wall associated kinase 3	Regulation of signaling	Phosphorylation
AT5G07030.1	3.12656	0.0256989		Eukaryotic aspartyl protease family protein	Protection	Proteases
AT3G56870.1	3.11217	0.0275407		hypothetical protein	Other components	Other components
AT5G18080.1	3.11086	0.0215613	SAUR24	SAUR-like auxin-responsive protein family	Growth and development	Hormones, auxin
AT3G55566.1	3.10525	0.0122092		unknown protein	Other components	Other components
AT5G35631.1	3.09891	0.0362334		unknown protein	Other components	Other components
AT5G05270.2	3.09798	0.00453643		Chalcone-flavanone isomerase family protein	Metabolism	Secondary metabolism
AT4G35620.1	3.08323	0.0489332	CYCB2;2	Cyclin B2;2	Growth and development	Cell cycle and cytoskeleton
AT5G10400.1	3.07267	0.000311261		Histone superfamily protein	Gene expression	Maintenance of the genome/Chromatin organization and remodeling
AT2G02850.1	3.06979	0.0094406	ARPN	plantacyanin	Growth and development	Modulator of growth, anther
AT2G18660.1	3.06139	0.00839523	PNP-A	plant natriuretic peptide A	Other components	Other components
AT2G33640.1	3.06131	0.0198977		DHHC-type zinc finger family protein	Metabolism	Primary metabolic process
AT3G14190.1	3.05388	0.0247368	CMR1, COPPER MODIFIED RESISTANCE 1, PANS1, PATRONUS 1	Loss of function alleles are defective in meiosis and have reduced fertility.	Growth and development	Cell cycle and cytoskeleton
AT5G07690.1	3.04516	0.00703589	MYB29,ATMYB29,PMG2	myb domain protein 29	Gene expression	Transcription factors
AT3G20470.1	3.03762	0.0379984	GRP-5,ATGRP-5,GRP5,ATGRP5	glycine-rich protein 5	Protection	Cell wall and membrane dynamics
AT2G42540.3	3.02543	0.0419231	COR15A	cold-regulated 15a	Protection	Response to stress factors, abiotic, cold regulated
AT5G22390.1	3.02144	0.0179618		FANTASTIC FOUR-like protein	Growth and development	Modulator of growth
AT3G13610.1	3.01485	0.0039325		2-oxoglutarate (2OG) and Fe(II)-dependent oxygenase superfamily protein	Metabolism	Oxidation-reduction process
AT3G03850.1	3.00559	0.00483542	SAUR26	SAUR-like auxin-responsive protein family	Growth and development	Hormones, auxin
AT5G25460.1	3.0025	0.0147757	DGR2	Encodes a DUF642 cell wall protein	Protection	Cell wall and membrane dynamics
AT2G21100.1	3.00217	0.0106893		Disease resistance-responsive (dirigent-like protein) family protein	Protection	Cell wall and membrane dynamics
AT2G29930.1	3.00095	0.00588166		F-box/RNI-like superfamily protein	Regulation of signaling	Ubiquitination
AT1G18250.1	2.98959	0.0232185	ATLP-1	Pathogenesis-related thaumatin superfamily protein	Protection	Response to stress factors, biotic
AT5G13060.1	2.98694	0.00539958	ABAP1	ARMADILLO BTB protein 1	Growth and development	Cell cycle and cytoskeleton
AT1G49860.1	2.9756	0.00869602	ATGSTF14,GSTF14	glutathione S-transferase (class phi) 14	Metabolism	Oxidation-reduction process
AT2G42870.1	2.97464	0.0425553	PAR1,HLH1	basic helix-loop-helix (bHLH) DNA-binding family protein, phy rapidly regulated 1	Gene expression	Transcription factors
AT5G57780.1	2.97041	0.0146279	P1R1	basic helix-loop-helix (bHLH) DNA-binding family protein	Gene expression	Transcription factors
AT4G31970.1	2.96155	0.00747622	CYP82C2	cytochrome P450, family 82, subfamily C, polypeptide 2	Metabolism	Oxidation-reduction process
AT1G14760.3	2.95442	0.0487998	KNATM	KNOX Arabidopsis thaliana meinox	Other components	Other components
AT5G52130.1	2.94473	0.0235817		hypothetical protein	Other components	Other components
AT2G41800.1	2.94307	0.0359911	TEB, TEEBE	Encodes a DUF642 cell wall protein that is highly induced during the M/G1 phases of the cell cycle and is involved in hypocotyl cell elongation.	Protection	Cell wall and membrane dynamics
AT5G57685.1	2.93985	0.0474575	ATGDU3,GDU3,LSB1	glutamine dumper 3	Metabolism	Glutamate
AT1G11190.1	2.93564	0.0392224	BFN1,ENDO1	bifunctional nuclease i	Growth and development	Senescence
AT5G10760.1	2.92613	0.0112527		Eukaryotic aspartyl protease family protein	Protection	Proteases
AT5G54040.1	2.91396	0.0237422		Cysteine/Histidine-rich C1 domain family protein	Regulation of signaling	Ion/biomolecule binding
AT5G05250.1	2.90725	0.00813766		hypothetical protein	Other components	Other components
AT5G36910.1	2.9055	0.00564848	THI2.2	thionin 2.2	Protection	Response to stress factors, abiotic
AT1G51020.1	2.90132	0.0472858		hypothetical protein	Other components	Other components
AT1G52400.3	2.90049	0.000152978	BGLU18	Glycosyl hydrolase superfamily protein	Protection	Cell wall and membrane dynamics
AT1G58225.1	2.89706	0.0301706		unknown protein	Other components	Other components
AT2G18969.1	2.8968	0.014427		basic helix-loop-helix (bHLH) DNA-binding superfamily protein	Gene expression	Transcription factors
AT5G11420.1	2.89581	0.000895669		Encodes a DUF642 cell wall protein.	Protection	Cell wall and membrane dynamics
AT5G55250.2	2.89319	0.0489157	IAMT1	IAA carboxylmethyltransferase 1	Growth and development	Hormones, auxin
AT3G12610.1	2.89022	0.00548681	DRT100	Leucine-rich repeat (LRR) family protein	Regulation of signaling	Leucine-rich repeat
AT5G42530.1	2.88348	0.00130494		unknown protein	Other components	Other components
AT1G64360.1	2.88263	0.00575319	SAQR	SAQR is a clade specific protein present in single copy in Arabidopsis.It's expression is increased during light induced oxidative stress ,drought stress and also during senescence. Promoter contains two AGL15 binding sites	Growth and development	Senescence
AT4G26540.1	2.88011	0.0478981		Leucine-rich repeat protein kinase family protein	Regulation of signaling	Leucine-rich repeat
AT1G35710.1	2.87686	0.0462877		Leucine-rich repeat protein kinase family protein	Regulation of signaling	Leucine-rich repeat
AT5G12940.1	2.87602	0.0105709		Leucine-rich repeat (LRR) family protein	Regulation of signaling	Leucine-rich repeat
AT5G11920.1	2.86981	0.0170698	AtcwINV6,cwINV6	protein with fructan exohydrolase (FEH) activity acting on both inulin and levan-type fructans (1- and 6-FEH).	Metabolism	Primary metabolic process
AT5G15970.1	2.85917	0.00124553	KIN2,COR6.6	stress-responsive protein (KIN2) / stress-induced protein (KIN2) / cold-responsive protein (COR6.6) / cold-regulated protein (COR6.6)	Protection	Response to stress factors, abiotic
AT4G23800.1	2.85091	0.00295574	3xHMG-box2	HMG (high mobility group) box protein	Growth and development	Cell cycle and cytoskeleton
AT3G25905.1	2.83519	0.0371456	CLE27	CLAVATA3/ESR-RELATED 27	Regulation of signaling	Peptides, small peptides-receptor
AT2G28790.1	2.83259	0.00476685		Pathogenesis-related thaumatin superfamily protein	Protection	Response to stress factors, biotic
AT4G35160.1	2.83044	0.0453516		O-methyltransferase family protein	Metabolism	Secondary metabolism
AT3G30764.1	2.82719	0.0203716		transposable element gene	Other components	Transposable element
AT1G28130.2	2.81267	0.0190289	GH3.17	Auxin-responsive GH3 family protein	Growth and development	Hormones, auxin
AT1G77960.1	2.81121	0.00956882		unknown protein	Other components	Other components
AT5G18050.1	2.81118	0.000255477	SAUR22	SAUR-like auxin-responsive protein family	Growth and development	Hormones, auxin
AT2G28620.1	2.80989	0.019884		P-loop containing nucleoside triphosphate hydrolases superfamily protein	Growth and development	Cell cycle and cytoskeleton
AT1G68780.1	2.80525	0.0165632		RNI-like superfamily protein	Regulation of signaling	Ubiquitination
AT5G59670.1	2.7965	0.00553584		Leucine-rich repeat protein kinase family protein	Regulation of signaling	Leucine-rich repeat
AT3G42658.1	2.79208	0.0138864	SADHU3-2	transposable element gene	Other components	Transposable element
AT4G13810.1	2.78314	0.0104802	RLP47	receptor like protein 47	Regulation of signaling	RECEPTOR-like protein kinase
AT1G13470.1	2.78007	0.0372412		Protein of unknown function (DUF1262)	Other components	Other components
AT3G27400.1	2.74858	0.0349371		Pectin lyase-like superfamily protein	Protection	Cell wall and membrane dynamics
AT3G55240.1	2.74486	0.00778105		Plant protein 1589 of unknown function	Metabolism	Primary metabolic process
AT2G44590.2	2.73954	0.00768994		DYNAMIN-like 1D	Other components	Other components
AT4G30110.1	2.73336	0.00208519	HMA2,ATHMA2	heavy metal atpase 2	Protection	Detoxification
AT4G02290.1	2.72463	0.0476081	AtGH9B13,GH9B13	cytochrome P450, family 72, subfamily A, polypeptide 13	Metabolism	Oxidation-reduction process
AT5G62280.1	2.7199	0.00106687		Protein of unknown function (DUF1442)	Other components	Other components
AT1G29430.1	2.71837	0.0461889		SAUR-like auxin-responsive protein family	Growth and development	Hormones, auxin
AT5G45670.1	2.71646	0.00213697		GDSL-like Lipase/Acylhydrolase superfamily protein	Metabolism	Lipid metabolism
AT2G32780.1	2.71631	0.0110819	UBP1,ATUBP1	ubiquitin-specific protease 1	Regulation of signaling	Ubiquitination
AT3G02480.1	2.71182	0.0269453		Late embryogenesis abundant protein (LEA) family protein	Protection	Dehydration/hypoxia/freezing tolerance
AT2G04025.1	2.70322	0.0494366	RGF3	Encodes a root meristem growth factor (RGF).	Regulation of signaling	Peptides, small peptides-receptor
AT1G06350.1	2.7023	0.0057826		Fatty acid desaturase family protein	Metabolism	Lipid metabolism
AT5G27945.1	2.694	0.0107843		Transducin/WD40 repeat-like superfamily protein	Regulation of signaling	Protein-protein interaction
AT2G23170.1	2.68655	0.00199476	GH3.3	Auxin-responsive GH3 family protein	Growth and development	Hormones, auxin
AT5G15960.1	2.68461	0.0137123	KIN1	stress-responsive protein (KIN1) / stress-induced protein (KIN1)	Protection	Response to stress factors, abiotic
AT2G16980.1	2.68211	0.0399292		Major facilitator superfamily protein	Metabolism	Transport
AT1G32900.1	2.67962	0.00593171	GBSS1	UDP-Glycosyltransferase superfamily protein	Metabolism	Secondary metabolism
AT2G17050.1	2.66331	0.0206374		Disease resistance protein (TIR-NBS-LRR class) family	Regulation of signaling	Leucine-rich repeat , Toll/interleukin receptor (TIR)
AT5G63180.1	2.65592	0.00920998		Pectin lyase-like superfamily protein	Protection	Cell wall and membrane dynamics
AT2G41090.1	2.65349	0.000303152		Calcium-binding EF-hand family protein	Regulation of signaling	Calcium signaling and binding
AT4G34760.1	2.64478	0.0121362		SAUR-like auxin-responsive protein family	Growth and development	Hormones, auxin
AT3G28510.1	2.64464	0.000964953		P-loop containing nucleoside triphosphate hydrolases superfamily protein	Growth and development	Cell cycle and cytoskeleton
AT1G80760.1	2.63001	0.00929193	NIP6;1,NIP6,NLM7	Aquaporin superfamily protein	Protection	Water transport
AT2G05100.1	2.61623	0.0227406	LHCB2.1,LHCB2	photosystem II light harvesting complex gene 2.1	Metabolism	Photosynthesis, light response, chloroplast function
AT3G14520.1	2.6158	0.00840168		Terpenoid cyclases/Protein prenyltransferases superfamily protein	Metabolism	Secondary metabolism
AT3G21770.1	2.61334	0.000421141		Peroxidase superfamily protein	Metabolism	Oxidation-reduction process
AT4G38860.1	2.6122	0.00138372		SAUR-like auxin-responsive protein family	Growth and development	Hormones, auxin
AT5G56300.1	2.60998	0.0362756	GAMT2	gibberellic acid methyltransferase 2	Growth and development	Hormones, gibberellin
AT3G57240.1	2.60506	0.0408751	BG3	beta-1,3-glucanase 3	Protection	Response to stress factors, abiotic
AT5G15940.1	2.60217	0.0217313		NAD(P)-binding Rossmann-fold superfamily protein	Metabolism	Oxidation-reduction process
AT1G73805.1	2.59806	0.00190114	SARD1	Calmodulin binding protein-like	Regulation of signaling	Calcium signaling and binding
AT5G15580.1	2.59721	0.00810548	LNG1	longifolia1	Growth and development	Modulator of growth, leaf
AT5G48900.1	2.5955	0.0144851		Pectin lyase-like superfamily protein	Protection	Cell wall and membrane dynamics
AT1G52040.1	2.58688	0.0158958	MBP1,ATMBP	myrosinase-binding protein 1	Regulation of signaling	Lectin gene family
AT1G23790.1	2.58513	0.0304049	CORD4	CORTICAL MICROTUBULE DISORDERING4	Growth and development	Cell cycle and cytoskeleton
AT2G21200.1	2.57859	0.000544792		SAUR-like auxin-responsive protein family	Growth and development	Hormones, auxin
AT1G01060.1	2.5726	0.00718772	LHY,LHY1	Homeodomain-like superfamily protein	Growth and development	Circadian clock
AT1G09450.1	2.57204	0.0438919	Haspin	Protein kinase superfamily protein	Regulation of signaling	Phosphorylation
AT4G14150.1	2.57082	0.0175424	PAKRP1,KINESIN-12A	phragmoplast-associated kinesin-related protein 1	Growth and development	Cell cycle and cytoskeleton
AT2G43570.1	2.57047	0.0104535	CHI	chitinase, putative	Protection	Response to stress factors, biotic
AT4G17030.1	2.56119	0.0337216	ATEXLB1,EXPR,AT-EXPR,ATEXPR1,ATHEXPBETA3.1,EXLB1	expansin-like B1	Protection	Cell wall and membrane dynamics
AT2G32140.1	2.56107	0.000776965		transmembrane receptors	Other components	Other components
AT5G10170.1	2.5413	0.00883303	ATMIPS3,MIPS3	myo-inositol-1-phosphate synthase 3	Regulation of signaling	Dephosphorylation
AT2G05070.1	2.5377	0.00505959	LHCB2.2,LHCB2	photosystem II light harvesting complex gene 2.2	Metabolism	Photosynthesis, light response, chloroplast function
AT5G28821.1	2.53626	0.0447267		unknown protein	Other components	Other components
AT3G20380.1	2.53494	0.0332044		TRAF-like family protein	Regulation of signaling	Protein-protein interaction
AT5G22810.1	2.52995	0.0269257		GDSL-like Lipase/Acylhydrolase superfamily protein	Metabolism	Lipid metabolism
AT2G46640.2	2.52938	0.0319205	TAC1, TILLER ANGLE CONTROL 1	TILLER ANGLE CONTROL 1	Growth and development	Tropism/Hydrotropism
AT1G19050.1	2.51416	0.000214015	ARR7	response regulator 7	Growth and development	Hormones, cytokinin
AT2G23270.1	2.51264	0.00498117	PAMP-INDUCED SECRETED PEPTIDE 3, PIP3, PRECURSOR OF PAMP-INDUCED PEPTIDE 3, PREPIP3	PRECURSOR OF PAMP-INDUCED PEPTIDE 3	Regulation of signaling	Peptides
AT2G29890.3	2.50246	0.0172676	VLN1	villin-like 1	Growth and development	Cell cycle and cytoskeleton
AT5G13930.1	2.50143	0.00167839	CHS,TT4,ATCHS	Chalcone and stilbene synthase family protein	Metabolism	Secondary metabolism
AT3G60580.1	2.49506	0.00957295		Zinc finger protein C2H2-like	Gene expression	Transcription factors
AT4G10150.1	2.48924	0.0202008	ATL7	RING/U-box superfamily protein	Regulation of signaling	Ubiquitination
AT1G80240.1	2.48909	0.00688074	DGR1	DUF642 gene	Protection	Cell wall and membrane dynamics
AT4G05200.1	2.4833	0.0491189	CRK25	cysteine-rich RLK (RECEPTOR-like protein kinase) 25	Regulation of signaling	RECEPTOR-like protein kinase
AT1G79840.1	2.4819	0.0113533	GL2	Homeobox-leucine zipper, HD-ZIP IV protein with lipid-binding START domain	Gene expression	Transcription factors
AT5G25190.1	2.47852	0.00579119	ESE3	ERF/AP2 transcription factor family, ERF subfamily B-6	Gene expression	Transcription factors
AT4G28230.1	2.47131	0.0415345		hypothetical protein	Other components	Other components
AT5G41160.1	2.47067	0.0393358	ATPUP12,PUP12	purine permease 12	Metabolism	Transport
AT1G19330.2	2.46989	0.0153796	AFR2	SAP30 FUNCTION-RELATED 2	Growth and development	Circadian clock
AT2G29150.1	2.4673	0.0382844		NAD(P)-binding Rossmann-fold superfamily protein	Metabolism	Oxidation-reduction process
AT2G12462.1	2.46122	0.000581966		sterile alpha motif (SAM) domain protein	Other components	Other components
AT2G32590.1	2.45127	0.00577145	CAP-H, EMB2795	condensin complex subunit	Gene expression	Maintenance of the genome/Chromatin organization and remodeling
AT5G62920.1	2.45	0.00200417	ARR6	response regulator 6	Growth and development	Hormones, cytokinin
AT5G19600.1	2.44715	0.0317094	SULTR3;5	sulfate transporter 3;5	Metabolism	Nutrition, sulfate
AT1G16070.1	2.44254	0.0448111	AtTLP8,TLP8	tubby like protein 8	Regulation of signaling	Ubiquitination
AT4G30410.1	2.43879	0.0480429	IBL1	basic helix-loop-helix (bHLH) DNA-binding superfamily protein	Gene expression	Transcription factors
AT3G21950.1	2.42834	0.0162776		S-adenosyl-L-methionine-dependent methyltransferases superfamily protein	Metabolism	Secondary metabolism
AT4G37810.1	2.40973	0.0459953	ATEPFL2, EPFL2	EPIDERMAL PATTERNING FACTOR-like protein	Regulation of signaling	Peptides, small peptides-receptor
AT2G04500.1	2.40569	0.0428855		Cysteine/Histidine-rich C1 domain family protein	Regulation of signaling	Ion/biomolecule binding
AT4G28950.1	2.40423	0.0460915	ARAC7,ATROP9,ATRAC7,RAC7,ROP9	RHO-related protein from plants 9	Regulation of signaling	Protein-protein interaction
AT1G50280.1	2.40225	0.0153608		Phototropic-responsive NPH3 family protein	Metabolism	Photosynthesis, light response, chloroplast function
AT1G68870.1	2.3989	0.0136797	ATSOFL2,SOFL2	SOB five-like 2	Growth and development	Hormones, cytokinin
AT2G27920.3	2.39832	0.0315105	SCPL51	serine carboxypeptidase-like 51	Protection	Proteases
AT1G04250.1	2.39632	0.00344693	AXR3,IAA17	AUX/IAA transcriptional regulator family protein	Growth and development	Hormones, auxin
AT2G18370.1	2.39422	0.00981889		Bifunctional inhibitor/lipid-transfer protein/seed storage 2S albumin superfamily protein	Protection	Lipid transfer
AT5G29708.1	2.39324	0.0066563		transposable element gene	Other components	Transposable element
AT4G04760.1	2.391	0.0473314		Major facilitator superfamily protein	Metabolism	Transport
AT4G30860.1	2.38834	0.00884765	ASHR3,SDG4	SET domain group 4	Gene expression	Maintenance of the genome/Chromatin organization and remodeling
AT5G14110.1	2.38468	0.0398499		Protein of unknown function (DUF 3339)	Other components	Other components
AT5G12910.1	2.3759	0.0231413		Histone superfamily protein	Gene expression	Maintenance of the genome/Chromatin organization and remodeling
AT3G16370.1	2.37431	0.00198092	GGL19	GDSL-like Lipase/Acylhydrolase superfamily protein	Metabolism	Lipid metabolism
AT4G31840.1	2.37392	0.0275523	ENODL15, AtENODL15	early nodulin-like protein 15	Metabolism	Transport
AT4G01730.1	2.37316	0.00597024		DHHC-type zinc finger family protein	Metabolism	Primary metabolic process
AT3G51230.1	2.3694	0.00698328		Chalcone-flavanone isomerase family protein	Metabolism	Secondary metabolism
AT4G38410.1	2.35119	0.0345726		Dehydrin family protein	Protection	Dehydration/hypoxia/freezing tolerance
AT1G48250.1	2.34786	0.0181381		transposable element gene	Other components	Transposable element
AT1G06120.1	2.34364	0.0388589		Fatty acid desaturase family protein	Metabolism	Lipid metabolism
AT3G50840.1	2.33589	0.0110968		Phototropic-responsive NPH3 family protein	Metabolism	Photosynthesis, light response, chloroplast function
AT2G46830.2	2.33067	0.0418804	CCA1	circadian clock associated 1	Growth and development	Circadian clock
AT1G64370.1	2.32908	0.030203	PARCL	filaggrin-like protein	Protection	Protein folding/refolding
AT5G24240.1	2.32037	0.0383551		Phosphatidylinositol 3- and 4-kinase ;Ubiquitin family protein	Metabolism	Lipid metabolism
AT1G68740.1	2.31895	0.0114115	PHO1;H1	EXS (ERD1/XPR1/SYG1) family protein	Metabolism	Nutrition, phosphate
AT1G66810.1	2.31778	0.0368668		Zinc finger CCCH type family protein	Gene expression	Transcription factors
AT3G10720.1	2.3142	0.0170808		Plant invertase/pectin methylesterase inhibitor superfamily	Protection	Cell wall and membrane dynamics
AT1G29720.1	2.30727	0.0133919		Leucine-rich repeat transmembrane protein kinase	Regulation of signaling	Leucine-rich repeat
AT2G14430.1	2.30424	0.0071572		transposable element gene	Other components	Transposable element
AT3G15540.1	2.3036	0.0286996	IAA19,MSG2	indole-3-acetic acid inducible 19	Growth and development	Hormones, auxin
AT2G44480.1	2.29593	0.018763	BGLU17	Glycosyl hydrolase superfamily protein	Protection	Cell wall and membrane dynamics
AT2G41260.1	2.29501	0.021195	M17,ATM17	Late embryogenesis abundant protein (M17)	Protection	Dehydration/hypoxia/freezing tolerance
AT1G74140.4	2.29076	0.0302851		Rhomboid-related intramembrane serine protease family protein	Protection	Proteases
AT4G38080.1	2.29009	0.0074952		hydroxyproline-rich glycoprotein family protein	Protection	Cell wall and membrane dynamics
AT2G18328.1	2.2855	0.0358482	ATRL4,RL4	MYB domain protein, RAD-like 4	Gene expression	Transcription factors
AT1G07900.1	2.27935	0.00583705	LBD1	LOB domain-containing protein 1	Other components	Other components
AT2G28250.1	2.27903	0.0254537	NCRK	Protein kinase superfamily protein	Regulation of signaling	Phosphorylation
AT5G18030.1	2.27782	0.00483119		SAUR-like auxin-responsive protein family	Growth and development	Hormones, auxin
AT1G76740.1	2.2771	0.0259204		unknown protein	Other components	Other components
AT4G16515.1	2.27138	0.0365711	RGF6	Encodes a root meristem growth factor (RGF).	Regulation of signaling	Peptides, small peptides-receptor
AT5G19530.1	2.27004	0.039849	ACL5	S-adenosyl-L-methionine-dependent methyltransferases superfamily protein	Metabolism	Secondary metabolism
AT3G44990.1	2.26437	0.0440177	XTR8,ATXTR8,XTH31	xyloglucan endo-transglycosylase-related 8	Protection	Cell wall and membrane dynamics
AT4G34790.1	2.26	0.0487694		SAUR-like auxin-responsive protein family	Growth and development	Hormones, auxin
AT1G26260.2	2.24684	0.0201943	CIB5	basic helix-loop-helix (bHLH) DNA-binding superfamily, protein cryptochrome-interacting 5	Gene expression	Transcription factors
AT1G53100.1	2.24535	0.00798107		Core-2/I-branching beta-1,6-N-acetylglucosaminyltransferase family protein	Other components	Other components
AT2G37030.1	2.2446	0.0492018		SAUR-like auxin-responsive protein family	Growth and development	Hormones, auxin
AT4G31950.1	2.2416	0.00433138	CYP82C3	cytochrome P450, family 82, subfamily C, polypeptide 3	Metabolism	Oxidation-reduction process
AT5G51060.1	2.23704	0.0310192	RHD2,ATRBOHC,RBOHC	NADPH/respiratory burst oxidase protein D	Metabolism	Oxidation-reduction process
AT4G10440.1	2.23201	0.0374613		S-adenosyl-L-methionine-dependent methyltransferases superfamily protein	Metabolism	Secondary metabolism
AT3G02640.1	2.23081	0.023834		transmembrane protein	Other components	Other components
AT1G18810.1	2.22213	0.000248331		phytochrome kinase substrate-related	Other components	Other components
AT1G16420.1	2.22117	0.0296922	ATMC8,MC8	metacaspase 8	Protection	Proteases
AT1G29500.1	2.22035	0.0229963		SAUR-like auxin-responsive protein family	Growth and development	Hormones, auxin
AT4G31310.1	2.21848	0.00692327		AIG2-like (avirulence induced gene) family protein	Protection	Response to stress factors, abiotic
AT5G26850.2	2.21508	0.0199725	EFOP4	EFR3 OF PLANT 4	Metabolism	Lipid metabolism
AT4G00700.1	2.21401	0.0284318	MCTP9	C2 calcium/lipid-binding plant phosphoribosyltransferase family protein	Regulation of signaling	Calcium signaling and binding
AT3G01500.1	2.2078	0.0357501	CA1,ATBCA1,SABP3,ATSABP3	carbonic anhydrase 1	Metabolism	Photosynthesis, light response, chloroplast function
AT1G22250.1	2.20625	0.020467		hypothetical protein	Other components	Other components
AT5G18300.1	2.20607	0.0439302	anac088,NAC088	NAC domain containing protein 88	Gene expression	Transcription factors
AT3G54180.1	2.19977	0.0157495	CDC2B,CDKB1;1	cyclin-dependent kinase B1;1	Growth and development	Cell cycle and cytoskeleton
AT1G14550.1	2.19748	0.00892599		Peroxidase superfamily protein	Metabolism	Oxidation-reduction process
AT3G25250.1	2.1913	0.0117581	AGC2-1,AGC2,OXI1,AtOXI1	AGC (cAMP-dependent, cGMP-dependent and protein kinase C) kinase family protein	Regulation of signaling	Phosphorylation
AT5G22310.1	2.19084	0.00896612		unknown protein	Other components	Other components
AT4G39510.1	2.18957	0.00207375	CYP96A12	cytochrome P450, family 96, subfamily A, polypeptide 12	Metabolism	Oxidation-reduction process
AT1G68640.1	2.18929	0.0356309	PAN	Basic-leucine zipper (bZIP) transcription factor family protein	Growth and development	Reproductive development
AT1G21270.1	2.18884	0.0169926	WAK2	wall-associated kinase 2	Regulation of signaling	Phosphorylation
AT3G02380.1	2.18817	0.000741712	COL2, BBX3	Zinc finger protein, B-box	Gene expression	Transcription factors
AT1G11125.1	2.18453	0.00242149		hypothetical protein	Other components	Other components
AT1G08080.1	2.17565	0.0152193	ATACA7,ACA7	alpha carbonic anhydrase 7	Metabolism	Primary metabolic process
AT3G13130.1	2.17181	0.0185551		unknown protein	Other components	Other components
AT3G62550.1	2.16357	0.0205706		Adenine nucleotide alpha hydrolases-like superfamily protein	Other components	Other components
AT2G39850.1	2.16322	0.00508148		Subtilisin-like serine endopeptidase family protein	Protection	Proteases
AT5G02440.1	2.1625	0.0030873		60S ribosomal protein L36	Gene expression	tRNA and translational machinery
AT1G18400.1	2.16182	0.014398	BEE1	Encodes the brassinosteroid signaling component BEE1 (BR-ENHANCED EXPRESSION 1)	Growth and development	Hormones, brassinosteroid
AT2G04450.1	2.16019	0.0413752	ATNUDT6,NUDX6,ATNUDX6,NUDT6	nudix hydrolase homolog 6	Metabolism	Primary metabolic process
AT3G46500.1	2.16	0.0192581		2-oxoglutarate (2OG) and Fe(II)-dependent oxygenase superfamily protein	Metabolism	Oxidation-reduction process
AT1G13609.1	2.15949	0.00627251		Defensin-like (DEFL) family protein	Protection	Response to stress factors, biotic
AT1G69530.4	2.15771	0.00279636	ATEXPA1,EXP1,AT-EXP1,ATEXP1,ATHEXPALPHA1.2,EXPA1	expansin A1	Protection	Cell wall and membrane dynamics
AT5G55830.1	2.1522	0.027941		Concanavalin A-like lectin protein kinase family protein	Regulation of signaling	Lectin gene family
AT5G41030.1	2.15157	0.0453703		TCP family transcription factor	Gene expression	Transcription factors
AT3G07010.1	2.15148	0.00366791		Pectin lyase-like superfamily protein	Protection	Cell wall and membrane dynamics
AT5G64770.1	2.15128	0.00070643	RGF9	Encodes a root meristem growth factor (RGF).	Regulation of signaling	Peptides, small peptides-receptor
AT3G27380.1	2.15031	0.00570391	SDH2-1	succinate dehydrogenase 2-1	Metabolism	Primary metabolic process
AT1G70460.1	2.14976	0.0159373	RHS10	root hair specific 10	Protection	Cell wall and membrane dynamics
AT2G18810.1	2.1399	0.0396673		Domain of unknown function (DUF313)	Other components	Other components
AT4G31910.1	2.1373	0.0345041		HXXXD-type acyl-transferase family protein	Protection	Cell wall and membrane dynamics
AT5G37010.1	2.13729	0.0166368		rho GTPase-activating protein	Growth and development	Cell cycle and cytoskeleton
AT5G22460.1	2.13	0.0434822		alpha/beta-Hydrolases superfamily protein	Metabolism	Lipid metabolism
AT5G09220.1	2.12368	0.0382874	AAP2	amino acid permease 2	Metabolism	Transport
AT2G39470.2	2.12061	0.00774308	PPL2	PsbP-like protein 2	Metabolism	Photosynthesis, light response, chloroplast function
AT5G43150.1	2.11937	0.00546405		unknown protein	Other components	Other components
AT3G19550.1	2.1169	0.0307332		glutamate racemase	Metabolism	Primary metabolic process
AT2G40370.1	2.11654	0.0042765	LAC5	laccase 5	Protection	Cell wall and membrane dynamics
AT1G75250.1	2.11441	0.0267963	ATRL6,RSM3,RL6	MYB domain protein, RAD-like 6	Gene expression	Transcription factors
AT5G15830.1	2.11154	0.0237395	AtbZIP3,bZIP3	Basic-leucine zipper (bZIP) transcription factor	Gene expression	Transcription factors
AT1G35230.1	2.11124	0.00155829	AGP5	arabinogalactan protein 5	Protection	Cell wall and membrane dynamics
AT2G37440.2	2.11114	0.0451791		DNAse I-like superfamily protein	Gene expression	Maintenance of the genome/Chromatin organization and remodeling
AT4G24275.1	2.10944	0.00899626		Identified as a screen for stress-responsive genes.	Other components	Other components
AT3G06070.1	2.10739	0.00396416		hypothetical protein	Other components	Other components
AT5G05090.1	2.10598	0.0158819		Homeodomain-like superfamily protein	Gene expression	Transcription factors
AT2G40130.1	2.10168	0.0139015	SMAX1-LIKE 8, SMXL8	SUPPRESSOR OF MORE AXILLARY GROWTH 8	Protection	Response to stress factors, abiotic
AT5G24580.1	2.10023	0.0464281		Heavy metal transport/detoxification superfamily protein	Protection	Detoxification
AT1G78860.1	2.09553	0.0324352		D-mannose binding lectin protein with Apple-like carbohydrate-binding domain	Other components	Other components
AT1G21245.1	2.09365	0.0313557		Protein kinase superfamily protein	Regulation of signaling	Phosphorylation
AT4G35350.1	2.09212	0.0214096	XCP1	xylem cysteine peptidase 1	Protection	Proteases
AT3G17360.1	2.09039	0.00092422	POK1	phragmoplast orienting kinesin 1	Growth and development	Cell cycle and cytoskeleton
AT5G19260.1	2.08684	0.0348087	FAF3	FANTASTIC FOUR (FAF) gene	Growth and development	Modulator of growth
AT5G06839.3	2.07339	0.0213778	TGA10,bZIP65	Basic-leucine zipper (bZIP) transcription factor	Gene expression	Transcription factors
AT5G06270.1	2.06337	0.0152681	GIR1	Interacts with GL2	Gene expression	Maintenance of the genome/Chromatin organization and remodeling
AT3G28857.1	2.06073	0.00430879	PRE5	basic helix-loop-helix (bHLH) DNA-binding superfamily protein	Gene expression	Transcription factors
ATCG01260.1	2.06036	0.00995316	TRNL.4	tRNA-Leu	Gene expression	tRNA and translational machinery
AT5G05960.1	2.0595	0.0225793		Bifunctional inhibitor/lipid-transfer protein/seed storage 2S albumin superfamily protein	Protection	Lipid transfer
AT4G02060.2	2.05875	0.0354218	PRL	Minichromosome maintenance (MCM2/3/5) family protein	Gene expression	Maintenance of the genome/Chromatin organization and remodeling
AT1G52190.1	2.05764	0.0231203	NPF1.2	Major facilitator superfamily protein	Metabolism	Nutrition, nitrate
AT2G44000.1	2.05366	0.0181308		Late embryogenesis abundant (LEA) hydroxyproline-rich glycoprotein family	Protection	Dehydration/hypoxia/freezing tolerance
AT5G48600.1	2.0501	0.0196069	ATSMC3,ATCAP-C,ATSMC4,SMC3	structural maintenance of chromosome 3	Gene expression	Maintenance of the genome/Chromatin organization and remodeling
AT1G54540.1	2.04807	0.0143432		Late embryogenesis abundant (LEA) hydroxyproline-rich glycoprotein family	Protection	Dehydration/hypoxia/freezing tolerance
AT3G51720.1	2.04538	0.0288049		WEB family protein (DUF827)	Other components	Other components
AT1G02640.1	2.04338	0.00820968	BXL2,ATBXL2	Glycosyl hydrolase superfamily protein	Protection	Cell wall and membrane dynamics
AT5G33395.1	2.04186	0.0429852		transposable element gene	Other components	Transposable element
AT3G18630.1	2.04063	0.0468803	ATUNG,UNG	uracil dna glycosylase	Gene expression	Maintenance of the genome/Chromatin organization and remodeling
AT5G42590.1	2.03498	0.0360521	CYP71A16	cytochrome P450, family 71, subfamily A, polypeptide 16	Metabolism	Oxidation-reduction process
AT3G44550.1	2.03349	0.0343462	FAR5	fatty acid reductase 5	Metabolism	Lipid metabolism
AT1G65484.2	2.03039	0.0270291	STMP3	Secreted peptide which functions in plant growth and pathogen defense	Regulation of signaling	Peptides
AT2G29980.1	2.0251	0.0443432	FAD3	fatty acid desaturase 3	Metabolism	Glucosinolate metabolism
AT3G50240.1	2.02117	0.00587688	KICP-02	ATP binding microtubule motor family protein	Growth and development	Cell cycle and cytoskeleton
AT2G39700.1	2.02104	0.00857964	ATEXPA4,ATEXP4,ATHEXPALPHA1.6,EXPA4	expansin A4	Protection	Cell wall and membrane dynamics
AT4G23150.1	2.02096	0.0064537	CRK7	cysteine-rich RLK (RECEPTOR-like protein kinase) 7	Regulation of signaling	RECEPTOR-like protein kinase
AT3G21090.1	2.01705	0.0224408	ABCG15	ABC-2 type transporter family protein	Metabolism	Transport
AT4G38825.1	2.0169	0.0350445		SAUR-like auxin-responsive protein family	Growth and development	Hormones, auxin
AT3G53980.1	2.01049	0.020746		Bifunctional inhibitor/lipid-transfer protein/seed storage 2S albumin superfamily protein	Protection	Lipid transfer
AT1G55430.1	2.00941	0.0231813		Cysteine/Histidine-rich C1 domain family protein	Other components	Other components
AT1G21230.1	2.00208	0.00332729	WAK5	wall associated kinase 5	Regulation of signaling	Phosphorylation
AT4G37750.1	1.99957	0.00279155	ANT,DRG,CKC,CKC1	ERF/AP2 transcription factor family	Gene expression	Transcription factors
AT2G16580.1	1.99868	0.000272047		SAUR-like auxin-responsive protein family	Growth and development	Hormones, auxin
AT5G24070.1	1.99545	0.0145297		Peroxidase superfamily protein	Metabolism	Oxidation-reduction process
AT1G47600.2	1.99487	0.020184	BGLU34	Glycosyl hydrolase superfamily protein	Protection	Cell wall and membrane dynamics
AT4G36850.1	1.99411	0.0149165		PQ-loop repeat family protein / transmembrane family protein	Other components	Other components
AT5G28640.1	1.99301	0.0322976	AN3,GIF,GIF1,ATGIF1	SSXT family protein	Growth and development	Modulator of growth
AT3G28520.1	1.99113	0.0195835		P-loop containing nucleoside triphosphate hydrolases superfamily protein	Growth and development	Cell cycle and cytoskeleton
AT3G08030.1	1.99094	0.0250451	ATHA2-1	Encodes DUF642 cell wall protein.	Protection	Cell wall and membrane dynamics
AT1G70760.1	1.98844	0.0181673	CRR23	inorganic carbon transport protein-related	Metabolism	Photosynthesis, light response, chloroplast function
AT4G23140.1	1.98612	0.0102789	CRK6	cysteine-rich RLK (RECEPTOR-like protein kinase) 6	Regulation of signaling	RECEPTOR-like protein kinase
AT5G05580.1	1.98423	0.00342232	FAD8	fatty acid desaturase 8	Metabolism	Lipid metabolism
AT2G37370.1	1.98286	0.0488026		unknown protein	Other components	Other components
AT3G08770.1	1.98132	0.00574317	LTP6	lipid transfer protein 6	Metabolism	Lipid metabolism
AT5G22380.1	1.97711	0.0339985	anac090,NAC090	NAC domain containing protein 90	Gene expression	Transcription factors
AT5G50260.1	1.97301	0.0166716	CEP1	Cysteine proteinases superfamily protein	Protection	Proteases
AT1G27110.2	1.97104	0.0327922		Tetratricopeptide repeat (TPR)-like superfamily protein	Regulation of signaling	Protein-protein interaction
AT4G38840.1	1.96834	0.0399962		SAUR-like auxin-responsive protein family	Growth and development	Hormones, auxin
AT5G41040.1	1.9674	0.0238434		HXXXD-type acyl-transferase family protein	Protection	Cell wall and membrane dynamics
AT4G14400.2	1.96438	0.018431	ACD6	ankyrin repeat family protein	Regulation of signaling	Protein-protein interaction
AT2G02680.1	1.95879	0.0443031		Cysteine/Histidine-rich C1 domain family protein	Regulation of signaling	Ion/biomolecule binding
AT4G36540.1	1.95596	0.00264915	BEE2	BR enhanced expression 2	Growth and development	Hormones, brassinosteroid
AT4G38530.1	1.95593	0.0242273	ATPLC1,PLC1	phospholipase C1	Metabolism	Lipid metabolism
AT5G51030.1	1.95343	0.000408729		NAD(P)-binding Rossmann-fold superfamily protein	Metabolism	Oxidation-reduction process
AT1G64390.1	1.95085	0.00506785	AtGH9C2,GH9C2	glycosyl hydrolase 9C2	Protection	Cell wall and membrane dynamics
AT4G10910.1	1.95033	0.0176118		hypothetical protein	Other components	Other components
AT5G63590.1	1.94586	0.0452466	FLS3,ATFLS3	flavonol synthase 3	Other components	Other components
AT3G10180.1	1.94447	0.0243097		P-loop containing nucleoside triphosphate hydrolases superfamily protein	Growth and development	Cell cycle and cytoskeleton
AT5G08260.1	1.94078	0.0280249	scpl35	serine carboxypeptidase-like 35	Protection	Proteases
AT3G46320.1	1.93727	0.00599898		Histone superfamily protein	Gene expression	Maintenance of the genome/Chromatin organization and remodeling
AT1G73600.2	1.93302	0.0437364		S-adenosyl-L-methionine-dependent methyltransferases superfamily protein	Metabolism	Secondary metabolism
AT2G38995.1	1.92818	0.0164251		O-acyltransferase (WSD1-like) family protein	Metabolism	Lipid metabolism
AT5G64810.1	1.92757	0.00255551	WRKY51,ATWRKY51	WRKY DNA-binding protein 51	Gene expression	Transcription factors
AT1G32470.1	1.92708	0.00244891	GDC-H1	Single hybrid motif superfamily protein	Other components	Other components
AT3G21130.1	1.926	0.0426457		F-box and associated interaction domains-containing protein	Regulation of signaling	Ubiquitination
AT2G21900.1	1.92436	0.0454057	WRKY59,ATWRKY59	WRKY DNA-binding protein 59	Gene expression	Transcription factors
AT2G28950.1	1.92308	0.00482653	ATEXPA6,ATEXP6,ATHEXPALPHA1.8,EXPA6	expansin A6	Protection	Cell wall and membrane dynamics
AT5G06330.1	1.92205	0.0107906		Late embryogenesis abundant (LEA) hydroxyproline-rich glycoprotein family	Protection	Dehydration/hypoxia/freezing tolerance
AT5G53820.1	1.91646	0.046522		Late embryogenesis abundant protein (LEA) family protein	Protection	Dehydration/hypoxia/freezing tolerance
AT2G40475.1	1.91204	0.00764476	ASG8	unknown protein	Other components	Other components
AT4G24265.1	1.91199	0.00702829		Homeodomain protein	Gene expression	Transcription factors
AT1G02205.3	1.90767	0.00137869	CER1	Fatty acid hydroxylase superfamily	Metabolism	Lipid metabolism
AT2G36145.1	1.90519	0.00269536		unknown protein	Other components	Other components
AT4G03070.1	1.9012	0.0463446	AOP1,AOP,AOP1.1	2-oxoglutarate (2OG) and Fe(II)-dependent oxygenase superfamily protein	Metabolism	Oxidation-reduction process
AT2G20600.1	1.89852	0.0168654		transposable element gene	Other components	Transposable element
AT3G28860.1	1.89729	0.0115859	ATMDR1,ATMDR11,PGP19,MDR11,MDR1,ATPGP19,ABCB19,ATABCB19	ATP binding cassette subfamily B19	Metabolism	Transport
AT3G27360.1	1.89629	0.0153034		Histone superfamily protein	Gene expression	Maintenance of the genome/Chromatin organization and remodeling
AT1G01580.1	1.89586	0.0189252	FRO2,FRD1,ATFRO2	ferric reduction oxidase 2	Metabolism	Nutrition, iron
AT5G10720.1	1.89474	0.000803691	AHK5,CKI2,HK5	histidine kinase 5	Regulation of signaling	Phosphorylation
AT3G16530.1	1.89253	0.028337		Legume lectin family protein	Regulation of signaling	Lectin gene family
AT3G56970.1	1.89217	0.00421691	BHLH038,ORG2	basic helix-loop-helix (bHLH) DNA-binding superfamily protein	Gene expression	Transcription factors
AT2G02120.1	1.89206	0.0276272	PDF2.1,LCR70	Scorpion toxin-like knottin superfamily protein	Protection	Response to stress factors, biotic
AT1G73870.1	1.892	0.0170828		B-box type zinc finger protein with CCT domain	Gene expression	Transcription factors
AT5G16250.1	1.8917	0.00213634		transmembrane protein	Other components	Other components
AT4G10350.1	1.89058	0.0406876	ANAC070,BRN2,NAC070	NAC domain containing protein 70	Gene expression	Transcription factors
AT2G42530.1	1.88425	0.00073892	COR15B	cold regulated 15b	Protection	Response to stress factors, abiotic, cold regulated
AT3G29648.1	1.8775	0.0293664		transposable element gene	Other components	Transposable element
AT5G04530.1	1.87196	0.0117947	KCS19	3-ketoacyl-CoA synthase 19	Metabolism	Lipid metabolism
AT3G22640.1	1.87192	0.0198366	PAP85	cupin family protein	Protection	Cell wall and membrane dynamics
AT5G44568.1	1.87154	0.0089366	STMP10	Secreted peptide which functions in plant growth and pathogen defense	Regulation of signaling	Peptides
AT4G28380.1	1.86931	0.0349716		Leucine-rich repeat (LRR) family protein	Regulation of signaling	Leucine-rich repeat
AT1G75450.2	1.86574	0.00357974	CKX5	cytokinin oxidase 5	Growth and development	Hormones, cytokinin
AT3G57950.1	1.86292	0.00973646		unknown protein	Other components	Other components
AT3G22620.1	1.85917	0.00984325		Bifunctional inhibitor/lipid-transfer protein/seed storage 2S albumin superfamily protein	Protection	Lipid transfer
AT1G52030.1	1.85815	0.0155984	MBP2,MBP1.2,F-ATMBP	myrosinase-binding protein 2	Regulation of signaling	Lectin gene family
AT1G26790.1	1.85687	0.0136727	CDF6	Dof-type zinc finger DNA-binding family protein	Gene expression	Transcription factors
AT3G28540.1	1.85518	0.0202589		P-loop containing nucleoside triphosphate hydrolases superfamily protein	Growth and development	Cell cycle and cytoskeleton
AT1G53080.1	1.85393	0.00452558		Legume lectin family protein	Regulation of signaling	Lectin gene family
AT3G01550.1	1.85391	0.00426604	ATPPT2,PPT2	phosphoenolpyruvate (pep)/phosphate translocator 2	Metabolism	Primary metabolic process
AT2G44230.1	1.85357	0.0442951		hypothetical protein (DUF946)	Other components	Other components
AT3G61280.2	1.85357	0.00889354		Arabidopsis thaliana protein of unknown function (DUF821)	Other components	Other components
AT3G54710.1	1.84915	0.0164296	ATCDT1B,CDT1B,CDT1	homolog of yeast CDT1 B homolog of yeast CDT1 B	Growth and development	Cell cycle and cytoskeleton
AT5G22090.1	1.84821	0.0175715	EAR1	ENHANCER OF ABA CO-RECEPTOR 1	Growth and development	Hormones, abscisic acid
AT3G14890.1	1.84394	0.0362265		phosphoesterase	Gene expression	Maintenance of the genome/Chromatin organization and remodeling
AT1G18880.1	1.84314	0.00167148	NRT1.9	Major facilitator superfamily protein	Metabolism	Nutrition, nitrate
AT2G28190.1	1.83562	0.0293225	CSD2,CZSOD2	copper/zinc superoxide dismutase 2	Protection	Detoxification
AT5G26200.1	1.83447	0.0138694		Mitochondrial substrate carrier family protein	Metabolism	Transport
AT2G27385.1	1.8339	0.0368072		Pollen Ole e 1 allergen and extensin family protein	Other components	Other components
AT5G62710.1	1.83044	0.0107106		Leucine-rich repeat protein kinase family protein	Regulation of signaling	Leucine-rich repeat
AT3G15356.1	1.82953	0.00440685		Legume lectin family protein	Regulation of signaling	Lectin gene family
AT1G62975.1	1.82939	0.0459835		basic helix-loop-helix (bHLH) DNA-binding superfamily protein	Gene expression	Transcription factors
AT1G14280.1	1.82882	0.00573567	PKS2	phytochrome kinase substrate 2	Growth and development	Tropism/Hydrotropism
AT5G48850.1	1.82839	0.0106893	ATSDI1	Tetratricopeptide repeat (TPR)-like superfamily protein	Regulation of signaling	Protein-protein interaction
AT3G19710.1	1.82169	0.0226405	BCAT4	branched-chain aminotransferase4	Metabolism	Glucosinolate metabolism
AT3G52840.1	1.82123	0.00748422	BGAL2	Glycosyl hydrolase superfamily protein	Protection	Cell wall and membrane dynamics
AT4G22870.1	1.82068	0.036483		2-oxoglutarate (2OG) and Fe(II)-dependent oxygenase superfamily protein	Metabolism	Oxidation-reduction process
AT5G04360.1	1.81994	0.0447744	ATPU1,ATLDA,PU1,LDA	limit dextrinase	Other components	Other components
AT5G49730.1	1.81821	0.0181235	ATFRO6,FRO6	ferric reduction oxidase 6	Metabolism	Nutrition, iron
AT5G01740.1	1.8176	0.00701846	NTF2	Nuclear transport factor 2 (NTF2)	Gene expression	Transcription factors
AT3G46370.1	1.8174	0.0351099		Leucine-rich repeat protein kinase family protein	Regulation of signaling	Leucine-rich repeat
AT4G08090.1	1.81374	0.0304053		transposable element gene	Other components	Transposable element
AT5G12050.1	1.81208	0.018144		unknown protein	Other components	Other components
AT5G11290.1	1.8098	0.0167319		Plant protein of unknown function (DUF247)	Other components	Other components
AT4G25960.1	1.80795	0.00060497	PGP2	P-glycoprotein 2	Metabolism	Transport
AT1G06135.1	1.80155	0.00303905		transmembrane protein	Other components	Other components
AT5G63225.1	1.80035	0.00439271		Carbohydrate-binding X8 domain superfamily protein	Protection	Cell wall and membrane dynamics
AT1G76540.1	1.79642	0.00692181	CDKB2;1	cyclin-dependent kinase B2;1	Growth and development	Cell cycle and cytoskeleton
AT5G01015.1	1.79484	0.00979527		transmembrane protein	Other components	Other components
AT5G61660.1	1.7903	0.0407139		glycine-rich protein	Protection	Cell wall and membrane dynamics
AT2G35960.1	1.78365	0.0223549	NHL12	NDR1/HIN1-like 12	Protection	Response to stress factors, biotic
AT4G10860.1	1.78222	0.0290258		unknown protein	Other components	Other components
AT5G03870.1	1.78193	0.0316031		Glutaredoxin family protein	Metabolism	Oxidation-reduction process
AT2G15180.1	1.78143	0.00111912		Zinc knuckle (CCHC-type) family protein	Other components	Other components
AT2G01890.1	1.78054	0.00306255	PAP8,ATPAP8	purple acid phosphatase 8	Metabolism	Primary metabolic process
AT2G37740.1	1.7763	0.0294094	ATZFP10,ZFP10	Zinc-finger protein 10	Gene expression	Transcription factors
AT5G15510.1	1.7754	0.0439478		TPX2 (targeting protein for Xklp2) protein family	Growth and development	Cell cycle and cytoskeleton
AT5G03760.1	1.77499	0.0267562	ATCSLA09,CSLA09,ATCSLA9,CSLA9,RAT4	Nucleotide-diphospho-sugar transferases superfamily protein	Protection	Cell wall and membrane dynamics
AT2G41820.1	1.76938	0.00378328	PXC3	Leucine-rich repeat protein kinase family protein	Regulation of signaling	Leucine-rich repeat
AT1G31690.1	1.76741	0.0196312		Copper amine oxidase family protein	Metabolism	Nutrition, copper
AT5G39860.1	1.76578	0.00960756	PRE1,BNQ1,BHLH136	basic helix-loop-helix (bHLH) DNA-binding superfamily protein	Gene expression	Transcription factors
AT1G17190.1	1.76347	0.011387	ATGSTU26,GSTU26	glutathione S-transferase tau 26	Metabolism	Oxidation-reduction process
AT5G08030.1	1.76245	0.0291027	GDPD6	PLC-like phosphodiesterases superfamily protein	Metabolism	Nutrition, phosphate
AT5G21430.1	1.7621	4.86379e-05	NdhU	Chaperone DnaJ-domain superfamily protein	Protection	Protein folding/refolding
AT4G14251.1	1.75798	0.0437172		unknown protein	Other components	Other components
AT3G47050.1	1.75791	0.0080069		Glycosyl hydrolase family protein	Protection	Response to stress factors
AT3G62030.3	1.75517	0.0373247	ROC4	rotamase CYP 4	Metabolism	Photosynthesis, light response, chloroplast function
AT5G23940.1	1.75339	0.0286581	EMB3009,PEL3,DCR	HXXXD-type acyl-transferase family protein	Protection	Cell wall and membrane dynamics
AT3G55090.1	1.75287	0.019565	ABCG16	ABC-2 type transporter family protein	Metabolism	Transport
AT1G35300.1	1.75088	0.000126004		transposable element gene	Other components	Transposable element
AT1G33790.1	1.7478	0.00259953		jacalin lectin family protein	Regulation of signaling	Lectin gene family
AT5G50600.1	1.74427	0.0187257	ATHSD1,HSD1	hydroxysteroid dehydrogenase 1	Metabolism	Secondary metabolism
AT1G70170.1	1.743	0.00599212	MMP	matrix metalloproteinase	Protection	Proteases
AT3G19700.1	1.73784	0.0176035	IKU2	Leucine-rich repeat protein kinase family protein	Regulation of signaling	Leucine-rich repeat
AT3G50550.1	1.73693	0.021174		unknown protein	Other components	Other components
AT1G21050.1	1.73273	0.0304198		Protein of unknown function, DUF617	Other components	Other components
AT3G25717.1	1.73058	0.00552316	RTFL16,DVL6	ROTUNDIFOLIA like 16	Regulation of signaling	Peptides
AT3G03456.1	1.73001	0.00519114		unknown protein	Other components	Other components
AT1G09750.1	1.72956	0.0018735		Eukaryotic aspartyl protease family protein	Protection	Proteases
AT5G27290.2	1.7284	0.011044		unknown protein	Other components	Other components
AT5G41471.1	1.72483	0.0430736	SNOR108	SNOR108; snoRNA	Other components	Other components
AT5G65010.1	1.72469	0.0118211	ASN2	asparagine synthetase 2	Metabolism	Primary metabolic process
AT4G23020.1	1.72186	0.0185776		TON1 RECRUITING MOTIF 11, TRM11	Growth and development	Cell cycle and cytoskeleton
AT5G07550.1	1.72005	0.00623768	GRP19,ATGRP19	glycine-rich protein 19	Protection	Cell wall and membrane dynamics
AT4G13235.1	1.71586	0.0480017	EDA21	embryo sac development arrest 21	Protection	Response to stress factors, biotic
AT4G22490.1	1.715	0.00553666		Bifunctional inhibitor/lipid-transfer protein/seed storage 2S albumin superfamily protein	Protection	Lipid transfer
AT5G13320.1	1.7145	0.00622412	PBS3,GDG1,WIN3,GH3.12	Auxin-responsive GH3 family protein	Growth and development	Hormones, auxin
AT5G22560.1	1.70954	0.0422154		Plant protein of unknown function (DUF247)	Other components	Other components
AT1G08670.1	1.70949	0.0421316		ENTH/VHS family protein	Metabolism	Endocytic pathway
AT1G47210.2	1.70767	0.0112014	CYCA3;2	cyclin-dependent protein kinase 3;2	Growth and development	Cell cycle and cytoskeleton
AT3G54040.1	1.7071	0.000847631		PAR1 protein	Other components	Other components
AT2G31980.1	1.70674	0.0264135	AtCYS2,CYS2	PHYTOCYSTATIN 2	Protection	Proteases
AT5G17780.2	1.70538	0.031444		alpha/beta-Hydrolases superfamily protein	Metabolism	Lipid metabolism
AT4G33450.1	1.70344	0.0401401	ATMYB69,MYB69	myb domain protein 69	Gene expression	Transcription factors
AT4G11660.1	-1.70436	0.0339064	AT-HSFB2B,HSFB2B	winged-helix DNA-binding transcription factor family protein	Protection	Protein folding/refolding
AT1G31350.1	-1.71208	0.00478019	KUF1	KAR-UP F-box 1	Regulation of signaling	Ubiquitination
AT4G15610.1	-1.73433	0.00767876	CASPL1D1	CASP-LIKE PROTEIN	Protection	Cell wall and membrane dynamics
AT3G27620.1	-1.73446	0.0451553	AOX1C	alternative oxidase 1C	Metabolism	Oxidation-reduction process
AT5G44375.1	-1.73624	0.0345914		pre-tRNA	Gene expression	tRNA and translational machinery
AT1G15520.1	-1.73906	0.0200229	PDR12,ATPDR12,ABCG40,ATABCG40	pleiotropic drug resistance 12	Metabolism	Transport
AT3G16050.1	-1.7443	0.0180009	A37,ATPDX1.2,PDX1.2	pyridoxine biosynthesis 1.2	Metabolism	Primary metabolic process
AT1G65730.1	-1.74655	0.0249046	YSL7	YELLOW STRIPE like 7	Metabolism	Transport
AT2G12390.1	-1.74691	0.0317274		transposable element gene	Other components	Transposable element
AT3G15500.1	-1.74797	0.000144455	ATNAC3,ANAC055,NAC055,NAC3	NAC domain containing protein 3	Gene expression	Transcription factors
AT4G20860.1	-1.74898	0.00639253		FAD-binding Berberine family protein	Metabolism	Oxidation-reduction process
AT5G40690.1	-1.75053	0.0258991		histone-lysine N-methyltransferase trithorax-like protein	Gene expression	Maintenance of the genome/Chromatin organization and remodeling
AT2G18420.1	-1.75354	0.0205514		Gibberellin-regulated family protein	Growth and development	Hormones, gibberellin
AT5G66170.1	-1.75544	0.0167181	STR18	sulfurtransferase 18	Metabolism	Nutrition, sulfur
AT3G24650.1	-1.7563	0.0326975	ABI3,SIS10	AP2/B3-like transcriptional factor family protein	Gene expression	Transcription factors
AT1G72800.1	-1.76706	0.00519152		RNA-binding (RRM/RBD/RNP motifs) family protein	Gene expression	Posttranscriptional regulation
AT5G19110.1	-1.76992	0.0190343		Eukaryotic aspartyl protease family protein	Protection	Proteases
AT5G05600.1	-1.77115	0.00847468		2-oxoglutarate (2OG) and Fe(II)-dependent oxygenase superfamily protein	Metabolism	Oxidation-reduction process
AT4G21920.1	-1.77606	0.048937		hypothetical protein	Other components	Other components
AT1G05100.1	-1.77648	0.00428668	MAPKKK18	mitogen-activated protein kinase kinase kinase 18	Regulation of signaling	Phosphorylation
AT1G41770.1	-1.77791	0.0154238		transposable element gene	Other components	Transposable element
AT4G05010.1	-1.77803	0.0262252	FBS3	F-box family protein	Regulation of signaling	Ubiquitination
AT1G24590.1	-1.77942	0.0158478	DRNL,DRN-LIKE,SOB2,ESR2	ERF/AP2 transcription factor family, ERF subfamily B-1	Gene expression	Transcription factors
AT2G38600.1	-1.78001	0.00730018		HAD superfamily, subfamily IIIB acid phosphatase	Metabolism	Primary metabolic process
AT4G32870.1	-1.78671	0.00193269		Polyketide cyclase/dehydrase and lipid transport superfamily protein	Metabolism	Lipid metabolism
AT5G64230.1	-1.7917	0.0284796		1,8-cineole synthase	Metabolism	Secondary metabolism
AT2G22580.1	-1.79259	0.0399702		pre-tRNA	Gene expression	tRNA and translational machinery
AT3G46660.1	-1.7962	0.0391279	UGT76E12	UDP-glucosyltransferase 76E12	Metabolism	Secondary metabolism
AT1G32350.1	-1.79882	0.0220721	AOX1D	alternative oxidase 1D	Metabolism	Oxidation-reduction process
AT2G19190.1	-1.80179	0.00497172	FRK1	FLG22-induced receptor-like kinase 1	Regulation of signaling	RECEPTOR-like protein kinase
AT4G21323.1	-1.80278	0.0118955		Subtilase family protein	Protection	Proteases
AT4G18940.1	-1.809	0.0268109		RNA ligase/cyclic nucleotide phosphodiesterase family protein	Other components	Other components
AT3G12220.1	-1.81387	0.0374067	scpl16	serine carboxypeptidase-like 16	Protection	Proteases
AT1G17460.2	-1.81541	0.0400043	TRFL3	myb domain protein	Gene expression	Transcription factors
AT5G37650.1	-1.81623	0.0221861		Family of unknown function (DUF577)	Other components	Other components
AT4G06746.1	-1.81716	0.0287428	RAP2.9,DEAR5	ERF/AP2 transcription factor family, DREB subfamily A-5	Gene expression	Transcription factors
AT3G49540.1	-1.8177	0.0189348		unknown protein	Other components	Other components
AT2G33950.1	-1.82606	0.0191768		pre-tRNA	Gene expression	tRNA and translational machinery
AT3G04000.1	-1.82697	0.0147817		NAD(P)-binding Rossmann-fold superfamily protein	Metabolism	Oxidation-reduction process
AT3G22370.1	-1.8305	0.0179685	AOX1A,ATAOX1A	alternative oxidase 1A	Metabolism	Oxidation-reduction process
AT1G05675.1	-1.83235	0.00526972		UDP-Glycosyltransferase superfamily protein	Metabolism	Secondary metabolism
AT1G11925.1	-1.84138	0.015153		Stigma-specific Stig1 family protein	Protection	Response to stress factors, abiotic
AT4G18050.1	-1.84504	0.0292368	PGP9	P-glycoprotein 9	Metabolism	Transport
AT3G04510.1	-1.84832	0.00426743	LSH2	Light-Sensitive Hypocotyls	Growth and development	Modulator of growth
AT4G28140.1	-1.85371	0.0297924		ERF/AP2 transcription factor family, DREB subfamily A-6	Gene expression	Transcription factors
AT4G32670.1	-1.85524	0.00271926		RING/U-box superfamily protein	Regulation of signaling	Ubiquitination
AT1G55510.1	-1.85536	0.00022833	BCDHBETA1	branched-chain alpha-keto acid decarboxylase E1 beta subunit	Metabolism	Primary metabolic process
AT1G69930.1	-1.85661	0.0190223	ATGSTU11,GSTU11	glutathione S-transferase TAU 11	Metabolism	Oxidation-reduction process
AT2G43870.1	-1.85783	0.0218415		Pectin lyase-like superfamily protein	Protection	Cell wall and membrane dynamics
AT5G22140.2	-1.86433	0.0362341		FAD/NAD(P)-binding oxidoreductase family protein	Metabolism	Oxidation-reduction process
AT3G43025.1	-1.8645	0.0188852		transposable element gene	Other components	Transposable element
AT4G26470.2	-1.86571	0.0118387		Calcium-binding EF-hand family protein	Regulation of signaling	Calcium signaling and binding
AT2G47000.1	-1.86713	0.017115	MDR4,PGP4,ABCB4,ATPGP4	ATP binding cassette subfamily B4	Metabolism	Transport
AT4G37980.2	-1.86773	0.0225032	ELI3-1,ELI3,ATCAD7,CAD7	elicitor-activated gene 3-1	Protection	Response to stress factors, biotic
AT1G30110.2	-1.87291	0.00051196	NUDX25	nudix hydrolase homolog 25	Metabolism	Primary metabolic process
AT2G07765.1	-1.87373	0.0486998		pre-tRNA	Gene expression	tRNA and translational machinery
AT5G16960.1	-1.87546	0.0450721		Zinc-binding dehydrogenase family protein	Metabolism	Oxidation-reduction process
AT5G36180.1	-1.87571	0.0082851	scpl1	serine carboxypeptidase-like 1	Protection	Proteases
AT3G24100.1	-1.87804	0.0224262		Uncharacterised protein family SERF	Other components	Other components
AT3G07150.1	-1.87936	0.0258515		unknown protein	Other components	Other components
AT5G17000.1	-1.88205	0.0337093		Zinc-binding dehydrogenase family protein	Metabolism	Oxidation-reduction process
AT5G47175.1	-1.88515	0.0130394	LCR3	low-molecular-weight cysteine-rich 3	Other components	Other components
AT2G17500.1	-1.89154	0.0225244	PILS5	Auxin efflux carrier family protein	Growth and development	Hormones, auxin
AT5G35320.1	-1.89496	0.00392532		DBH-like monooxygenase	Metabolism	Primary metabolic process
AT4G05638.1	-1.89749	0.0309355		transposable element gene	Other components	Transposable element
AT4G35630.1	-1.90249	0.00239325	PSAT	phosphoserine aminotransferase	Metabolism	Primary metabolic process
AT3G50770.1	-1.9028	0.0140533	CML41	calmodulin-like 41	Regulation of signaling	Calcium signaling and binding
AT5G18065.1	-1.90429	0.0274531		unknown protein	Other components	Other components
AT5G65300.1	-1.90704	0.00260738	SUPA	Gene of unknown function	Protection	Response to stress factors
AT2G29470.1	-1.90776	0.0120113	ATGSTU3,GST21,GSTU3	glutathione S-transferase tau 3	Metabolism	Oxidation-reduction process
AT1G30070.1	-1.90888	0.0372038		SGS domain-containing protein	Other components	Other components
AT1G34315.1	-1.91163	0.0020098		unknown protein	Other components	Other components
AT1G53887.1	-1.91316	0.00501349		unknown protein	Other components	Other components
AT3G42245.1	-1.92115	0.0324441		transposable element gene	Other components	Transposable element
AT2G15110.1	-1.92365	0.0293554		Protein of unknown function, DUF601	Other components	Other components
AT1G10060.1	-1.92758	0.0155419	ATBCAT-1,BCAT-1	branched-chain amino acid transaminase 1	Metabolism	Primary metabolic process
AT3G02040.1	-1.92811	0.0056273	SRG3	senescence-related gene 3	Growth and development	Senescence
AT2G36750.1	-1.92998	0.00298088	UGT73C1	UDP-glucosyltransferase 73C1	Metabolism	Secondary metabolism
AT4G23493.1	-1.9349	0.035113		unknown protein	Other components	Other components
AT1G07350.2	-1.93664	0.00148669		RNA-binding (RRM/RBD/RNP motifs) family protein	Gene expression	Posttranscriptional regulation
AT2G47180.1	-1.93814	0.0236454	AtGolS1,GolS1	galactinol synthase 1	Other components	Other components
AT5G49480.1	-1.94932	0.00135755	ATCP1,CP1	Ca2+-binding protein 1	Regulation of signaling	Calcium signaling and binding
AT5G13750.2	-1.95492	0.019335	ZIFL1	zinc induced facilitator-like 1	Protection	Response to stress factors
AT4G09795.1	-1.96546	0.013805	LCR13	low-molecular-weight cysteine-rich 13	Protection	Cell wall and membrane dynamics
AT5G13200.1	-1.97095	0.00662041	GER5	GRAM domain family protein , involved in hormone mediated regulation of seed germination/dormancy	Growth and development	Modulator of growth, seed
AT2G31945.1	-1.97152	0.014605		transmembrane protein	Other components	Other components
AT3G23430.1	-1.97358	0.000422221	PHO1,ATPHO1	phosphate 1	Metabolism	Nutrition, phosphate
AT4G24000.1	-1.97404	0.000755844	ATCSLG2,CSLG2	cellulose synthase like G2	Protection	Cell wall and membrane dynamics
AT1G22985.1	-1.97431	0.00839723	CRF7	ERF/AP2 transcription factor family, ERF subfamily B-5	Gene expression	Transcription factors
AT2G29420.1	-1.98982	0.0458836	ATGSTU7,GST25,GSTU7	glutathione S-transferase tau 7	Metabolism	Oxidation-reduction process
AT4G18950.1	-1.99076	0.00942469	BHP1	Raf-like protein kinase	Regulation of signaling	Phosphorylation
AT5G51680.1	-2.0041	0.0472708		hydroxyproline-rich glycoprotein family protein	Protection	Cell wall and membrane dynamics
AT5G37960.1	-2.00642	0.0328237		GroES-like family protein	Other components	Other components
AT2G01300.1	-2.00731	0.0162017		unknown protein	Other components	Other components
AT5G51451.1	-2.01169	0.0126134	RGF5	Encodes a root meristem growth factor (RGF).	Regulation of signaling	Peptides, small peptides-receptor
AT1G64200.1	-2.01194	0.0277304	VHA-E3	vacuolar H+-ATPase subunit E isoform 3	Metabolism	Transport
AT5G46590.1	-2.02727	0.0192331	anac096,NAC096	NAC domain containing protein 96	Gene expression	Transcription factors
AT2G16660.1	-2.03379	0.0242342		Major facilitator superfamily protein	Metabolism	Transport
AT5G57910.1	-2.04152	0.0381204	INB2B, INO80-BINDING PROTEIN 2B	ribosomal RNA small subunit methyltransferase G	Gene expression	tRNA and translational machinery
AT1G14200.1	-2.04228	0.0131061	SSNIPER1, DTL1	RING/U-box superfamily protein	Regulation of signaling	Ubiquitination
AT1G25410.1	-2.04284	0.00769507	ATIPT6,IPT6	isopentenyltransferase 6	Metabolism	Secondary metabolism
AT5G12340.1	-2.0493	0.00611051		PADRE protein up-regulated after infection by S. sclerotiorum	Protection	Response to stress factors, biotic
AT1G44085.1	-2.04991	0.0438784		glycine-rich protein	Protection	Cell wall and membrane dynamics
AT1G05560.1	-2.05199	0.0188422	UGT1,UGT75B1	UDP-glucosyltransferase 75B1	Metabolism	Secondary metabolism
AT4G37990.1	-2.05473	0.00333436	ELI3-2,ELI3,ATCAD8,CAD-B2	elicitor-activated gene 3-2	Protection	Response to stress factors, biotic
AT1G76070.1	-2.05691	0.00323472		hypothetical protein	Other components	Other components
AT4G03320.1	-2.07016	0.0301258	tic20-IV	translocon at the inner envelope membrane of chloroplasts 20-IV	Metabolism	Photosynthesis, light response, chloroplast function
AT2G16330.1	-2.07217	0.0108614		transposable element gene	Other components	Transposable element
AT4G29770.2	-2.08424	0.00246603		Target of trans acting-siR480/255.	Gene expression	Posttranscriptional regulation
AT2G14535.1	-2.08984	0.031267		transposable element gene	Other components	Transposable element
AT2G25570.3	-2.09283	0.0196135	ISE3	SEL1-like repeat protein	Metabolism	Transport
AT3G50260.1	-2.10143	0.0207651	CEJ1,ATERF#011,DEAR1	ERF/AP2 transcription factor family, DREB subfamily A-5	Gene expression	Transcription factors
AT2G28710.1	-2.10286	0.00512659		Zinc finger protein C2H2-type	Gene expression	Transcription factors
AT5G16970.1	-2.10327	0.0457715	AT-AER,AER	alkenal reductase	Protection	Detoxification
AT5G05530.1	-2.10836	0.0278032		RING/U-box superfamily protein	Regulation of signaling	Ubiquitination
AT1G35255.1	-2.11137	0.0286326		unknown protein	Other components	Other components
AT5G10695.1	-2.11385	0.0144		methionyl-tRNA synthetase	Gene expression	tRNA and translational machinery
AT1G22400.1	-2.11821	0.00086011	UGT85A1,ATUGT85A1	UDP-Glycosyltransferase superfamily protein	Metabolism	Secondary metabolism
AT4G03310.1	-2.12545	0.0202811		transposable element gene	Other components	Transposable element
ATMG00620.1	-2.1255	0.00479125	ORF139B	hypothetical protein	Other components	Other components
AT5G48180.1	-2.13248	0.0439912	NSP5	nitrile specifier protein 5	Metabolism	Glucosinolate metabolism
AT5G48700.1	-2.13275	0.0143382		Ubiquitin-like superfamily protein	Regulation of signaling	Ubiquitination
AT4G26290.1	-2.13657	0.00129908		hypothetical protein	Other components	Other components
AT4G18980.1	-2.1426	0.00977153	AtS40-3	senescence regulator	Growth and development	Senescence
AT2G22380.1	-2.15426	0.03382		pre-tRNA	Gene expression	tRNA and translational machinery
AT5G30102.1	-2.16206	0.0156523		transposable element gene	Other components	Transposable element
AT5G43580.1	-2.16988	0.0420742	UPI	Serine protease inhibitor, potato inhibitor I-type family protein	Protection	Proteases
AT4G17500.1	-2.17531	0.00403203	ATERF-1,ERF-1	ERF/AP2 transcription factor family, ERF subfamily B-3	Gene expression	Transcription factors
AT3G12203.1	-2.17632	0.0198337	scpl17	serine carboxypeptidase-like 17	Protection	Proteases
AT5G19729.1	-2.18776	0.0453062		unknown protein	Other components	Other components
AT2G36690.1	-2.19576	5.37334e-05		2-oxoglutarate (2OG) and Fe(II)-dependent oxygenase superfamily protein	Metabolism	Oxidation-reduction process
AT2G40350.1	-2.19745	0.00103713		ERF/AP2 transcription factor family, DREB subfamily A-2	Gene expression	Transcription factors
AT1G09080.1	-2.20451	0.0186618	BIP3	Heat shock protein 70 (Hsp 70) family protein	Protection	Protein folding/refolding
AT1G77450.1	-2.21366	0.0358212	anac032,NAC032	NAC domain containing protein 32	Gene expression	Transcription factors
AT4G26470.1	-2.21888	0.0355416		Calcium-binding EF-hand family protein	Regulation of signaling	Calcium signaling and binding
AT1G67070.1	-2.23665	0.00235964	DIN9,PMI2	Mannose-6-phosphate isomerase, type I	Metabolism	Oxidation-reduction process
AT1G33709.1	-2.23985	0.0476051		unknown protein	Other components	Other components
AT5G55930.1	-2.24708	0.0300936	ATOPT1,OPT1	oligopeptide transporter 1	Metabolism	Transport
AT4G21320.1	-2.24807	0.0397063	HSA32	Aldolase-type TIM barrel family protein	Metabolism	Photosynthesis, light response, chloroplast function
AT2G38250.1	-2.26478	0.000255221		Homeodomain-like superfamily protein	Gene expression	Transcription factors
AT1G54890.1	-2.26713	0.00019363		Late embryogenesis abundant (LEA) protein-related	Protection	Dehydration/hypoxia/freezing tolerance
AT4G12735.1	-2.28755	0.0316044		Encodes a peroxisomal protein	Other components	Other components
AT1G05680.1	-2.30058	0.00800555	UGT74E2	Uridine diphosphate glycosyltransferase 74E2	Protection	Response to stress factors
AT3G55795.1	-2.30498	0.0390321		pre-tRNA	Gene expression	tRNA and translational machinery
AT2G22860.1	-2.30566	0.0402076	ATPSK2,PSK2	phytosulfokine 2 precursor	Regulation of signaling	Peptides, growth factor
AT2G21820.1	-2.32477	0.00499746		unknown protein	Other components	Other components
AT1G02440.1	-2.32612	0.00328023	ATARFD1A,ARFD1A	ADP-ribosylation factor D1A	Metabolism	Endocytic pathways
AT5G14470.1	-2.33162	0.0431041	GALK2	GHMP kinase family protein	Growth and development	Hormones, abscisic acid
AT1G72125.1	-2.33342	0.015085		Major facilitator superfamily protein	Metabolism	Transport
AT4G25434.2	-2.33754	0.00597431	ATNUDT10,NUDT10	nudix hydrolase homolog 10	Metabolism	Primary metabolic process
AT3G45120.1	-2.35328	0.0282268		transposable element gene	Other components	Transposable element
AT4G13560.1	-2.3619	0.000595528	UNE15	Late embryogenesis abundant protein (LEA) family protein	Protection	Dehydration/hypoxia/freezing tolerance
AT2G45360.1	-2.38191	0.00459541		Ankyrin repeat/KH domain protein	Regulation of signaling	Protein-protein interaction
AT3G61185.1	-2.40421	0.0304417		Encodes a defensin-like (DEFL) family protein.	Protection	Response to stress factors, biotic
AT1G02430.1	-2.40992	0.0215266	ATARFD1B,ARFD1B	ADP-ribosylation factor D1B	Metabolism	Endocytic pathways
AT5G37670.1	-2.41108	0.00661539		HSP20-like chaperones superfamily protein	Protection	Protein folding/refolding
AT3G20340.1	-2.41378	0.032154		Expression of the gene is downregulated in the presence of paraquat, an inducer of photoxidative stress.	Other components	Other components
AT2G32120.1	-2.42466	0.0190033	HSP70T-2	heat-shock protein 70T-2	Protection	Protein folding/refolding
AT2G18550.1	-2.43652	0.00660266	HB-2,ATHB21,HB21	homeobox protein 21	Gene expression	Transcription factors
AT3G55515.1	-2.45168	0.034212	DVL8,RTFL7	ROTUNDIFOLIA like 7	Regulation of signaling	Peptides
AT1G76600.1	-2.46643	0.0110248		PADRE protein up-regulated after infection by S. sclerotiorun	Protection	Response to stress factors, biotic
AT1G15380.2	-2.49175	0.0024457		Lactoylglutathione lyase / glyoxalase I family protein	Metabolism	Primary metabolic process
AT3G09350.3	-2.49205	0.00699661	Fes1A	Fes1A	Protection	Response to stress factors, abiotic, heat tolerance
AT1G23120.1	-2.50418	0.0373284		Polyketide cyclase/dehydrase and lipid transport superfamily protein	Metabolism	Lipid metabolism
AT1G53885.1	-2.52132	0.000596927		Protein of unknown function (DUF581)	Other components	Other components
AT4G10010.1	-2.52377	0.012027		Protein kinase superfamily protein	Regulation of signaling	Phosphorylation
AT1G70080.1	-2.52747	0.0428907		Terpenoid cyclases/Protein prenyltransferases superfamily protein	Metabolism	Secondary metabolism
AT1G53810.1	-2.52924	0.0285901		transposable element gene	Other components	Transposable element
AT4G39360.1	-2.53908	0.00816722		hypothetical protein	Other components	Other components
AT1G52560.1	-2.55244	0.0037399		HSP20-like chaperones superfamily protein	Protection	Protein folding/refolding
AT2G20550.1	-2.55349	0.00971638		HSP40/DnaJ peptide-binding protein	Protection	Protein folding/refolding
AT5G67080.1	-2.56106	0.0183289	MAPKKK19	mitogen-activated protein kinase kinase kinase 19	Regulation of signaling	Phosphorylation
AT2G29430.1	-2.56175	0.00120525		coiled-coil protein	Other components	Other components
AT4G36820.1	-2.57216	0.0139506	MCU4	Mitochondrial calcium channel	Metabolism	Transport
AT3G46080.1	-2.59019	0.0364269		Zinc finger protein C2H2-type	Gene expression	Transcription factors
AT2G19825.1	-2.60319	0.0318576		transposable element gene	Other components	Transposable element
AT2G29940.1	-2.61811	0.0424026	PDR3,ATPDR3	pleiotropic drug resistance 3	Metabolism	Transport
AT1G78960.1	-2.6187	0.00943088	ATLUP2,LUP2	lupeol synthase 2	Metabolism	Secondary metabolism
AT2G15780.1	-2.66909	0.0220596		Cupredoxin superfamily protein	Metabolism	Oxidation-reduction process
AT5G01600.1	-2.68121	0.0131096	ATFER1,FER1	ferretin 1	Metabolism	Nutrition, iron
AT5G01595.1	-2.68202	0.0160134		other RNA	Gene expression	Non-coding RNA
AT2G19960.1	-2.69492	0.04441		hAT family dimerisation domain	Other components	Other components
AT1G48720.1	-2.69636	0.0493556		Copia-like polyprotein/retrotransposon	Other components	Transposable element
AT5G48430.1	-2.69878	0.00011771		Eukaryotic aspartyl protease family protein	Protection	Proteases
AT1G43820.1	-2.7105	0.0179112		pre-tRNA	Gene expression	tRNA and translational machinery
AT5G24770.2	-2.71057	0.0467414	VSP2	vegetative storage protein 2	Regulation of signaling	Dephosphorylation
AT5G20240.1	-2.73329	0.0372896	PI	MADS-box family protein	Gene expression	Transcription factors
AT2G46240.1	-2.74981	0.0189645	BAG6,ATBAG6	BCL-2-associated athanogene 6	Protection	Response to stress factors,
AT3G60140.1	-2.76749	0.0052265	DIN2,SRG2,BGLU30	Glycosyl hydrolase superfamily protein	Protection	Cell wall and membrane dynamics
AT2G42510.1	-2.78334	0.0420728		survival motor neuron interacting protein	Other components	Other components
AT2G20560.1	-2.78968	0.021126		DNAJ heat shock family protein	Protection	Protein folding/refolding
AT5G59820.1	-2.7917	0.023777	RHL41,ZAT12	Zinc finger protein C2H2-type	Gene expression	Transcription factors
AT5G01380.1	-2.79761	0.0116637		Homeodomain-like superfamily protein	Gene expression	Transcription factors
AT2G39520.1	-2.80597	0.00327159		hypothetical protein	Other components	Other components
AT2G34500.1	-2.83066	0.00478928	CYP710A1	cytochrome P450, family 710, subfamily A, polypeptide 1	Metabolism	Oxidation-reduction process
AT1G72120.1	-2.86327	0.000181051		Major facilitator superfamily protein	Metabolism	Transport
AT3G16150.1	-2.92283	0.0212207	ASPGB1	N-terminal nucleophile aminohydrolases (Ntn hydrolases) superfamily protein	Metabolism	Primary metabolic process
AT4G29340.1	-2.92871	0.0478167	PRF4	profilin 4	Growth and development	Cell cycle and cytoskeleton
AT1G03515.1	-2.93344	0.0133004		pre-tRNA	Gene expression	tRNA and translational machinery
AT1G65970.1	-2.9637	0.0217934	TPX2	thioredoxin-dependent peroxidase 2	Metabolism	Oxidation-reduction process
AT2G20720.1	-2.96785	0.0459842		Pentatricopeptide repeat (PPR) superfamily protein	Gene expression	Posttranscriptional regulation
AT1G80160.2	-2.9679	0.0274662		Lactoylglutathione lyase / glyoxalase I family protein	Metabolism	Primary metabolic process
AT4G08555.1	-2.98765	0.0136865		hypothetical protein	Other components	Other components
AT3G24420.1	-3.04755	0.0185188		alpha/beta-Hydrolases superfamily protein	Metabolism	Lipid metabolism
AT3G14660.1	-3.05047	0.00705626	CYP72A13	cytochrome P450, family 72, subfamily A, polypeptide 13	Metabolism	Oxidation-reduction process
AT5G05410.1	-3.05435	0.00767428	DREB2A,DREB2	ERF/AP2 transcription factor family, DREB subfamily A-2	Gene expression	Transcription factors
AT1G02600.1	-3.06842	0.002547		pre-tRNA	Gene expression	tRNA and translational machinery
AT1G60740.1	-3.06998	0.00578173		Thioredoxin superfamily protein	Metabolism	Oxidation-reduction process
AT4G02055.1	-3.07115	0.0123236		pre-tRNA	Gene expression	tRNA and translational machinery
AT1G43160.1	-3.07225	0.00539067	RAP2.6	ERF/AP2 transcription factor family, ERF subfamily B-4	Gene expression	Transcription factors
AT1G43675.1	-3.08248	0.00429623		transposable element gene	Other components	Transposable element
AT4G34035.1	-3.12801	0.0493248		pre-tRNA	Gene expression	tRNA and translational machinery
AT2G41730.1	-3.15181	0.00421221	HRG1	H2O2 response gene, sensor/responder of H2O2, involved in maintaining embryonic root meristem activity. Expression in rosette leaves is activated by high concentration of boron	Growth and development	Modulator of growth, root
AT2G31335.1	-3.17866	0.0255724		hypothetical protein	Other components	Other components
AT2G28770.1	-3.19601	0.00429946		pre-tRNA	Gene expression	tRNA and translational machinery
AT5G42380.1	-3.21938	0.0160897	CML39,CML37	calmodulin like 37	Regulation of signaling	Calcium signaling and binding
AT5G24640.1	-3.32178	0.00411042	HRG2	H2O2 response gene, sensor/responder of H2O2, involved in maintaining embryonic root meristem activity	Growth and development	Modulator of growth, root
AT3G48580.1	-3.37227	0.00692798	XTH11	xyloglucan endotransglucosylase/hydrolase 11	Protection	Cell wall and membrane dynamics
AT2G38340.1	-3.37986	0.00338445	DREB19	ERF/AP2 transcription factor family, DREB subfamily A-2	Gene expression	Transcription factors
AT3G08970.1	-3.3834	0.00750222	ATERDJ3A,TMS1	DNAJ heat shock N-terminal domain-containing protein	Protection	Protein folding/refolding
AT1G42980.1	-3.41722	0.00394056		Actin-binding FH2 (formin homology 2) family protein	Growth and development	Cell cycle and cytoskeleton
AT1G77240.1	-3.44486	0.00278159		AMP-dependent synthetase and ligase family protein	Metabolism	Lipid metabolism
AT2G21640.1	-3.52296	0.0171908		Encodes a protein of unknown function that is a marker for oxidative stress response.	Metabolism	Oxidation-reduction process
AT1G20823.1	-3.62321	0.000582629	ATL80	RING/U-box superfamily protein	Regulation of signaling	Ubiquitination
AT1G07400.1	-3.65691	0.0132833		HSP20-like chaperones superfamily protein	Protection	Protein folding/refolding
AT5G64510.1	-3.69526	0.00204952	TIN1, TUNICAMYCIN INDUCED 1	Encodes Tunicamycin Induced 1(TIN1), a plant-speci_x001E_c ER stress-inducible protein.	Growth and development	Reproductive development
AT3G04320.1	-3.79217	0.00125925		Kunitz family trypsin and protease inhibitor protein	Protection	Response to stress factors, biotic
AT1G54050.1	-3.8627	0.0485983		HSP20-like chaperones superfamily protein	Protection	Protein folding/refolding
AT1G59860.1	-3.8945	0.0412949		HSP20-like chaperones superfamily protein	Protection	Protein folding/refolding
AT2G29500.1	-3.93858	0.000195534		HSP20-like chaperones superfamily protein	Protection	Protein folding/refolding
AT5G03210.1	-3.98727	0.00493659	DIP2, DBP-INTERACTING PROTEIN 2	Encodes a small polypeptide contributing to resistance to potyvirus	Regulation of signaling	Peptides
AT5G52640.1	-3.99726	0.0117218	HSP81-1,ATHS83,HSP81.1,HSP83,ATHSP90.1,AtHsp90-1,HSP90.1	heat shock protein 90.1	Protection	Protein folding/refolding
AT3G12580.1	-4.00243	0.0242276	HSP70,ATHSP70	heat shock protein 70	Protection	Protein folding/refolding
AT5G57885.1	-4.08758	0.00550304		pre-tRNA	Gene expression	tRNA and translational machinery
AT1G57480.1	-4.10852	0.00600695		pre-tRNA	Gene expression	tRNA and translational machinery
AT5G48570.1	-4.25986	0.00684145	ROF2,ATFKBP65,FKBP65	FKBP-type peptidyl-prolyl cis-trans isomerase family protein	Protection	Protein folding/refolding
AT5G51440.1	-4.34971	0.0211386		HSP20-like chaperones superfamily protein	Protection	Protein folding/refolding
AT4G12400.2	-4.40771	0.000155186	Hop3	stress-inducible protein, putative	Metabolism	Oxidation-reduction process
AT1G16030.1	-4.46122	0.000103804	Hsp70b	heat shock protein 70B	Protection	Protein folding/refolding
AT1G74310.1	-4.47629	0.000250968	ATHSP101,HSP101,HOT1	heat shock protein 101	Protection	Protein folding/refolding
AT3G24500.2	-4.57445	0.0120814	MBF1C	multiprotein bridging factor 1C	Gene expression	Transcription factors, coactivator
AT5G59720.1	-4.58002	0.0373601	HSP18.2	heat shock protein 18.2	Protection	Protein folding/refolding
AT4G19430.1	-4.67102	0.0416454		unknown protein	Other components	Other components
AT2G24570.1	-4.75762	0.0228576	WRKY17,ATWRKY17	WRKY DNA-binding protein 17	Gene expression	Transcription factors
AT4G12400.1	-4.7699	0.0357932	Hop3	stress-inducible protein, putative	Protection	Protein folding/refolding
AT5G54165.1	-4.77551	0.0156772		Avr9/Cf-9 rapidly elicited protein	Protection	Response to stress factors, biotic
AT1G52560.2	-4.8044	0.0248686		HSP20-like chaperones superfamily protein	Protection	Protein folding/refolding
AT1G60400.1	-4.92061	0.0271354		F-box/RNI-like superfamily protein	Regulation of signaling	Ubiquitination
AT5G12020.1	-5.31297	0.0128381	HSP17.6II	17.6 kDa class II heat shock protein	Protection	Protein folding/refolding
AT1G53540.1	-6.02367	0.0137912		HSP20-like chaperones superfamily protein	Protection	Protein folding/refolding
AT3G46230.1	-6.09552	0.0171853	ATHSP17.4,HSP17.4	heat shock protein 17.4	Protection	Protein folding/refolding
AT5G12030.1	-6.23033	0.00910814	AT-HSP17.6A,HSP17.6,HSP17.6A	heat shock protein 17.6A	Protection	Protein folding/refolding
AT1G29715.1	3.26825	0.00522847		pseudogene of Leucine-rich repeat transmembrane protein kinase	pseudogene
AT3G01500.3	2.52792	0.00235861	CA1	carbonic anhydrase 1	protein_coding
AT4G13810.2	2.43456	0.0178809	RLP47	receptor like protein 47	Regulation of signaling	RECEPTOR-like protein kinase
AT1G05135.1	2.06059	0.00548664		pseudogene of unknown protein	pseudogene
AT3G08770.2	1.95369	0.0399077	LTP6	lipid transfer protein 6	protein_coding
AT2G02135.1	-1.79403	0.0350343	LCR71	Encodes a member of a family of small,secreted, cysteine rich protein with sequence similarity to the PCP (pollen coat protein) gene family.	pseudogene
AT5G22792.1	-1.80913	0.0166223		pseudogene of F-box family protein	pseudogene
AT2G10735.1	-1.81461	0.0189407		pseudogene, hypothetical protein	pseudogene
AT3G32387.1	-1.99449	0.0420722		pseudogene, putative clpB heat shock protein, blastp match of 63% identity and 5.8e-148 P-value to GP	pseudogene
AT3G06437.1	-2.07753	0.0304922		pseudogene, hypothetical protein	pseudogene
AT2G09994.1	-2.25364	0.044228		pseudogene of U-box domain-containing protein / armadillo/beta-catenin repeat family protein	pseudogene
AT4G21730.1	-3.2661	0.00997266		pseudogene of N-ethylmaleimide sensitive factor (NSF)	pseudogene
AT3G48580.2	-3.46506	0.00574235	XTH11	xyloglucan endotransglucosylase/hydrolase 11	protein_coding

## Sheet: T15
Differentially expressed genes between the atl80 mutant and the WT transcriptomes at 15 minutes
Gene name	log2FC	PValue	Gene Symbol	Description	Class	Category
AT2G14610.1	6.99511	0.000230137	PR1,PR1,ATPR1	pathogenesis-related gene 1	Protection	Response to stress factors, biotic
AT2G14580.1	6.69173	0.0141798	ATPRB1,PRB1	basic pathogenesis-related protein 1	Protection	Response to stress factors, abiotic
AT5G38910.1	6.2926	0.0142148		RmlC-like cupins superfamily protein	Protection	Cell wall and membrane dynamics
AT4G31970.1	6.00998	0.00875179	CYP82C2	cytochrome P450, family 82, subfamily C, polypeptide 2	Metabolism	Oxidation-reduction process
AT2G26020.1	5.9485	0.00306881	PDF1.2b	plant defensin 1.2b	Protection	Response to stress factors, biotic
AT2G30770.1	5.94076	0.000563404	CYP71A13	cytochrome P450, family 71, subfamily A, polypeptide 13	Metabolism	Oxidation-reduction process
AT1G75830.1	5.89868	0.00856882	LCR67,PDF1.1	low-molecular-weight cysteine-rich 67	Protection	Cell wall and membrane dynamics
AT5G44420.1	5.83206	0.00170845	PDF1.2,PDF1.2A,LCR77	plant defensin 1.2	Protection	Response to stress factors, biotic
AT2G26010.1	5.7428	4.29104e-05	PDF1.3	plant defensin 1.3	Protection	Response to stress factors, biotic
AT5G44430.1	5.72815	0.000572907	PDF1.2c	plant defensin 1.2C	Protection	Response to stress factors, biotic
AT1G55010.1	5.66885	0.00119072	PDF1.5	plant defensin 1.5	Protection	Response to stress factors, biotic
AT2G30750.1	5.63533	0.000838964	CYP71A12	cytochrome P450, family 71, subfamily A, polypeptide 12	Metabolism	Oxidation-reduction process
AT1G11610.1	5.45117	0.0377035	CYP71A18	cytochrome P450, family 71, subfamily A, polypeptide 18	Metabolism	Oxidation-reduction process
AT1G14550.1	5.43348	0.0347662		Peroxidase superfamily protein	Metabolism	Oxidation-reduction process
AT1G14880.1	5.07156	0.00243913	PCR1	PLANT CADMIUM RESISTANCE 1	Other components	Other components
AT5G40990.1	5.03937	0.019505	GLIP1	GDSL lipase 1	Metabolism	Lipid metabolism
AT5G39110.1	5.00685	0.00735359		RmlC-like cupins superfamily protein	Protection	Cell wall and membrane dynamics
AT1G18970.1	4.93905	0.00288912	GLP4	germin-like protein 4	Protection	Response to stress factors, storage protein
AT1G01060.3	4.93543	0.00948305	LHY,LHY1	Homeodomain-like superfamily protein	Growth and development	Circadian clock
AT2G15220.1	4.86611	0.011011		Plant basic secretory protein (BSP) family protein	Other components	Other components
AT1G01060.1	4.76911	0.00458715	LHY,LHY1	Homeodomain-like superfamily protein	Growth and development	Circadian clock
AT4G14630.1	4.6975	0.00924148	GLP9	germin-like protein 9	Protection	Response to stress factors, storage protein
AT1G26390.1	4.65238	0.00339093		FAD-binding Berberine family protein	Metabolism	Oxidation-reduction process
AT1G76960.1	4.6184	0.00119467		Unknown protein, contains WRKY40 binding motifs	Other components	Other components
AT1G13470.1	4.61367	0.0207632		Protein of unknown function (DUF1262)	Other components	Other components
AT1G21240.1	4.60622	0.020664	WAK3	wall associated kinase 3	Regulation of signaling	Phosphorylation
AT5G39150.1	4.58468	0.0370962		RmlC-like cupins superfamily protein	Protection	Cell wall and membrane dynamics
AT5G55570.1	4.5819	0.0201865		transmembrane protein	Other components	Other components
AT1G66700.1	4.55922	0.00428435	PXMT1	S-adenosyl-L-methionine-dependent methyltransferases superfamily protein	Metabolism	Secondary metabolism
AT1G11610.2	4.53916	0.0160866	CYP71A18	cytochrome P450, family 71, subfamily A, polypeptide 18	Metabolism	Oxidation-reduction process
AT1G15520.1	4.52712	0.021356	PDR12,ATPDR12,ABCG40,ATABCG40	pleiotropic drug resistance 12	Metabolism	Transport
AT5G39100.1	4.52481	0.0028795	GLP6	germin-like protein 6	Protection	Response to stress factors, storage protein
AT1G26380.1	4.4425	0.000566981		FAD-binding Berberine family protein	Metabolism	Oxidation-reduction process
AT2G43580.1	4.42709	0.0226306		Chitinase family protein	Protection	Response to stress factors, biotic
AT2G43570.1	4.41211	0.000372758	CHI	chitinase, putative	Protection	Response to stress factors, biotic
AT2G14560.2	4.39522	0.0138795	LURP1	LATE UPREGULATED IN RESPONSE TO HYALOPERONOSPORA PARASITICA	Protection	Response to stress factors, abiotic
AT1G26410.1	4.37818	0.00132754		FAD-binding Berberine family protein	Metabolism	Oxidation-reduction process
AT1G67980.1	4.35481	0.00405986	CCOAMT	Encodes S-adenosyl-L-methionine: transcaffeoyl Coenzyme A 3-O-methyltransferase. Methyltransferase in the lignin biosynthetic pathway.	Metabolism	Secondary metabolism
AT2G33030.1	4.30492	0.0109952	AtRLP25,RLP25	receptor like protein 25	Regulation of signaling	RECEPTOR-like protein kinase
AT1G30700.1	4.30243	0.00485973		FAD-binding Berberine family protein	Metabolism	Oxidation-reduction process
AT1G19250.1	4.29337	0.018581	FMO1	flavin-dependent monooxygenase 1	Metabolism	Oxidation-reduction process
AT2G18660.1	4.26334	0.00156563	PNP-A	plant natriuretic peptide A	Other components	Other components
AT2G29150.1	4.25371	0.0274855		Metabolism	Metabolism	Oxidation-reduction process
AT5G22300.1	4.2529	0.00313784	NIT4, AtNIT4	nitrilase 4	Protection	Detoxification
AT2G43590.1	4.24395	0.001571		Chitinase family protein	Protection	Response to stress factors, biotic
AT1G67990.1	4.22481	0.0420824	ATTSM1,TSM1	S-adenosyl-L-methionine-dependent methyltransferases superfamily protein	Metabolism	Secondary metabolism
AT5G60900.1	4.18311	0.00156433	RLK1	receptor-like protein kinase 1	Regulation of signaling	RECEPTOR-like protein kinase
AT2G32680.1	4.17164	0.00379782	AtRLP23,RLP23	receptor like protein 23	Regulation of signaling	RECEPTOR-like protein kinase
AT1G26400.1	4.13224	0.0176482		FAD-binding Berberine family protein	Metabolism	Oxidation-reduction process
AT1G32350.1	4.08899	0.00443215	AOX1D	alternative oxidase 1D	Metabolism	Oxidation-reduction process
AT3G15536.1	4.06016	0.0166076		unknown protein	Other components	Other components
AT2G35980.1	4.05884	0.00148489	YLS9,NHL10,ATNHL10	Late embryogenesis abundant (LEA) hydroxyproline-rich glycoprotein family	Protection	Dehydration/hypoxia/freezing tolerance
AT1G75040.1	4.04169	0.0188136	PR5,PR-5	pathogenesis-related gene 5 ,Thaumatin-like protein involved in response to pathogens	Protection	Response to stress factors, abiotic
AT1G30990.1	4.01744	0.0322718		Polyketide cyclase/dehydrase and lipid transport superfamily protein	Metabolism	Lipid metabolism
AT1G24147.1	4.00096	0.003806		transmembrane protein	Other components	Other components
AT1G21245.1	3.98609	0.00281211		Protein kinase superfamily protein	Regulation of signaling	Phosphorylation
AT3G13610.1	3.97879	0.0351245		2-oxoglutarate (2OG) and Fe(II)-dependent oxygenase superfamily protein	Metabolism	Oxidation-reduction process
AT1G13520.1	3.92081	0.000436488		Protein of unknown function (DUF1262)	Other components	Other components
AT1G13480.1	3.90699	0.00505374		Protein of unknown function (DUF1262)	Other components	Other components
AT1G26420.1	3.88923	0.00286018		FAD-binding Berberine family protein	Metabolism	Oxidation-reduction process
AT2G26560.1	3.87318	0.00312054	PLP2,PLAIIA,PLA2A	phospholipase A 2A	Metabolism	Lipid metabolism
AT3G25250.1	3.87256	0.042522	AGC2-1,AGC2,OXI1,AtOXI1	AGC (cAMP-dependent, cGMP-dependent and protein kinase C) kinase family protein	Regulation of signaling	Phosphorylation
AT4G10500.1	3.87208	0.0415203		2-oxoglutarate (2OG) and Fe(II)-dependent oxygenase superfamily protein	Metabolism	Oxidation-reduction process
AT3G60140.1	3.8514	0.0094996	DIN2,SRG2,BGLU30	Glycosyl hydrolase superfamily protein	Protection	Cell wall and membrane dynamics
AT1G35710.1	3.84492	3.98097e-05		Leucine-rich repeat protein kinase family protein	Regulation of signaling	Leucine-rich repeat
AT5G47600.1	3.77953	0.021306		HSP20-like chaperones superfamily protein	Protection	Protein folding/refolding
AT2G30766.1	3.77364	0.00589346	FE-UPTAKE-INDUCING PEPTIDE1, FEP1, IMA3, IRONMAN 3	FE-UPTAKE-INDUCING PEPTIDE1	Regulation of signaling	Peptides
AT1G75050.1	3.7701	0.0189869		Pathogenesis-related thaumatin superfamily protein	Protection	Response to stress factors, abiotic
AT1G66690.1	3.76131	0.014451		S-adenosyl-L-methionine-dependent methyltransferases superfamily protein	Metabolism	Secondary metabolism
AT3G25010.1	3.76089	0.03728	AtRLP41,RLP41	receptor like protein 41	Regulation of signaling	RECEPTOR-like protein kinase
AT3G48450.1	3.75391	0.0302865		RPM1-interacting protein 4 (RIN4) family protein	Protection	Response to stress factors, biotic
AT2G03445.1	3.74825	0.00200501	MIR398A	MIR398A; miRNA	Gene expression	Posttranscriptional regulation
AT3G57260.1	3.74472	0.0229853	BGL2,PR2,BG2,PR-2	beta-1,3-glucanase 2	Protection	Response to stress factors, abiotic
AT3G22840.1	3.73926	0.00983805	ELIP1,ELIP	Chlorophyll A-B binding family protein	Metabolism	Photosynthesis, light response, chloroplast function
AT3G60420.1	3.73843	0.0121706		Phosphoglycerate mutase family protein	Metabolism	Primary metabolic process
AT4G15248.1	3.72927	0.0476586	BBX30	Zinc finger protein, B-box	Gene expression	Transcription factors
AT3G22235.1	3.7228	0.00145601	ATHCYSTM8, CYSTEINE-RICH TRANSMEMBRANE MODULE 8	cysteine-rich TM module stress tolerance protein	Protection	Response to stress factors, abiotic, osmotic and hypoxia
AT4G31950.1	3.676	0.0140007	CYP82C3	cytochrome P450, family 82, subfamily C, polypeptide 3	Metabolism	Oxidation-reduction process
AT5G19880.1	3.66453	0.0325788		Peroxidase superfamily protein	Metabolism	Oxidation-reduction process
AT3G47540.1	3.64199	0.000650185		Chitinase family protein	Protection	Response to stress factors, biotic
AT2G46830.2	3.63582	0.000485286	CCA1	circadian clock associated 1	Growth and development	Circadian clock
AT1G02230.1	3.62635	0.00407606	ANAC004,NAC004	NAC domain containing protein 4	Gene expression	Transcription factors
AT1G70400.2	3.62052	0.0140058		NOSIC domain protein	Other components	Other components
AT5G36970.1	3.60869	0.00290433	NHL25	NDR1/HIN1-like 25	Protection	Response to stress factors, biotic
AT5G62240.1	3.59154	0.0098922	TPXL8	TPX2-LIKE Group A family with aurora binding	Growth and development	Cell cycle and cytoskeleton
AT3G56500.1	3.59118	0.00873926		serine-rich protein-related	Other components	Other components
AT2G45220.1	3.58537	0.00679274		Plant invertase/pectin methylesterase inhibitor superfamily	Protection	Cell wall and membrane dynamics
AT2G12385.1	3.54453	0.024194		transposable element gene	Other components	Transposable element
AT1G16420.1	3.53813	0.00915114	ATMC8,MC8	metacaspase 8	Protection	Proteases
AT1G75030.1	3.52796	0.0143293	ATLP-3,TLP-3	thaumatin-like protein 3	Protection	Response to stress factors, biotic
AT3G33148.1	3.52347	0.0160888		transposable element gene	Other components	Transposable element
AT2G15130.1	3.47658	0.00328325		Plant basic secretory protein (BSP) family protein	Other components	Other components
AT1G21250.1	3.46259	0.000245357	WAK1,PRO25	cell wall-associated kinase	Regulation of signaling	Phosphorylation
AT5G38900.1	3.45898	0.00183608		Thioredoxin superfamily protein	Metabolism	Oxidation-reduction process
AT3G57240.1	3.43505	0.0166495	BG3	beta-1,3-glucanase 3	Protection	Response to stress factors, abiotic
AT1G74590.1	3.43206	0.0202079	ATGSTU10,GSTU10	glutathione S-transferase TAU 10	Metabolism	Oxidation-reduction process
AT5G10760.1	3.4238	0.00199923		Eukaryotic aspartyl protease family protein	Protection	Proteases
AT1G35230.1	3.41267	0.00053673	AGP5	arabinogalactan protein 5	Protection	Cell wall and membrane dynamics
AT1G21230.1	3.39953	0.0211765	WAK5	wall associated kinase 5	Regulation of signaling	Phosphorylation
AT4G14690.1	3.37109	0.00107658	ELIP2	Chlorophyll A-B binding family protein	Metabolism	Photosynthesis, light response, chloroplast function
AT3G43290.1	3.35575	0.0237349		hypothetical protein	Other components	Other components
AT1G78410.1	3.33757	0.0103709		VQ motif-containing protein	Regulation of signaling	Protein-protein interaction
AT3G55580.1	3.31361	0.0109454	TCF1	Regulator of chromosome condensation (RCC1) family protein	Gene expression	Maintenance of the genome/Chromatin organization and remodeling
AT1G59930.1	3.31356	0.0117801		MADS-box family protein	Gene expression	Transcription factors
AT4G03450.1	3.25246	0.0232792		Ankyrin repeat family protein	Regulation of signaling	Protein-protein interaction
AT1G68320.1	3.21113	0.00630558	MYB62,AtMYB62,BW62B,BW62C	myb domain protein 62	Gene expression	Transcription factors
AT1G17170.1	3.21045	0.00931045	ATGSTU24,GST,GSTU24	glutathione S-transferase TAU 24	Metabolism	Oxidation-reduction process
AT5G22570.1	3.20973	0.00673024	WRKY38,ATWRKY38	WRKY DNA-binding protein 38	Gene expression	Transcription factors
AT2G25510.1	3.19985	0.00374266		unknown protein	Other components	Other components
AT1G65484.2	3.19116	0.0146488	STMP3	Secreted peptide which functions in plant growth and pathogen defense	Regulation of signaling	Peptides
AT4G28940.1	3.17557	0.036589		Phosphorylase superfamily protein	Metabolism	Primary metabolic process
AT4G23150.1	3.1575	0.00171268	CRK7	cysteine-rich RLK (RECEPTOR-like protein kinase) 7	Regulation of signaling	RECEPTOR-like protein kinase
AT1G73010.1	3.15467	0.0453219	ATPS2,PS2	phosphate starvation-induced gene 2	Metabolism	Nutrition, phosphate
AT1G68620.1	3.15327	0.000255704		alpha/beta-Hydrolases superfamily protein	Metabolism	Lipid metabolism
AT2G25510.2	3.13275	0.000103283		unknown protein	Other components	Other components
AT1G66725.1	3.12202	0.00133605	MIR163	MIR163; miRNA	Gene expression	Posttranscriptional regulation
AT5G12420.1	3.10547	0.00223378		O-acyltransferase (WSD1-like) family protein	Metabolism	Lipid metabolism
AT5G22380.1	3.09908	0.00375429	anac090,NAC090	NAC domain containing protein 90	Gene expression	Transcription factors
AT1G23160.1	3.09447	0.0272665	GH3.7	Auxin-responsive GH3 family protein	Growth and development	Hormones, auxin
AT1G13550.1	3.09368	0.0434478		Protein of unknown function (DUF1262)	Other components	Other components
AT3G48850.1	3.06983	0.0378263	PHT3;2	phosphate transporter 3;2	Metabolism	Nutrition, phosphate
AT2G23270.1	3.06633	0.0072356	PAMP-INDUCED SECRETED PEPTIDE 3, PIP3, PRECURSOR OF PAMP-INDUCED PEPTIDE 3, PREPIP3	PRECURSOR OF PAMP-INDUCED PEPTIDE 3	Regulation of signaling	Peptides
AT1G09500.1	3.05337	0.0165965		NAD(P)-binding Rossmann-fold superfamily protein	Metabolism	Oxidation-reduction process
AT1G29720.1	3.05141	0.0376084		Leucine-rich repeat transmembrane protein kinase	Regulation of signaling	Leucine-rich repeat
AT1G38870.1	3.04633	0.0212013		transposable element gene	Other components	Transposable element
AT1G61800.1	3.04325	0.0116364	GPT2,ATGPT2	glucose-6-phosphate/phosphate translocator 2	Metabolism	Primary metabolic process
AT5G64810.1	3.03585	0.0190381	WRKY51,ATWRKY51	WRKY DNA-binding protein 51	Gene expression	Transcription factors
AT5G03350.1	3.03387	0.0111697		Legume lectin family protein	Regulation of signaling	Lectin gene family
AT4G14400.2	3.02615	0.00936965	ACD6	ankyrin repeat family protein	Regulation of signaling	Protein-protein interaction
AT2G19190.1	3.01925	0.00801149	FRK1	FLG22-induced receptor-like kinase 1	Regulation of signaling	RECEPTOR-like protein kinase
AT1G19960.1	3.0072	0.0131645		Unknown gene, expression decreased in response to Mn and increased by cytokinin	Other components	Other components
AT4G14815.1	3.00135	0.0281262		Bifunctional inhibitor/lipid-transfer protein/seed storage 2S albumin superfamily protein	Protection	Lipid transfer
AT1G02930.2	2.99556	0.010952	GSTF6	glutathione S-transferase 6	Metabolism	Oxidation-reduction process
AT2G40750.1	2.97651	0.0142358	WRKY54,ATWRKY54	WRKY DNA-binding protein 54	Gene expression	Transcription factors
AT1G31580.1	2.96314	0.00912453	ECS1,CXC750	Encodes cell wall protein, is linked to a locus influencing resistance to Xcc750	Protection	Cell wall and membrane dynamics
AT5G42530.1	2.96198	0.00449203		unknown protein	Other components	Other components
AT5G42830.1	2.94921	0.00789924		HXXXD-type acyl-transferase family protein	Protection	Cell wall and membrane dynamics
AT2G29470.1	2.93938	0.00179949	ATGSTU3,GST21,GSTU3	glutathione S-transferase tau 3	Metabolism	Oxidation-reduction process
AT4G23700.1	2.9294	0.00538323	ATCHX17,CHX17	cation/H+ exchanger 17	Metabolism	Transport
AT1G73810.1	2.90784	0.00423784		Core-2/I-branching beta-1,6-N-acetylglucosaminyltransferase family protein	Protection	Cell wall and membrane dynamics
AT1G02390.1	2.89988	0.000325052	ATGPAT2,GPAT2	glycerol-3-phosphate acyltransferase 2	Metabolism	Lipid metabolism
AT2G29460.1	2.87983	0.00279856	ATGSTU4,GST22,GSTU4	glutathione S-transferase tau 4	Metabolism	Oxidation-reduction process
AT3G22600.1	2.86287	0.00299784		Bifunctional inhibitor/lipid-transfer protein/seed storage 2S albumin superfamily protein	Protection	Lipid transfer
AT1G09510.1	2.86191	0.00450149		NAD(P)-binding Rossmann-fold superfamily protein	Metabolism	Oxidation-reduction process
AT2G35080.2	2.85689	0.0173856		nucleotide binding;ATP binding;aminoacyl-tRNA ligases	Gene expression	tRNA and translational machinery
AT3G28510.1	2.8464	0.0125944		P-loop containing nucleoside triphosphate hydrolases superfamily protein	Growth and development	Cell cycle and cytoskeleton
AT1G18020.1	2.8455	0.00866038		FMN-linked oxidoreductases superfamily protein	Metabolism	Oxidation-reduction process
AT1G47510.1	2.84153	0.0276707	AT5PTASE11,5PTASE11	inositol polyphosphate 5-phosphatase 11	Regulation of signaling	Dephosphorylation
AT3G13950.1	2.83472	0.018772		Ankyrin repeat family protein	Regulation of signaling	Protein-protein interaction
AT1G01680.1	2.82059	0.0143336	ATPUB54,PUB54	RING/U-box superfamily protein	Regulation of signaling	Ubiquitination
AT2G23170.1	2.8175	0.000425431	GH3.3	Auxin-responsive GH3 family protein	Growth and development	Hormones, auxin
AT1G53080.1	2.81172	0.0170765		Legume lectin family protein	Regulation of signaling	Lectin gene family
AT1G54926.1	2.80991	0.016966		transposable element gene	Other components	Transposable element
AT2G41280.1	2.80124	0.00370304	M10,ATM10	late embryogenesis abundant protein (M10) / LEA protein M10	Protection	Dehydration/hypoxia/freezing tolerance
AT1G69920.1	2.79866	0.00223105	ATGSTU12,GSTU12	glutathione S-transferase TAU 12	Metabolism	Oxidation-reduction process
AT4G21380.1	2.77504	0.0255909	ARK3,RK3	receptor kinase 3	Regulation of signaling	RECEPTOR-like protein kinase
AT5G56080.1	2.76873	0.00602391	ATNAS2,NAS2	nicotianamine synthase 2	Other components	Other components
AT5G59320.1	2.76045	0.0389823	LTP3	lipid transfer protein 3	Metabolism	Lipid metabolism
AT4G10520.1	2.74265	0.0347171		Subtilase family protein	Protection	Proteases
AT1G68450.1	2.72578	3.26832e-05	PDE337	VQ motif-containing protein	Regulation of signaling	Protein-protein interaction
AT4G23220.1	2.71468	0.00826515	CRK14	cysteine-rich RLK (RECEPTOR-like protein kinase) 14	Regulation of signaling	RECEPTOR-like protein kinase
AT5G02780.1	2.70162	0.0117917	GSTL1	glutathione transferase lambda 1	Metabolism	Oxidation-reduction process
AT5G66640.2	2.70082	0.0118034	DAR3	DA1-related protein 3	Growth and development	Modulator of growth
AT5G31770.1	2.70028	0.0333188		transposable element gene	Other components	Transposable element
AT3G13433.1	2.69888	0.00158057		transmembrane protein	Other components	Other components
AT1G14870.1	2.69328	0.00322718	PCR2	PLANT CADMIUM RESISTANCE 2	Protection	Detoxification
AT1G18980.1	2.68437	0.00495303		RmlC-like cupins superfamily protein	Protection	Cell wall and membrane dynamics
AT1G17180.1	2.68122	0.00451157	ATGSTU25,GSTU25	glutathione S-transferase TAU 25	Metabolism	Oxidation-reduction process
AT1G74140.4	2.67803	0.0467615		Rhomboid-related intramembrane serine protease family protein	Protection	Proteases
AT2G32140.1	2.67332	0.00209952		transmembrane receptors	Other components	Other components
AT1G77960.1	2.67217	0.0234858		unknown protein	Other components	Other components
AT3G30816.1	2.66209	0.0011642		transposable element gene	Other components	Transposable element
AT1G32900.1	2.66088	0.000745399	GBSS1	UDP-Glycosyltransferase superfamily protein	Metabolism	Secondary metabolism
AT5G35525.1	2.65649	0.000453631		PLAC8 family protein	Other components	Other components
AT4G28703.1	2.65355	2.7305e-06		RmlC-like cupins superfamily protein	Protection	Cell wall and membrane dynamics
AT5G48850.1	2.63173	0.0125906	ATSDI1	Tetratricopeptide repeat (TPR)-like superfamily protein	Regulation of signaling	Protein-protein interaction
AT1G02450.1	2.62953	0.0232502	NIMIN1,NIMIN-1	NIM1-interacting 1	Protection	Response to stress factors, biotic
AT3G25180.1	2.62126	0.000887576	CYP82G1	cytochrome P450, family 82, subfamily G, polypeptide 1	Metabolism	Oxidation-reduction process
AT3G15356.1	2.60597	0.00419946		Legume lectin family protein	Regulation of signaling	Lectin gene family
AT3G18250.1	2.59778	8.44684e-06		Putative membrane lipoprotein	Protection	Cell wall and membrane dynamics
AT2G25440.1	2.59744	0.0176685	AtRLP20,RLP20	receptor like protein 20	Regulation of signaling	RECEPTOR-like protein kinase
AT2G02850.1	2.5914	0.00220073	ARPN	plantacyanin	Growth and development	Modulator of growth, anther
AT1G32960.1	2.58997	0.00830182	ATSBT3.3,SBT3.3	Subtilase family protein	Protection	Proteases
AT2G35070.1	2.58815	0.0193943		transmembrane protein	Other components	Other components
AT5G44568.1	2.58576	0.000100016	STMP10	Secreted peptide which functions in plant growth and pathogen defense	Regulation of signaling	Peptides
AT1G66100.1	2.58387	0.0157982		Plant thionin	Protection	Response to stress factors, abiotic
AT5G48400.2	2.58086	0.0121062	ATGLR1.2,GLR1.2	Glutamate receptor family protein	Metabolism	Glutamate
AT4G13810.1	2.58039	0.0054779	RLP47	receptor like protein 47	Regulation of signaling	RECEPTOR-like protein kinase
AT1G13490.1	2.57579	0.0287087		Protein of unknown function (DUF1262)	Other components	Other components
AT5G63250.1	2.56745	0.00691778		Carbohydrate-binding X8 domain superfamily protein	Protection	Cell wall and membrane dynamics
AT3G02480.1	2.55544	0.0304988		Late embryogenesis abundant protein (LEA) family protein	Protection	Dehydration/hypoxia/freezing tolerance
AT4G11470.1	2.55231	0.00256062	CRK31	cysteine-rich RLK (RECEPTOR-like protein kinase) 31	Regulation of signaling	RECEPTOR-like protein kinase
AT5G60950.1	2.5487	0.00229474	COBL5	COBRA-like protein 5 precursor	Protection	Cell wall and membrane dynamics
AT1G73805.1	2.54735	0.00244937	SARD1	Calmodulin binding protein-like	Regulation of signaling	Calcium signaling and binding
AT4G23140.1	2.53631	0.000986977	CRK6	cysteine-rich RLK (RECEPTOR-like protein kinase) 6	Regulation of signaling	RECEPTOR-like protein kinase
AT2G04450.1	2.53155	0.0258632	ATNUDT6,NUDX6,ATNUDX6,NUDT6	nudix hydrolase homolog 6	Metabolism	Primary metabolic process
AT1G63580.1	2.51871	0.0409663		Receptor-like protein kinase-related family protein	Regulation of signaling	RECEPTOR-like protein kinase
AT3G16530.1	2.51798	0.000487977		Legume lectin family protein	Regulation of signaling	Lectin gene family
AT2G44590.1	2.51722	0.0481453	ADL1D,DL1D	DYNAMIN-like 1D	Other components	Other components
AT3G61390.2	2.51168	0.015719		RING/U-box superfamily protein	Regulation of signaling	Ubiquitination
AT1G13500.1	2.50965	0.0431881		Protein of unknown function (DUF1262)	Other components	Other components
AT5G05250.1	2.50201	0.02343		hypothetical protein	Other components	Other components
AT3G09450.1	2.4962	0.0141397		Fusaric acid resistance protein, conserved region	Other components	Other components
AT3G22580.1	2.47226	0.0114281	LTPG18	Bifunctional inhibitor/lipid-transfer protein/seed storage 2S albumin superfamily protein	Protection	Lipid transfer
AT4G13810.2	2.47015	0.00129334	RLP47	receptor like protein 47	Regulation of signaling	RECEPTOR-like protein kinase
AT4G22960.1	2.46718	0.0430623		FAM63A-like protein	Other components	Other components
AT4G18250.1	2.46296	0.00780497		receptor serine/threonine kinase, putative	Regulation of signaling	RECEPTOR-like protein kinase
AT1G56940.1	2.46037	0.0345693		pre-tRNA	Gene expression	tRNA and translational machinery
AT1G74360.1	2.45887	0.0109211		Leucine-rich repeat protein kinase family protein	Regulation of signaling	Leucine-rich repeat
AT3G09922.1	2.45745	0.00538874	IPS1,ATIPS1	induced by phosphate starvation1	Metabolism	Nutrition, phosphate
AT1G36640.1	2.45364	0.036884		transmembrane protein	Other components	Other components
AT2G41090.1	2.44552	1.797e-05		Calcium-binding EF-hand family protein	Regulation of signaling	Calcium signaling and binding
AT1G01480.1	2.44319	0.00221364	ACS2,AT-ACC2	1-amino-cyclopropane-1-carboxylate synthase 2	Growth and development	Hormones, ethylene
AT3G28210.1	2.43486	0.00845681	PMZ,SAP12	zinc finger (AN1-like) family protein	Protection	Response to stress factors, biotic
AT3G23060.1	2.43055	0.00445575		RING/U-box superfamily protein	Regulation of signaling	Ubiquitination
AT5G58860.1	2.42435	0.0494649	CYP86A1,CYP86	cytochrome P450, family 86, subfamily A, polypeptide 1	Metabolism	Oxidation-reduction process
AT2G46740.1	2.41419	0.00210626	GULLO5	D-arabinono-1,4-lactone oxidase family protein	Metabolism	Secondary metabolism
AT1G59500.1	2.41251	0.013906	GH3.4	Auxin-responsive GH3 family protein	Growth and development	Hormones, auxin
AT1G45145.1	2.40334	0.00174709	ATTRX5,ATH5,LIV1,TRX5	thioredoxin H-type 5	Metabolism	Oxidation-reduction process
AT1G32950.1	2.40165	0.00101227		Subtilase family protein	Protection	Proteases
AT3G21780.1	2.39126	0.0111167	UGT71B6	UDP-glucosyltransferase 71B6	Metabolism	Secondary metabolism
AT5G17390.1	2.38418	0.0349884		Adenine nucleotide alpha hydrolases-like superfamily protein	Other components	Other components
AT2G14670.1	2.38004	0.00732108	ATSUC8,SUC8	sucrose-proton symporter 8	Protection	Sugar and osmolytes
AT2G15042.1	2.37946	0.0060466		Leucine-rich repeat (LRR) family protein	Regulation of signaling	Leucine-rich repeat
AT4G11890.2	2.37321	0.0004616		Protein kinase superfamily protein	Regulation of signaling	Phosphorylation
AT2G44480.1	2.371	0.0240745	BGLU17	Glycosyl hydrolase superfamily protein	Protection	Cell wall and membrane dynamics
AT4G21990.1	2.3709	0.00147212	APR3,PRH-26,PRH26,ATAPR3	APS reductase 3	Metabolism	Secondary metabolism
AT3G04300.1	2.36955	0.00387146		RmlC-like cupins superfamily protein	Protection	Cell wall and membrane dynamics
AT2G33850.1	2.35691	0.0227264	E6-LIKE 1, E6L1	Stigmatic factor that plays a role during the early post-pollination stages	Growth and development	Reproductive development
AT2G04495.1	2.35506	0.00957872		transmembrane protein	Other components	Other components
AT5G64000.1	2.33589	0.00919708	SAL2,ATSAL2	Inositol monophosphatase family protein	Regulation of signaling	Dephosphorylation
AT2G02930.1	2.33518	0.0129059	ATGSTF3,GST16,GSTF3	glutathione S-transferase F3	Metabolism	Oxidation-reduction process
AT4G02520.1	2.33331	0.0424489	ATGSTF2,ATPM24.1,ATPM24,GST2,GSTF2	glutathione S-transferase PHI 2	Metabolism	Oxidation-reduction process
AT2G18810.1	2.33156	0.0295688		Domain of unknown function (DUF313)	Other components	Other components
AT4G19810.1	2.33059	0.0127007	ChiC	Glycosyl hydrolase family protein with chitinase insertion domain	Protection	Response to stress factors
AT2G42540.3	2.32904	0.0084503	COR15A	cold-regulated 15a	Protection	Response to stress factors, abiotic, cold regulated
AT5G40010.1	2.32614	0.00860733	AATP1	AAA-ATPase 1	Growth and development	Modulator of growth
AT4G14390.1	2.32547	0.0207675		Ankyrin repeat family protein	Regulation of signaling	Protein-protein interaction
AT4G20800.1	2.32212	0.0057538		FAD-binding Berberine family protein	Metabolism	Oxidation-reduction process
AT1G02630.2	2.32128	0.00588077		Nucleoside transporter family protein	Metabolism	Transport
AT3G12320.1	2.32041	0.0037528	LINK3	NIGHT LIGHT-INDUCIBLE AND CLOCK-REGULATED	Growth and development	Circadian clock
AT2G42530.1	2.31193	0.0293139	COR15B	cold regulated 15b	Protection	Response to stress factors, abiotic, cold regulated
AT1G09080.1	2.30937	0.0134741	BIP3	Heat shock protein 70 (Hsp 70) family protein	Protection	Protein folding/refolding
AT5G06860.1	2.30499	3.07276e-05	PGIP1,ATPGIP1	polygalacturonase inhibiting protein 1	Protection	Cell wall and membrane dynamics
AT2G29430.1	2.30047	0.0245669		coiled-coil protein	Other components	Other components
AT4G33540.1	2.29967	0.00173065		metallo-beta-lactamase family protein	Other components	Other components
AT3G29470.1	2.29498	0.0067484		transposable element gene	Other components	Transposable element
AT1G17745.1	2.28879	0.00140564	PGDH	D-3-phosphoglycerate dehydrogenase	Metabolism	Primary metabolic process
AT1G08050.1	2.28833	0.00298059		RING/U-box superfamily protein	Regulation of signaling	Ubiquitination
AT1G53625.1	2.28823	0.0263187		hypothetical protein	Other components	Other components
AT5G24220.1	2.2865	0.0290206		Lipase class 3-related protein	Metabolism	Lipid metabolism
AT3G09600.2	2.28536	0.000892035	RVE8	Homeodomain-like superfamily protein	Growth and development	Circadian clock
AT3G49340.1	2.28325	0.0226505		Cysteine proteinases superfamily protein	Protection	Proteases
AT5G24200.1	2.28265	0.00121247		alpha/beta-Hydrolases superfamily protein	Metabolism	Lipid metabolism
AT3G02380.1	2.27251	0.00961831	COL2, BBX3	Zinc finger protein, B-box	Gene expression	Transcription factors
AT1G60750.1	2.26495	0.00480354		NAD(P)-linked oxidoreductase superfamily protein	Metabolism	Oxidation-reduction process
AT1G02360.1	2.26186	0.000511144		Chitinase family protein	Protection	Response to stress factors, biotic
AT5G24530.1	2.25805	0.0148744	DMR6	2-oxoglutarate (2OG) and Fe(II)-dependent oxygenase superfamily protein	Metabolism	Oxidation-reduction process
AT5G16350.1	2.25448	0.0231841		O-acyltransferase (WSD1-like) family protein	Metabolism	Lipid metabolism
AT3G14225.1	2.25264	0.0283738	GLIP4	GDSL-motif lipase 4	Metabolism	Lipid metabolism
AT3G47480.1	2.24955	0.0319245		Calcium-binding EF-hand family protein	Regulation of signaling	Calcium signaling and binding
AT1G24145.1	2.24739	0.00227438		unknown protein	Other components	Other components
AT3G61280.2	2.24487	0.00119212		Arabidopsis thaliana protein of unknown function (DUF821)	Other components	Other components
AT1G21928.1	2.2445	0.0122191		Plant thionin family protein	Protection	Response to stress factors, biotic
AT3G54500.2	2.24239	0.0150631	LNK2	NIGHT LIGHT-INDUCIBLE AND CLOCK-REGULATED GENE 2	Growth and development	Circadian clock
AT1G60730.2	2.24085	0.0154798		NAD(P)-linked oxidoreductase superfamily protein	Metabolism	Oxidation-reduction process
AT1G61560.4	2.23899	0.0249127	MLO6	Seven transmembrane MLO family protein	Protection	Response to stress factors, biotic
AT2G15020.1	2.23793	0.00218688		unknown protein	Other components	Other components
AT5G26340.1	2.23585	0.0122144	MSS1,STP13,ATSTP13	Major facilitator superfamily protein	Metabolism	Transport
AT3G47780.1	2.23172	0.0041966	ATATH6,ATH6	ABC2 homolog 6	Metabolism	Transport
AT1G13370.1	2.22676	0.0212556		Histone superfamily protein	Gene expression	Maintenance of the genome/Chromatin organization and remodeling
AT4G23990.1	2.22316	0.0382748	ATCSLG3,CSLG3	cellulose synthase like G3	Protection	Cell wall and membrane dynamics
AT1G69930.1	2.2099	0.000760902	ATGSTU11,GSTU11	glutathione S-transferase TAU 11	Metabolism	Oxidation-reduction process
AT5G13080.1	2.20929	0.00557348	WRKY75,ATWRKY75	WRKY DNA-binding protein 75	Gene expression	Transcription factors
AT2G15360.1	2.20905	0.0091928		fucosyltransferase family protein	Protection	Cell wall and membrane dynamics
AT4G37990.1	2.2089	0.0067091	ELI3-2,ELI3,ATCAD8,CAD-B2	elicitor-activated gene 3-2	Protection	Response to stress factors, biotic
AT3G13310.1	2.20628	9.39472e-05		Chaperone DnaJ-domain superfamily protein	Protection	Protein folding/refolding
AT4G09750.1	2.20312	0.0115177		NAD(P)-binding Rossmann-fold superfamily protein	Metabolism	Oxidation-reduction process
AT4G37370.1	2.18737	0.000677193	CYP81D8	cytochrome P450, family 81, subfamily D, polypeptide 8	Metabolism	Oxidation-reduction process
AT3G49570.1	2.1855	0.00520112	LSU3	response to low sulfur 3	Metabolism	Nutrition, sulfur
AT3G08870.1	2.18314	0.0289491		Concanavalin A-like lectin protein kinase family protein	Regulation of signaling	Lectin gene family
AT2G02990.1	2.18109	0.0322544	RNS1,ATRNS1	ribonuclease 1	Gene expression	Posttranscriptional regulation
AT1G02530.1	2.17753	0.0216674	PGP12	P-glycoprotein 12	Metabolism	Transport
AT5G67340.1	2.1737	0.0233082	PUB2	Plant U-box type E3 ubiquitin ligase	Regulation of signaling	Ubiquitination
AT2G08986.1	2.1727	0.0383805		unknown protein	Other components	Other components
AT5G18290.2	2.16362	0.0166458	SIP1;2	Aquaporin superfamily protein	Protection	Water transport
AT5G55250.2	2.16279	0.0443861	IAMT1	IAA carboxylmethyltransferase 1	Growth and development	Hormones, auxin
AT1G51920.1	2.16238	0.000488814		transmembrane protein	Other components	Other components
AT4G13880.1	2.16006	0.0112024	AtRLP48,RLP48	receptor like protein 48	Regulation of signaling	RECEPTOR-like protein kinase
AT3G53150.1	2.15674	0.0168759	UGT73D1	UDP-glucosyl transferase 73D1	Metabolism	Secondary metabolism
AT2G15480.2	2.15067	0.012878	UGT73B5	UDP-glucosyl transferase 73B5	Metabolism	Secondary metabolism
AT5G45000.1	2.14309	0.00196874		Disease resistance protein (TIR-NBS-LRR class) family	Regulation of signaling	Leucine-rich repeat , Toll/interleukin receptor (TIR)
AT2G37770.2	2.14096	0.00377308	ChlAKR	NAD(P)-linked oxidoreductase superfamily protein	Metabolism	Oxidation-reduction process
AT3G61930.1	2.13653	0.0135176		hypothetical protein	Other components	Other components
AT1G72060.1	2.1357	0.00860739		serine-type endopeptidase inhibitors	Protection	Proteases
AT2G38860.1	2.13513	0.000714462	YLS5	Class I glutamine amidotransferase-like superfamily protein	Metabolism	Primary metabolic process
AT1G02520.1	2.12474	0.00214079	PGP11	P-glycoprotein 11	Metabolism	Transport
AT3G26830.1	2.12279	0.00510971	PAD3,CYP71B15	Cytochrome P450 superfamily protein	Metabolism	Oxidation-reduction process
AT5G24210.1	2.12058	0.0313718		alpha/beta-Hydrolases superfamily protein	Metabolism	Lipid metabolism
AT5G18470.1	2.11442	0.00405734		Curculin-like (mannose-binding) lectin family protein	Regulation of signaling	Lectin gene family
AT1G66880.1	2.11017	0.0427373		Protein kinase superfamily protein	Regulation of signaling	Phosphorylation
AT3G01420.1	2.10879	0.000929691	ALPHA-DOX1,DOX1,DIOX1,PADOX-1	Peroxidase superfamily protein	Metabolism	Oxidation-reduction process
AT1G32940.1	2.10785	0.00519897	ATSBT3.5,SBT3.5	Subtilase family protein	Protection	Proteases
AT5G13320.1	2.10235	0.00450664	PBS3,GDG1,WIN3,GH3.12	Auxin-responsive GH3 family protein	Growth and development	Hormones, auxin
AT5G25260.1	2.09112	0.0178773		SPFH/Band 7/PHB domain-containing membrane-associated protein family	Metabolism	Endocytic pathway
AT3G28890.1	2.09106	0.00207773	AtRLP43,RLP43	receptor like protein 43	Regulation of signaling	RECEPTOR-like protein kinase
AT5G17300.1	2.08921	0.0202972	RVE1	Homeodomain-like superfamily protein	Growth and development	Circadian clock
AT1G33030.1	2.0889	0.00563669		O-methyltransferase family protein	Metabolism	Secondary metabolism
AT3G21700.2	2.08625	0.00151205	SGP2	Ras-related small GTP-binding family protein	Growth and development	Modulator of growth
AT2G46430.1	2.08485	0.00858155	ATCNGC3,CNGC3,CNGC3.C	cyclic nucleotide gated channel 3	Metabolism	Transport
AT5G48540.1	2.08394	0.0349457		receptor-like protein kinase-related family protein	Regulation of signaling	RECEPTOR-like protein kinase
AT5G61010.1	2.0729	0.00452388	ATEXO70E2,EXO70E2	exocyst subunit exo70 family protein E2	Metabolism	Endocytic pathway
AT1G34405.1	2.06963	0.0140708		transposable element gene	Other components	Transposable element
AT2G15390.1	2.06932	0.00159448	FUT4,atfut4	fucosyltransferase 4	Protection	Cell wall and membrane dynamics
AT1G64400.1	2.06567	0.0176306	LACS3	AMP-dependent synthetase and ligase family protein	Metabolism	Lipid metabolism
AT4G04220.1	2.06251	0.0423775	AtRLP46,RLP46	receptor like protein 46	Regulation of signaling	RECEPTOR-like protein kinase
AT4G03435.1	2.06117	0.00477338		pre-tRNA	Gene expression	tRNA and translational machinery
AT2G46440.1	2.06088	0.000302868	ATCNGC11,CNGC11	cyclic nucleotide-gated channels	Metabolism	Transport
AT5G25250.1	2.05676	0.000396874	FLOT1	SPFH/Band 7/PHB domain-containing membrane-associated protein family	Metabolism	Endocytic pathway
AT4G01870.1	2.0555	0.000650175		tolB protein-related	Growth and development	Cell cycle and cytoskeleton
AT3G23010.1	2.05455	0.00633767	AtRLP36,RLP36	receptor like protein 36	Regulation of signaling	RECEPTOR-like protein kinase
AT3G24300.1	2.03829	0.0152711	AMT1;3,ATAMT1;3	ammonium transporter 1;3	Metabolism	Transport
AT1G47400.1	2.03711	0.00819105	IMA1, FEP3	FE-UPTAKE-INDUCING PEPTIDE3	Regulation of signaling	Peptides
AT3G13650.1	2.0306	0.0256159		Disease resistance-responsive (dirigent-like protein) family protein	Protection	Cell wall and membrane dynamics
AT3G56710.1	2.02997	0.00486254	SIB1	sigma factor binding protein 1	Gene expression	Basic transcriptional machinery
AT4G05020.2	2.02915	0.0162278	NDB2	NAD(P)H dehydrogenase B2	Metabolism	Photosynthesis, light response, chloroplast function
AT5G02020.2	2.02217	0.00235374	SIS	Encodes a protein involved in salt tolerance	Protection	Response to stress factors, abiotic
AT3G11010.1	2.02108	0.0329606	AtRLP34,RLP34	receptor like protein 34	Regulation of signaling	RECEPTOR-like protein kinase
AT1G47395.1	2.01852	0.018357	IMA2, FEP2	FE-UPTAKE-INDUCING PEPTIDE2	Regulation of signaling	Peptides
AT4G39950.1	2.01738	0.0226858	CYP79B2	cytochrome P450, family 79, subfamily B, polypeptide 2	Metabolism	Oxidation-reduction process
AT1G02220.1	2.01453	0.0179342	ANAC003,NAC003	NAC domain containing protein 3	Gene expression	Transcription factors
AT2G21900.1	2.01326	0.020768	WRKY59,ATWRKY59	WRKY DNA-binding protein 59	Gene expression	Transcription factors
AT4G11000.1	2.01275	0.040335		Ankyrin repeat family protein	Regulation of signaling	Protein-protein interaction
AT3G21910.1	2.01151	0.00479508		cysteine-rich repeat secretory protein	Metabolism	Transport
AT3G28580.1	2.0082	0.00554739		P-loop containing nucleoside triphosphate hydrolases superfamily protein	Growth and development	Cell cycle and cytoskeleton
AT2G21650.1	2.00739	0.010982	MEE3,ATRL2,RSM1	Homeodomain-like superfamily protein	Gene expression	Transcription factors
AT4G35180.1	2.00723	0.0223754	LHT7	LYS/HIS transporter 7	Metabolism	Transport
AT5G62150.1	1.99042	0.00240108		peptidoglycan-binding LysM domain-containing protein	Protection	Cell wall and membrane dynamics
AT2G18370.1	1.98511	0.0107104		Bifunctional inhibitor/lipid-transfer protein/seed storage 2S albumin superfamily protein	Protection	Lipid transfer
AT3G11080.1	1.98499	0.0109182	AtRLP35,RLP35	receptor like protein 35	Regulation of signaling	RECEPTOR-like protein kinase
AT2G15480.1	1.97976	0.000147836	UGT73B5	UDP-glucosyltransferase 73B5	Metabolism	Secondary metabolism
AT1G33960.1	1.96818	0.0051788	AIG1	P-loop containing nucleoside triphosphate hydrolases superfamily protein	Growth and development	Cell cycle and cytoskeleton
AT5G22310.1	1.95774	0.00154543		unknown protein	Other components	Other components
AT1G22890.1	1.95622	0.00461267	PROSCOOP14, STMP2	transmembrane protein	Other components	Other components
AT1G02250.1	1.95512	0.00798192	anac005,NAC005	NAC domain containing protein 5	Gene expression	Transcription factors
AT3G56400.1	1.95077	0.00373682	WRKY70,ATWRKY70	WRKY DNA-binding protein 70	Gene expression	Transcription factors
AT2G21100.1	1.94607	0.0169144		Disease resistance-responsive (dirigent-like protein) family protein	Protection	Cell wall and membrane dynamics
AT3G24900.1	1.94523	0.0202025	AtRLP39,RLP39	receptor like protein 39	Regulation of signaling	RECEPTOR-like protein kinase
AT1G04770.1	1.9447	0.000722082	SDI2	Tetratricopeptide repeat (TPR)-like superfamily protein	Metabolism	Glucosinolate metabolism
AT3G04210.1	1.9443	0.00678282		Disease resistance protein (TIR-NBS-LRR class) family	Regulation of signaling	Leucine-rich repeat , Toll/interleukin receptor (TIR)
AT1G29290.1	1.94167	0.0217761	C-TERMINALLY ENCODED PEPTIDE 14, CEP14	C-TERMINALLY ENCODED PEPTIDE 14, CEP14	Regulation of signaling	Peptides
AT1G12030.1	1.94103	0.0461006		Protein of unknown function (DUF506)	Other components	Other components
AT5G52760.1	1.9396	0.00335684		Copper transport protein family	Metabolism	Nutrition, copper
AT5G61160.1	1.9314	0.00606437	AACT1	anthocyanin 5-aromatic acyltransferase 1	Metabolism	Secondary metabolism
AT1G17285.1	1.93003	0.0165277		transmembrane protein	Other components	Other components
AT1G55020.1	1.92585	0.00303361	LOX1,ATLOX1	lipoxygenase 1	Metabolism	Lipid metabolism
AT4G39830.1	1.9114	0.020493		Cupredoxin superfamily protein	Metabolism	Oxidation-reduction process
AT3G26210.1	1.90645	0.0170992	CYP71B23	cytochrome P450, family 71, subfamily B, polypeptide 23	Metabolism	Oxidation-reduction process
AT2G34960.1	1.90176	0.0174013	CAT5	cationic amino acid transporter 5	Metabolism	Transport
AT1G11925.1	1.90047	0.0277114		Stigma-specific Stig1 family protein	Protection	Response to stress factors, abiotic
AT1G57630.1	1.90022	0.000892649		Toll-Interleukin-Resistance (TIR) domain family protein	Regulation of signaling	Protein-protein interaction
AT3G20270.1	1.89805	0.0128837		lipid-binding serum glycoprotein family protein	Metabolism	Lipid metabolism
AT5G48657.2	1.89615	0.0165314		defense protein-related	Protection	Response to stress factors, biotic
AT2G15350.1	1.89558	0.0464017	FUT10,ATFUT10	fucosyltransferase 10	Protection	Cell wall and membrane dynamics
AT5G15160.1	1.88465	0.00340568	BNQ2,BHLH134	basic helix-loop-helix (bHLH) DNA-binding family protein, no DNA binding	Gene expression	Transcription factors
AT2G34390.1	1.88421	0.0340803	NIP2;1,NLM4	Aquaporin superfamily protein	Protection	Water transport
AT3G22010.1	1.88051	0.0201641		Receptor-like protein kinase-related family protein	Regulation of signaling	RECEPTOR-like protein kinase
AT1G51890.1	1.87935	0.00096376		Leucine-rich repeat protein kinase family protein	Regulation of signaling	Leucine-rich repeat
AT3G22060.1	1.87867	0.000677958		Receptor-like protein kinase-related family protein	Regulation of signaling	RECEPTOR-like protein kinase
AT2G29990.1	1.87257	0.0127492	NDA2	alternative NAD(P)H dehydrogenase 2	Metabolism	Primary metabolic process
AT4G38080.1	1.86418	0.0477856		hydroxyproline-rich glycoprotein family protein	Protection	Cell wall and membrane dynamics
AT4G39670.1	1.8625	0.0319324	GLTP	Glycolipid transfer protein (GLTP) family protein	Metabolism	Lipid metabolism
AT5G26690.1	1.85894	0.00221779		Heavy metal transport/detoxification superfamily protein	Protection	Detoxification
AT2G44130.1	1.85217	0.0135293		Galactose oxidase/kelch repeat superfamily protein	Metabolism	Primary metabolic process
AT5G34940.3	1.85167	0.0440537	AtGUS3,GUS3	glucuronidase 3	Protection	Cell wall and membrane dynamics
AT5G59670.1	1.85049	0.0075871		Leucine-rich repeat protein kinase family protein	Regulation of signaling	Leucine-rich repeat
AT5G22390.1	1.84947	0.0334598		FANTASTIC FOUR-like protein	Growth and development	Modulator of growth
AT4G04293.1	1.84624	0.000739253		transposable element gene	Other components	Transposable element
AT1G62420.1	1.8439	0.00963309	RXR3	DUF506 family protein	Other components	Other components
AT3G58310.1	1.83908	0.0112587		cysteine-rich repeat secretory protein	Metabolism	Transport
AT5G45070.1	1.83765	0.00277846	AtPP2-A8,PP2-A8	phloem protein 2-A8	Other components	Other components
AT3G07215.1	1.83601	0.00246449		other RNA	Gene expression	Non-coding RNA
AT4G23170.1	1.83358	0.00542447	EP1,CRK9	receptor-like protein kinase-related family protein	Regulation of signaling	RECEPTOR-like protein kinase
AT3G23550.1	1.83219	0.0133587		MATE efflux family protein	Metabolism	Transport
AT4G32770.1	1.82979	0.000231126	VTE1,ATSDX1	tocopherol cyclase, chloroplast / vitamin E deficient 1 (VTE1) / sucrose export defective 1 (SXD1)	Metabolism	Secondary metabolism
AT2G47550.1	1.82471	0.0150594		Plant invertase/pectin methylesterase inhibitor superfamily	Protection	Cell wall and membrane dynamics
AT5G35970.1	1.82183	0.00999897		P-loop containing nucleoside triphosphate hydrolases superfamily protein	Growth and development	Cell cycle and cytoskeleton
AT5G25910.1	1.82019	0.0127143	AtRLP52,RLP52	receptor like protein 52	Regulation of signaling	RECEPTOR-like protein kinase
AT5G44565.1	1.81946	0.0298518	PROSCOOP1	unknown protein	Regulation of signaling	Peptides
AT2G27389.1	1.81916	0.00403848		hypothetical protein	Other components	Other components
AT5G48410.1	1.81859	0.0311931	ATGLR1.3,GLR1.3	glutamate receptor 1.3	Metabolism	Glutamate
AT5G52570.1	1.81676	0.00410212	BETA-OHASE2,B2,CHY2,BCH2	beta-carotene hydroxylase 2	Metabolism	Secondary metabolism
AT2G15080.2	1.81495	0.0035928	AtRLP19,RLP19	receptor like protein 19	Regulation of signaling	RECEPTOR-like protein kinase
AT4G26070.1	1.80359	0.00121252	MEK1,NMAPKK,ATMEK1,MKK1	MAP kinase/ ERK kinase 1	Regulation of signaling	Phosphorylation
AT5G24240.1	1.79773	0.0430624		Phosphatidylinositol 3- and 4-kinase ;Ubiquitin family protein	Metabolism	Lipid metabolism
AT1G30730.1	1.79579	0.0461021		FAD-binding Berberine family protein	Metabolism	Oxidation-reduction process
AT2G39210.1	1.79479	0.00136357		Major facilitator superfamily protein	Metabolism	Transport
AT4G28490.1	1.79475	0.0034531	RLK5,HAE	Leucine-rich repeat protein kinase family protein	Regulation of signaling	Leucine-rich repeat
AT2G41250.1	1.79276	0.00328697		Haloacid dehalogenase-like hydrolase (HAD) superfamily protein	Metabolism	Primary metabolic process
AT3G25882.1	1.79214	0.00281881	NIMIN-2	NIM1-interacting 2	Protection	Response to stress factors, biotic
AT1G33100.1	1.78974	0.0112477		MATE efflux family protein	Metabolism	Transport
AT1G24909.1	1.78901	5.74878e-05		Glutamine amidotransferase type 1 family protein	Metabolism	Glutamate
AT1G76240.1	1.786	0.00435662		Arabidopsis protein of unknown function (DUF241)	Other components	Other components
AT5G26170.1	1.78554	0.0108531	WRKY50,ATWRKY50	WRKY DNA-binding protein 50	Gene expression	Transcription factors
AT1G68390.1	1.78322	0.0185015		Core-2/I-branching beta-1,6-N-acetylglucosaminyltransferase family protein	Protection	Cell wall and membrane dynamics
AT1G30900.1	1.78056	0.0199159	VSR6,VSR3;3,BP80-3;3	VACUOLAR SORTING RECEPTOR 6	Metabolism	Endocytic pathway
AT4G22070.1	1.78005	0.0212556	WRKY31,ATWRKY31	WRKY DNA-binding protein 31	Gene expression	Transcription factors
AT3G17700.1	1.77827	0.0154611	CNBT1,CNGC20,ATCNGC20	cyclic nucleotide-binding transporter 1	Metabolism	Transport
AT4G32870.1	1.77808	0.00742701		Polyketide cyclase/dehydrase and lipid transport superfamily protein	Metabolism	Lipid metabolism
AT2G38870.1	1.77693	0.000906825		Serine protease inhibitor, potato inhibitor I-type family protein	Protection	Proteases
AT1G51800.1	1.77673	0.00191584	IOS1	Leucine-rich repeat protein kinase family protein	Regulation of signaling	Leucine-rich repeat
AT3G44870.1	1.77588	0.00555993		S-adenosyl-L-methionine-dependent methyltransferases superfamily protein	Metabolism	Secondary metabolism
AT1G56910.1	1.77429	0.0277492		pre-tRNA	Gene expression	tRNA and translational machinery
AT2G02010.1	1.77427	0.00561781	GAD4	glutamate decarboxylase 4	Metabolism	Glutamate
AT3G53600.1	1.76835	0.00741708	ZAT18	Zinc finger protein C2H2-type	Gene expression	Transcription factors
AT2G41225.1	1.76678	0.0242947	OSR2	ORGAN SIZE RELATED 2	Growth and development	Modulator of growth
AT4G13820.1	1.76657	0.00371973		Leucine-rich repeat (LRR) family protein	Regulation of signaling	Leucine-rich repeat
AT2G37710.1	1.76383	0.0102034	RLK	receptor lectin kinase	Regulation of signaling	Lectin gene family
AT1G21310.1	1.76345	0.0125348	ATEXT3,RSH,EXT3	extensin 3	Protection	Cell wall and membrane dynamics
AT2G46750.1	1.76192	0.0017722	GULLO2	D-arabinono-1,4-lactone oxidase family protein	Metabolism	Secondary metabolism
AT5G51830.1	1.76081	0.00848317	FRK1	fructokinase, pfkB-like carbohydrate kinase family protein	Regulation of signaling	Phosphorylation
AT4G11213.1	1.75958	0.0387582		pre-tRNA	Gene expression	tRNA and translational machinery
AT1G51913.1	1.75952	0.00544915		transmembrane protein	Other components	Other components
AT4G22305.1	1.75797	0.00172884		alpha/beta-Hydrolases superfamily protein	Metabolism	Lipid metabolism
AT5G48430.1	1.75757	0.0250754		Eukaryotic aspartyl protease family protein	Protection	Proteases
AT5G39050.1	1.7554	0.00278244	PMAT1	HXXXD-type acyl-transferase family protein	Protection	Cell wall and membrane dynamics
AT3G23560.1	1.75384	0.0355516	ALF5	MATE efflux family protein	Metabolism	Transport
AT1G15125.1	1.75214	0.0235628		S-adenosyl-L-methionine-dependent methyltransferases superfamily protein	Metabolism	Secondary metabolism
AT2G43139.1	1.74839	0.00490286		snoRNA	Gene expression	Non-coding RNA
AT4G34135.2	1.7458	0.00984483	UGT73B2	UDP-glucosyltransferase 73B2	Metabolism	Secondary metabolism
AT5G49040.1	1.74548	0.0390893		Disease resistance-responsive (dirigent-like protein) family protein	Protection	Cell wall and membrane dynamics
AT1G56150.1	1.74237	0.0474957		SAUR-like auxin-responsive protein family	Growth and development	Hormones, auxin
AT2G33080.1	1.73917	0.0268286	AtRLP28,RLP28	receptor like protein 28	Regulation of signaling	RECEPTOR-like protein kinase
AT5G44585.1	1.7327	0.0128692	PROSCOOP12	Precursor of serine-rich endogenous peptide which regulates defense response and root elongation.	Protection	Response to stress factors, biotic
AT3G28540.1	1.73022	0.0263031		P-loop containing nucleoside triphosphate hydrolases superfamily protein	Growth and development	Cell cycle and cytoskeleton
AT2G39350.1	1.72906	0.00404078	ABCG1	ABC-2 type transporter family protein	Metabolism	Transport
AT1G43000.1	1.72666	0.00262331		PLATZ transcription factor family protein	Gene expression	Transcription factors
AT1G67850.2	1.72511	0.0157239		Protein of unknown function (DUF707)	Other components	Other components
AT5G16170.1	1.72425	0.0314147		Core-2/I-branching beta-1,6-N-acetylglucosaminyltransferase family protein	Protection	Cell wall and membrane dynamics
AT4G27260.1	1.71941	0.0231087	GH3.5,WES1	Auxin-responsive GH3 family protein	Growth and development	Hormones, auxin
AT5G21150.1	1.71527	0.0206276	AGO9	Argonaute family protein	Gene expression	Posttranscriptional regulation
AT5G40780.1	1.71468	0.00957271	LHT1	lysine histidine transporter 1	Metabolism	Transport
AT5G17780.2	1.7122	0.0069518		alpha/beta-Hydrolases superfamily protein	Metabolism	Lipid metabolism
AT1G62300.1	1.71104	0.000647362	WRKY6,ATWRKY6	WRKY family transcription factor	Gene expression	Transcription factors
AT5G23190.1	1.70526	0.0361086	CYP86B1	cytochrome P450, family 86, subfamily B, polypeptide 1	Metabolism	Oxidation-reduction process
AT5G39090.1	1.70267	0.0039767		HXXXD-type acyl-transferase family protein	Protection	Cell wall and membrane dynamics
AT1G05290.1	1.70257	0.0239832		CCT motif family protein	Gene expression	Transcription factors
AT1G47270.1	1.70058	0.0442769	AtTLP6,TLP6	tubby like protein 6	Regulation of signaling	Ubiquitination
AT1G79310.1	-1.70146	0.015944	AtMC7,MC7	metacaspase 7	Protection	Proteases
AT3G24500.2	-1.70287	0.0100896	MBF1C	multiprotein bridging factor 1C	Gene expression	Transcription factors, coactivator
AT5G44130.1	-1.70628	0.00403703	FLA13	FASCICLIN-like arabinogalactan protein 13 precursor	Protection	Cell wall and membrane dynamics
AT1G07560.1	-1.70698	0.044328		Leucine-rich repeat protein kinase family protein	Regulation of signaling	Leucine-rich repeat
AT5G26260.1	-1.71009	0.0434018		TRAF-like family protein	Regulation of signaling	Protein-protein interaction
AT2G18550.1	-1.71169	0.0191653	HB-2,ATHB21,HB21	homeobox protein 21	Gene expression	Transcription factors
AT5G16023.1	-1.71556	0.0107875	RTFL18,DVL1	ROTUNDIFOLIA like 18	Regulation of signaling	Peptides
AT4G29780.1	-1.71579	0.0190082		Expression of the gene is affected by multiple stresses.	Other components	Other components
AT3G04510.1	-1.71793	0.0349423	LSH2	Light-Sensitive Hypocotyls	Growth and development	Modulator of growth
AT3G46640.2	-1.7277	0.00307403	PCL1	Homeodomain-like superfamily protein	Gene expression	Transcription factors
AT2G33070.1	-1.73826	0.0164423	NSP2,ATNSP2	nitrile specifier protein 2	Metabolism	Glucosinolate metabolism
AT3G23370.2	-1.74252	0.0267967		RNA-binding (RRM/RBD/RNP motifs) family protein	Gene expression	Posttranscriptional regulation
AT1G66280.1	-1.7472	0.0157293	BGLU22	Glycosyl hydrolase superfamily protein	Protection	Cell wall and membrane dynamics
AT2G31980.1	-1.74953	0.000932511	AtCYS2,CYS2	PHYTOCYSTATIN 2	Protection	Proteases
AT1G10522.2	-1.75908	0.00712176	PRIN2	unknown protein	Metabolism	Oxidation-reduction process
AT4G23680.1	-1.7748	0.0296644		Polyketide cyclase/dehydrase and lipid transport superfamily protein	Metabolism	Lipid metabolism
AT2G30020.1	-1.79154	0.0380221	AP2C1	Protein phosphatase 2C family protein	Regulation of signaling	Dephosphorylation
AT5G12030.1	-1.79217	0.00716839	AT-HSP17.6A,HSP17.6,HSP17.6A	heat shock protein 17.6A	Protection	Protein folding/refolding
AT3G20100.1	-1.80671	0.0310139	CYP705A19	cytochrome P450, family 705, subfamily A, polypeptide 19	Metabolism	Oxidation-reduction process
AT3G03240.1	-1.81297	0.0220027		alpha/beta-Hydrolases superfamily protein	Metabolism	Lipid metabolism
AT3G15950.2	-1.81428	0.00139689	NAI2	DNA topoisomerase-related	Gene expression	Maintenance of the genome/Chromatin organization and remodeling
AT3G49320.1	-1.81448	0.041112		Metal-dependent protein hydrolase	Other components	Other components
AT3G51960.2	-1.81594	0.00958331	ATBZIP24,BZIP24	Basic-leucine zipper (bZIP) transcription factor	Gene expression	Transcription factors
AT3G16400.2	-1.83136	0.0451856	ATMLP-470	nitrile specifier protein 1	Metabolism	Glucosinolate metabolism
AT4G15350.1	-1.83431	0.0253473	CYP705A2	cytochrome P450, family 705, subfamily A, polypeptide 2	Metabolism	Oxidation-reduction process
AT5G28510.1	-1.83539	0.00173995	BGLU24	Glycosyl hydrolase superfamily protein	Protection	Cell wall and membrane dynamics
AT3G16390.1	-1.84627	0.00967447	NSP3	nitrile specifier protein 3	Metabolism	Glucosinolate metabolism
AT2G16980.1	-1.85068	0.0202503		Major facilitator superfamily protein	Metabolism	Transport
AT4G13310.2	-1.85161	0.00551081	CYP71A20	cytochrome P450, family 71, subfamily A, polypeptide 20	Metabolism	Oxidation-reduction process
AT3G58200.1	-1.85417	0.00677741		TRAF-like family protein	Regulation of signaling	Protein-protein interaction
AT5G62360.1	-1.85729	0.0131319		Plant invertase/pectin methylesterase inhibitor superfamily protein	Protection	Cell wall and membrane dynamics
AT5G03204.1	-1.85807	0.03883		unknown protein	Other components	Other components
AT1G23120.1	-1.86088	0.00206227		Polyketide cyclase/dehydrase and lipid transport superfamily protein	Metabolism	Lipid metabolism
AT2G43530.1	-1.87123	0.0125697		Scorpion toxin-like knottin superfamily protein	Protection	Response to stress factors, biotic
AT3G01220.1	-1.87155	0.0130889	ATHB20,HB20	homeobox protein 20	Gene expression	Transcription factors
AT2G34490.1	-1.88907	0.00098012	CYP710A2	cytochrome P450, family 710, subfamily A, polypeptide 2	Metabolism	Oxidation-reduction process
AT2G21640.1	-1.89059	0.0188044		Encodes a protein of unknown function that is a marker for oxidative stress response.	Other components	Other components
AT5G19110.1	-1.89806	0.00996504		Eukaryotic aspartyl protease family protein	Protection	Proteases
AT3G58990.1	-1.91719	0.0148914	IPMI1	isopropylmalate isomerase 1	Metabolism	Primary metabolic process
AT3G09260.1	-1.92323	0.00257252	PYK10,PSR3.1,BGLU23,LEB	Glycosyl hydrolase superfamily protein	Protection	Cell wall and membrane dynamics
AT5G42580.1	-1.92476	0.0228307	CYP705A12	cytochrome P450, family 705, subfamily A, polypeptide 12	Metabolism	Oxidation-reduction process
AT2G39310.3	-1.94986	0.0265		jacalin-related lectin 22	Regulation of signaling	Lectin gene family
AT1G69630.1	-1.95689	0.0057826		F-box and associated interaction domains-containing protein	Regulation of signaling	Ubiquitination
AT1G07050.1	-1.95695	0.0233169	FITNESS	CCT motif family protein	Gene expression	Transcription factors
AT3G10150.1	-1.96125	0.0152485	ATPAP16,PAP16	purple acid phosphatase 16	Metabolism	Primary metabolic process
AT4G25780.1	-1.97369	0.00574632		CAP (Cysteine-rich secretory proteins, Antigen 5, and Pathogenesis-related 1 protein) superfamily protein	Regulation of signaling	Peptides
AT5G24780.1	-1.97741	0.000729558	VSP1,ATVSP1	vegetative storage protein 1	Regulation of signaling	Dephosphorylation
AT1G67865.1	-1.99498	0.00105171		hypothetical protein	Other components	Other components
AT2G36830.1	-2.03277	0.0102123	GAMMA-TIP,TIP1;1,GAMMA-TIP1	Aquaporin superfamily protein	Protection	Water transport
AT3G23180.1	-2.04372	0.00882219		HR-like lesion-inducing protein-related	Protection	Response to stress factors, abiotic
AT3G14700.1	-2.05666	0.000707197		SART-1 family	Other components	Other components
AT3G16450.3	-2.06111	0.0269962		Mannose-binding lectin superfamily protein	Regulation of signaling	Lectin gene family
AT4G23670.1	-2.06665	0.0107154		Polyketide cyclase/dehydrase and lipid transport superfamily protein	Metabolism	Lipid metabolism
AT4G05380.1	-2.08039	0.0315916		P-loop containing nucleoside triphosphate hydrolases superfamily protein	Growth and development	Cell cycle and cytoskeleton
AT5G48000.2	-2.08131	0.0130211	CYP708A2,THAH,THAH1	cytochrome P450, family 708, subfamily A, polypeptide 2	Metabolism	Oxidation-reduction process
AT5G12870.1	-2.1123	0.0312349	ATMYB46,MYB46	myb domain protein 46	Gene expression	Transcription factors
AT4G03060.1	-2.16736	0.00107176	AOP2	AOP2 (ALKENYL HYDROXALKYL PRODUCING 2)	Metabolism	Secondary metabolism
AT1G65340.1	-2.16813	0.0215891	CYP96A3	cytochrome P450, family 96, subfamily A, polypeptide 3	Metabolism	Oxidation-reduction process
AT2G44840.1	-2.1831	0.0435498	ATERF13,EREBP,ERF13	ERF/AP2 transcription factor family, ERF subfamily B-3	Gene expression	Transcription factors
AT2G38750.1	-2.18762	0.00567241	ANNAT4	annexin 4	Regulation of signaling	Calcium signaling and binding
AT2G26370.1	-2.19908	0.00603225		MD-2-related lipid recognition domain-containing protein	Protection	Response to stress factors, biotic
AT3G09870.1	-2.23815	0.000448515		SAUR-like auxin-responsive protein family	Growth and development	Hormones, auxin
AT2G39330.1	-2.26288	0.0172127	JAL23	jacalin-related lectin 23	Regulation of signaling	Lectin gene family
AT1G53885.1	-2.27281	0.000658839		Protein of unknown function (DUF581)	Other components	Other components
AT1G55650.1	-2.27894	0.0235541		HMG (high mobility group) box protein with ARID/BRIGHT DNA-binding domain	Gene expression	Maintenance of the genome/Chromatin organization and remodeling
AT2G43550.1	-2.2873	0.0103246		Scorpion toxin-like knottin superfamily protein	Protection	Response to stress factors, biotic
AT1G24260.3	-2.2881	0.00498281	SEP3	MADS-box family protein	Gene expression	Transcription factors
AT1G62510.1	-2.29906	0.0194596		Bifunctional inhibitor/lipid-transfer protein/seed storage 2S albumin superfamily protein	Protection	Lipid transfer
AT5G63580.1	-2.34058	0.041447	FLS2,ATFLS2	flavonol synthase 2	Metabolism	Secondary metabolism
AT5G24410.1	-2.34201	0.0338505	PGL4	6-phosphogluconolactonase 4	Metabolism	Primary metabolic process
AT1G07440.1	-2.36025	0.00520495		NAD(P)-binding Rossmann-fold superfamily protein	Metabolism	Oxidation-reduction process
AT3G24100.1	-2.38092	0.00458246		Uncharacterised protein family SERF	Other components	Other components
AT4G12400.2	-2.38366	0.0420054	Hop3	stress-inducible protein, putative	Protection	Protein folding/refolding
AT5G23770.1	-2.41161	0.024052	DUF8,ATDUF8	DOMAIN OF UNKNOWN FUNCTION 724 8	Other components	Other components
AT5G66170.1	-2.41851	0.00881764	STR18	sulfurtransferase 18	Metabolism	Nutrition, sulfur
AT4G12880.1	-2.42318	0.0114068	ENODL19, AtENODL19	early nodulin-like protein 19	Metabolism	Transport
AT3G50120.1	-2.43669	0.00413369		Plant protein of unknown function (DUF247)	Other components	Other components
AT1G63055.1	-2.45126	0.017518		unknown protein	Other components	Other components
AT1G78750.1	-2.46463	0.0435041		F-box/RNI-like superfamily protein	Regulation of signaling	Ubiquitination
AT1G29100.1	-2.47263	0.00908516		Heavy metal transport/detoxification superfamily protein	Protection	Detoxification
AT3G12580.1	-2.47562	0.0223412	HSP70,ATHSP70	heat shock protein 70	Protection	Protein folding/refolding
AT5G04950.1	-2.51179	0.000669314	NAS1,ATNAS1	nicotianamine synthase 1	Metabolism	Primary metabolic process
AT1G65480.1	-2.51181	0.00439508	FT	FLOWERING LOCUS T, PEBP (phosphatidylethanolamine-binding protein) family protein	Growth and development	Reproductive development
AT5G40020.1	-2.51544	0.0484785		Pathogenesis-related thaumatin superfamily protein	Protection	Response to stress factors, abiotic
AT4G03039.1	-2.53881	0.0086805	MIR826A	MIR826a; miRNA	Gene expression	Posttranscriptional regulation
AT4G30640.1	-2.58882	0.0481092		RNI-like superfamily protein	Regulation of signaling	Ubiquitination
AT5G51190.1	-2.61652	0.00376854	ERF105	ERF/AP2 transcription factor family, ERF subfamily B-3	Gene expression	Transcription factors
AT1G68170.1	-2.63619	0.0174483		nodulin MtN21 /EamA-like transporter family protein	Metabolism	Transport
AT4G34400.1	-2.69742	0.0375276		AP2/B3-like transcriptional factor family protein	Gene expression	Transcription factors
AT5G18870.1	-2.70189	0.00215287	NSH5	Inosine-uridine preferring nucleoside hydrolase family protein	Metabolism	Primary metabolic process
AT1G78780.1	-2.7178	0.01493		pathogenesis-related family protein	Protection	Response to stress factors, abiotic
AT2G01530.1	-2.74026	0.00414039	MLP329	MLP-like protein 329	Protection	Response to stress factors
AT5G17350.1	-2.75822	0.000560754		PADRE protein up-regulated after infection by S. sclerotiorum	Protection	Response to stress factors, biotic
AT4G35200.1	-2.78373	0.0344417		Arabidopsis protein of unknown function (DUF241)	Other components	Other components
AT5G57567.1	-2.83932	0.00337014		unknown protein	Other components	Other components
AT4G17340.1	-2.85701	0.0315468	TIP2;2,DELTA-TIP2	Aquaporin superfamily protein	Protection	Water transport
AT5G38000.1	-2.93383	0.0429225		Zinc-binding dehydrogenase family protein	Metabolism	Oxidation-reduction process
AT4G33720.1	-2.97924	0.00637174		CAP (Cysteine-rich secretory proteins, Antigen 5, and Pathogenesis-related 1 protein) superfamily protein	Regulation of signaling	Peptides
AT2G17660.1	-2.99339	0.0224912		RPM1-interacting protein 4 (RIN4) family protein	Protection	Response to stress factors, biotic
AT4G12550.1	-3.01283	0.0212256	AIR1	Auxin-Induced in Root cultures 1	Growth and development	Hormones, auxin
AT3G22830.1	-3.07167	0.00383043	AT-HSFA6B,HSFA6B	heat shock transcription factor A6B	Protection	Protein folding/refolding
AT4G10250.1	-3.23447	0.0058519	ATHSP22.0	HSP20-like chaperones superfamily protein	Protection	Protein folding/refolding
AT5G20240.1	-3.25714	0.00333426	PI	MADS-box family protein	Gene expression	Transcription factors
AT1G27890.1	-3.26922	0.0483993	CAF1D	CCR4- ASSOCIATED FACTOR1B, Deadenylase	Gene expression	Posttranscriptional regulation
AT1G73040.1	-3.37947	0.0237055		Mannose-binding lectin superfamily protein	Regulation of signaling	Lectin gene family
AT3G15720.1	-3.60404	0.000964983		Pectin lyase-like superfamily protein	Protection	Cell wall and membrane dynamics
AT2G01880.1	-3.70704	0.0297537	PAP7,ATPAP7	purple acid phosphatase 7	Metabolism	Primary metabolic process
AT3G59250.1	-3.73021	0.00113036		F-box/RNI-like superfamily protein	Regulation of signaling	Ubiquitination
AT4G19430.1	-3.76511	0.00147287		unknown protein	Other components	Other components
AT4G37700.1	-3.8018	0.00696422		unknown protein	Other components	Other components
AT4G13860.1	-3.86208	0.0228438		RNA-binding (RRM/RBD/RNP motifs) family protein	Gene expression	Posttranscriptional regulation
AT4G12545.1	-3.88381	0.0212564		Bifunctional inhibitor/lipid-transfer protein/seed storage 2S albumin superfamily protein	Protection	Lipid transfer
AT1G20823.1	-7.15952	0.0482815	ATL80	RING/U-box superfamily protein	Regulation of signaling	Ubiquitination
AT1G75610.1	3.96814	0.0453285		pseudogene, histone H3, identical to histone H3.2 from Medicago sativa GB:AAB36495 GI:488571, Histone H3.2, minor Lolium temulentum SP	pseudogene
AT1G29715.1	3.28262	0.0404532		pseudogene, putative receptor-related serine/threonine kinase, blastp match of 67% identity and 2.6e-98 P-value to GP	pseudogene
AT2G29270.1	3.1419	0.0417729		pseudogene, similar to short chain alcohol dehydrogenase-like protein, non-consensus CT donor splice site at exon 1; blastp match of 57% identity and 7.4e-29 P-value to GP	pseudogene
AT5G35111.1	2.872	0.0180681		pseudogene, similar to peroxidase 6, blastp match of 72% identity and 1.1e-17 P-value to GP	pseudogene
AT2G24160.1	2.82298	0.0219965		pseudogene, leucine rich repeat protein family, contains leucine rich-repeat domains Pfam:PF00560, INTERPRO:IPR001611; contains some similarity to Cf-4 (Lycopersicon hirsutum) gi	pseudogene
AT3G48650.1	2.6735	0.0175597		pseudogene, At14a-related protein, similar to At14a (GI:11994571 and GI:11994573) (Arabidopsis thaliana)	pseudogene
AT3G04717.1	2.43329	0.042269		Encodes a Wound-induced protein (WIP) family protein	pseudogene
AT2G16367.1	1.87504	0.047448		Encodes a defensin-like (DEFL) family protein.	pseudogene
AT1G21525.1	1.77486	0.000131193		pseudogene of unknown protein	pseudogene
AT1G47270.2	1.731	0.0311684	TLP6	tubby like protein 6	Regulation of signaling	Ubiquitination
AT4G26070.3	1.70987	0.00575775	MEK1,NMAPKK,ATMEK1,MKK1	MAP kinase/ ERK kinase 1	protein_coding
AT3G20075.1	-1.75066	0.0032222	CYP705A14P	a pseudogene with cytochrome P450 domain	pseudogene
AT3G30415.1	-1.78878	0.000956807		pseudogene, putative urophorphyrin III methylase, blastp match of 80% identity and 2.7e-49 P-value to GP	pseudogene
AT3G20083.1	-1.79668	0.00845843	CYP705A16	a member of A-type cytochrome P450	pseudogene
AT2G27395.1	-1.8332	0.00635507		pseudogene of cysteine protease-related	pseudogene
AT2G09994.1	-2.61568	0.0353406		pseudogene of U-box domain-containing protein / armadillo/beta-catenin repeat family protein	pseudogene

## Sheet: T30
Differentially expressed genes between the atl80 mutant and the WT transcriptomes at 30 minutes
Gene name	log2FC	PValue	Gene Symbol	Description	Class	Category
AT2G14610.1	6.81705	0.0164896	PR1,PR1,ATPR1	pathogenesis-related gene 1	Protection	Response to stress factors, biotic
AT1G75830.1	6.50617	0.00715563	LCR67,PDF1.1	low-molecular-weight cysteine-rich 67	Protection	Cell wall and membrane dynamics
AT2G26010.1	6.44837	0.00243427	PDF1.3	plant defensin 1.3	Protection	Response to stress factors, biotic
AT2G26020.1	6.44811	0.00332323	PDF1.2b	plant defensin 1.2b	Protection	Response to stress factors, biotic
AT5G44420.1	6.21925	0.00386895	PDF1.2,PDF1.2A,LCR77	plant defensin 1.2	Protection	Response to stress factors, biotic
AT2G14580.1	6.18977	0.00521524	ATPRB1,PRB1	basic pathogenesis-related protein 1	Protection	Response to stress factors, abiotic
AT1G55010.1	6.10683	0.0187412	PDF1.5	plant defensin 1.5	Protection	Response to stress factors, biotic
AT5G44430.1	6.08366	0.00398825	PDF1.2c	plant defensin 1.2C	Protection	Response to stress factors, biotic
AT5G62240.1	5.10774	0.0207296	TPXL8	TPX2-LIKE Group A family with aurora binding	Growth and development	Cell cycle and cytoskeleton
AT2G30770.1	4.75516	0.0164777	CYP71A13	cytochrome P450, family 71, subfamily A, polypeptide 13	Metabolism	Oxidation-reduction process
AT1G01060.1	4.65276	0.00494383	LHY,LHY1	Homeodomain-like superfamily protein	Growth and development	Circadian clock
AT5G46960.1	4.4535	0.0116517	ATPMEI12, INVERTASE INHIBITOR 1, INVINH1	Pectin methylesterase inhibitor that is involved in resistance to Botrytis cinerea	Protection	Cell wall and membrane dynamics
AT1G11610.1	4.38172	0.0225158	CYP71A18	cytochrome P450, family 71, subfamily A, polypeptide 18	Metabolism	Oxidation-reduction process
AT5G47600.1	4.33093	0.010445		HSP20-like chaperones superfamily protein	Protection	Protein folding/refolding
AT2G32680.1	4.26796	0.0107738	AtRLP23,RLP23	receptor like protein 23	Regulation of signaling	RECEPTOR-like protein kinase
AT1G14880.1	4.2626	0.0345426	PCR1	PLANT CADMIUM RESISTANCE 1	Other components	Other components
AT2G33030.1	4.18981	0.0115772	AtRLP25,RLP25	receptor like protein 25	Regulation of signaling	RECEPTOR-like protein kinase
AT2G43580.1	4.12481	0.0212893		Chitinase family protein	Protection	Response to stress factors, biotic
AT1G13470.1	4.10995	0.00463711		Protein of unknown function (DUF1262)	Other components	Other components
AT1G74080.1	4.10902	0.022386	ATMYB122,MYB122	myb domain protein 122	Gene expression	Transcription factors
AT5G22300.1	4.10684	0.00191094	NIT4, AtNIT4	nitrilase 4	Protection	Detoxification
AT3G15536.1	4.06209	0.0285522		unknown protein	Other components	Other components
AT3G25010.1	3.99359	0.0366234	AtRLP41,RLP41	receptor like protein 41	Regulation of signaling	RECEPTOR-like protein kinase
AT2G43570.1	3.97569	0.00332779	CHI	chitinase, putative	Protection	Response to stress factors, biotic
AT1G76960.1	3.93567	0.00842686		Unknown protein, contains WRKY40 binding motifs	Other components	Other components
AT1G21240.1	3.92873	0.00779608	WAK3	wall associated kinase 3	Regulation of signaling	Phosphorylation
AT3G22840.1	3.88933	0.000941718	ELIP1,ELIP	Chlorophyll A-B binding family protein	Metabolism	Photosynthesis, light response, chloroplast function
AT1G19250.1	3.88123	0.0113179	FMO1	flavin-dependent monooxygenase 1	Metabolism	Oxidation-reduction process
AT1G68320.1	3.8479	0.0401062	MYB62,AtMYB62,BW62B,BW62C	myb domain protein 62	Gene expression	Transcription factors
AT1G15520.1	3.76037	0.0450691	PDR12,ATPDR12,ABCG40,ATABCG40	pleiotropic drug resistance 12	Metabolism	Transport
AT1G11610.2	3.76008	0.030543	CYP71A18	cytochrome P450, family 71, subfamily A, polypeptide 18	Metabolism	Oxidation-reduction process
AT2G14560.2	3.7515	0.00310962	LURP1	LATE UPREGULATED IN RESPONSE TO HYALOPERONOSPORA PARASITICA	Protection	Response to stress factors, abiotic
AT2G43590.1	3.74189	0.029991		Chitinase family protein	Protection	Response to stress factors, biotic
AT3G43290.1	3.72883	0.0416714		hypothetical protein	Other components	Other components
AT1G66570.1	3.66813	0.00801165	ATSUC7,SUC7	sucrose-proton symporter 7	Protection	Sugar and osmolytes
AT1G26390.1	3.57344	0.0272609		FAD-binding Berberine family protein	Metabolism	Oxidation-reduction process
AT5G10760.1	3.48671	0.0271482		Eukaryotic aspartyl protease family protein	Protection	Proteases
AT4G15248.1	3.47724	0.0122212	BBX30	Zinc finger protein, B-box	Gene expression	Transcription factors
AT2G35070.1	3.43706	0.00860499		transmembrane protein	Other components	Other components
AT1G09500.1	3.42806	0.000185792		NAD(P)-binding Rossmann-fold superfamily protein	Metabolism	Oxidation-reduction process
AT3G47540.1	3.42471	0.0181381		Chitinase family protein	Protection	Response to stress factors, biotic
AT1G21245.1	3.3835	0.0164354		Protein kinase superfamily protein	Regulation of signaling	Phosphorylation
AT1G26380.1	3.37705	0.00700148		FAD-binding Berberine family protein	Metabolism	Oxidation-reduction process
AT5G19880.1	3.35016	0.0393132		Peroxidase superfamily protein	Metabolism	Oxidation-reduction process
AT1G26410.1	3.34657	0.0230714		FAD-binding Berberine family protein	Metabolism	Oxidation-reduction process
AT1G32350.1	3.27254	0.0275659	AOX1D	alternative oxidase 1D	Metabolism	Oxidation-reduction process
AT1G75040.1	3.26169	0.0149994	PR5,PR-5	pathogenesis-related gene 5 ,Thaumatin-like protein involved in response to pathogens	Protection	Response to stress factors, abiotic
AT2G46830.2	3.2494	0.0115653	CCA1	circadian clock associated 1	Growth and development	Circadian clock
AT4G14690.1	3.24802	0.0246853	ELIP2	Chlorophyll A-B binding family protein	Metabolism	Photosynthesis, light response, chloroplast function
AT1G09510.1	3.19746	0.024327		NAD(P)-binding Rossmann-fold superfamily protein	Metabolism	Oxidation-reduction process
AT1G26420.1	3.12232	0.00394249		FAD-binding Berberine family protein	Metabolism	Oxidation-reduction process
AT1G35710.1	3.11727	0.00726237		Leucine-rich repeat protein kinase family protein	Regulation of signaling	Leucine-rich repeat
AT1G75050.1	3.05697	0.0106551		Pathogenesis-related thaumatin superfamily protein	Protection	Response to stress factors, abiotic
AT2G44590.2	3.02622	0.0220381		DYNAMIN-like 1D	Other components	Other components
AT1G21230.1	3.01188	0.0173833	WAK5	wall associated kinase 5	Regulation of signaling	Phosphorylation
AT3G03910.1	3.00648	0.00751088	GDH3	glutamate dehydrogenase 3	Metabolism	Glutamate
AT1G02230.1	2.96117	0.0227503	ANAC004,NAC004	NAC domain containing protein 4	Gene expression	Transcription factors
AT1G29720.1	2.95614	0.00176491		Leucine-rich repeat transmembrane protein kinase	Regulation of signaling	Leucine-rich repeat
AT3G13610.1	2.94986	0.0193545		2-oxoglutarate (2OG) and Fe(II)-dependent oxygenase superfamily protein	Metabolism	Oxidation-reduction process
AT5G38900.1	2.94205	0.00319067		Thioredoxin superfamily protein	Metabolism	Oxidation-reduction process
AT3G09450.1	2.94196	0.00120773		Fusaric acid resistance protein, conserved region	Other components	Other components
AT1G75030.1	2.92063	0.0348037	ATLP-3,TLP-3	thaumatin-like protein 3	Protection	Response to stress factors, biotic
AT1G17170.1	2.91232	0.0426276	ATGSTU24,GST,GSTU24	glutathione S-transferase TAU 24	Metabolism	Oxidation-reduction process
AT3G60420.1	2.90258	0.0219132		Phosphoglycerate mutase family protein	Metabolism	Primary metabolic process
AT1G66725.1	2.89298	0.005888	MIR163	MIR163; miRNA	Gene expression	Posttranscriptional regulation
AT5G42830.1	2.87197	0.00777111		HXXXD-type acyl-transferase family protein	Protection	Cell wall and membrane dynamics
AT3G22235.1	2.85781	0.041309	ATHCYSTM8, CYSTEINE-RICH TRANSMEMBRANE MODULE 8	cysteine-rich TM module stress tolerance protein	Protection	Response to stress factors, abiotic, osmotic and hypoxia
AT5G63225.1	2.84955	0.0139173		Carbohydrate-binding X8 domain superfamily protein	Protection	Cell wall and membrane dynamics
AT1G23160.1	2.82931	0.0243972		Auxin-responsive GH3 family protein	Growth and development	Hormones, auxin
AT1G79400.1	2.82548	0.0305319	ATCHX2,CHX2	cation/H+ exchanger 2	Metabolism	Transport
AT4G10500.1	2.76529	0.00966572		2-oxoglutarate (2OG) and Fe(II)-dependent oxygenase superfamily protein	Metabolism	Oxidation-reduction process
AT5G64000.1	2.74566	0.0440451	SAL2,ATSAL2	Inositol monophosphatase family protein	Regulation of signaling	Dephosphorylation
AT1G74140.4	2.70803	0.0223687		Rhomboid-related intramembrane serine protease family protein	Protection	Proteases
AT5G59320.1	2.70327	0.00886721	LTP3	lipid transfer protein 3	Metabolism	Lipid metabolism
AT1G26790.1	2.69402	0.005608	CDF6	Dof-type zinc finger DNA-binding family protein	Gene expression	Transcription factors
AT3G18250.1	2.6564	0.00123379		Putative membrane lipoprotein	Protection	Cell wall and membrane dynamics
AT2G29460.1	2.65205	0.0122239	ATGSTU4,GST22,GSTU4	glutathione S-transferase tau 4	Metabolism	Oxidation-reduction process
AT4G22960.1	2.65077	0.0389339		FAM63A-like protein	Other components	Other components
AT2G29470.1	2.6408	0.0364976	ATGSTU3,GST21,GSTU3	glutathione S-transferase tau 3	Metabolism	Oxidation-reduction process
AT5G21150.1	2.63638	0.0223901	AGO9	Argonaute family protein	Gene expression	Posttranscriptional regulation
AT5G60900.1	2.61678	0.0458057	RLK1	receptor-like protein kinase 1	Regulation of signaling	RECEPTOR-like protein kinase
AT4G33710.1	2.61599	0.0072563		CAP (Cysteine-rich secretory proteins, Antigen 5, and Pathogenesis-related 1 protein) superfamily protein
AT1G13370.1	2.61587	0.0471882		Histone superfamily protein	Gene expression	Maintenance of the genome/Chromatin organization and remodeling
AT2G35080.2	2.60364	0.0186626		nucleotide binding;ATP binding;aminoacyl-tRNA ligases	Gene expression	tRNA and translational machinery
AT3G02380.1	2.58723	0.0127418	COL2, BBX3	Zinc finger protein, B-box	Gene expression	Transcription factors
AT2G26560.1	2.55196	0.0288024	PLP2,PLAIIA,PLA2A	phospholipase A 2A	Metabolism	Lipid metabolism
AT2G25510.1	2.54396	0.0356085		unknown protein	Other components	Other components
AT1G24147.1	2.53291	0.014491		transmembrane protein	Other components	Other components
AT1G31580.1	2.52448	0.0152292	ECS1,CXC750	Encodes cell wall protein, is linked to a locus influencing resistance to Xcc750	Protection	Cell wall and membrane dynamics
AT2G25510.2	2.52408	0.00402697		unknown protein	Other components	Other components
AT4G14400.2	2.52401	0.00972453	ACD6	ankyrin repeat family protein	Regulation of signaling	Protein-protein interaction
AT2G37770.2	2.51508	0.00396693	ChlAKR	NAD(P)-linked oxidoreductase superfamily protein	Metabolism	Oxidation-reduction process
AT3G13950.1	2.50729	0.0224713		Ankyrin repeat family protein	Regulation of signaling	Protein-protein interaction
AT1G61800.1	2.50366	0.0294139	GPT2,ATGPT2	glucose-6-phosphate/phosphate translocator 2	Metabolism	Primary metabolic process
AT1G70400.2	2.48883	0.045637		NOSIC domain protein	Other components	Other components
AT2G15020.1	2.48038	0.0341295		unknown protein	Other components	Other components
AT5G13320.1	2.46986	0.015249	PBS3,GDG1,WIN3,GH3.12	Auxin-responsive GH3 family protein	Growth and development	Hormones, auxin
AT4G28940.1	2.4669	0.0417267		Phosphorylase superfamily protein	Metabolism	Primary metabolic process
AT3G54500.2	2.44594	0.0196972	LNK2	NIGHT LIGHT-INDUCIBLE AND CLOCK-REGULATED GENE 2	Growth and development	Circadian clock
AT3G55580.1	2.43976	0.0205718	TCF1	Regulator of chromosome condensation (RCC1) family protein	Gene expression	Maintenance of the genome/Chromatin organization and remodeling
AT2G33080.1	2.4197	0.0303907	AtRLP28,RLP28	receptor like protein 28	Regulation of signaling	RECEPTOR-like protein kinase
AT3G02480.1	2.41162	0.0309682		Late embryogenesis abundant protein (LEA) family protein	Protection	Dehydration/hypoxia/freezing tolerance
AT3G12320.1	2.39915	0.0193455	LINK3	NIGHT LIGHT-INDUCIBLE AND CLOCK-REGULATED	Growth and development	Circadian clock
AT5G42530.1	2.39453	0.0146985		unknown protein	Other components	Other components
AT1G17180.1	2.37737	0.0152155	ATGSTU25,GSTU25	glutathione S-transferase TAU 25	Metabolism	Oxidation-reduction process
AT2G41280.1	2.34873	0.0209103	M10,ATM10	late embryogenesis abundant protein (M10) / LEA protein M10	Protection	Dehydration/hypoxia/freezing tolerance
AT2G12385.1	2.34674	0.0340101		transposable element gene	Other components	Transposable element
AT5G03350.1	2.32705	0.0377845		Legume lectin family protein	Regulation of signaling	Lectin gene family
AT1G74590.1	2.32453	0.0391938	ATGSTU10,GSTU10	glutathione S-transferase TAU 10	Metabolism	Oxidation-reduction process
AT3G45300.1	2.31855	0.0378221	IVD,ATIVD,IVDH	isovaleryl-CoA-dehydrogenase	Metabolism	Oxidation-reduction process
AT4G28240.1	2.31853	0.018811	WIP1	Wound-induced polypeptide (WIP) family	Protection	Response to stress factors
AT1G13480.1	2.28021	0.0285844		Protein of unknown function (DUF1262)	Other components	Other components
AT3G26830.1	2.27871	0.0475097	PAD3,CYP71B15	Cytochrome P450 superfamily protein	Metabolism	Oxidation-reduction process
AT4G37990.1	2.2448	0.020977	ELI3-2,ELI3,ATCAD8,CAD-B2	elicitor-activated gene 3-2	Protection	Response to stress factors, biotic
AT2G04450.1	2.21276	0.0169689	ATNUDT6,NUDX6,ATNUDX6,NUDT6	nudix hydrolase homolog 6	Metabolism	Primary metabolic process
AT2G38860.1	2.20929	0.0137865	YLS5	Class I glutamine amidotransferase-like superfamily protein	Metabolism	Primary metabolic process
AT4G02520.1	2.20207	0.024784	ATGSTF2,ATPM24.1,ATPM24,GST2,GSTF2	glutathione S-transferase PHI 2	Metabolism	Oxidation-reduction process
AT1G32940.1	2.19281	0.0271504	ATSBT3.5,SBT3.5	Subtilase family protein	Protection	Proteases
AT4G33540.1	2.18212	0.0210971		metallo-beta-lactamase family protein	Other components	Other components
AT5G17780.2	2.17426	0.00528735		alpha/beta-Hydrolases superfamily protein	Metabolism	Lipid metabolism
AT2G38490.1	2.16951	0.0343643	CIPK22,SnRK3.19	CBL-interacting protein kinase 22	Regulation of signaling	Phosphorylation
AT2G44480.1	2.16914	0.0332733	BGLU17	Glycosyl hydrolase superfamily protein	Protection	Cell wall and membrane dynamics
AT4G13810.1	2.13756	0.0066885	RLP47	receptor like protein 47	Regulation of signaling	RECEPTOR-like protein kinase
AT4G21380.1	2.1318	0.00143839	ARK3,RK3	receptor kinase 3	Regulation of signaling	RECEPTOR-like protein kinase
AT5G63250.1	2.13169	0.00269379		Carbohydrate-binding X8 domain superfamily protein	Protection	Cell wall and membrane dynamics
AT3G47480.1	2.10609	0.0258263		Calcium-binding EF-hand family protein	Regulation of signaling	Calcium signaling and binding
AT3G09600.2	2.09369	0.0341417	RVE8	Homeodomain-like superfamily protein	Growth and development	Circadian clock
AT1G02220.1	2.09178	0.0193836	ANAC003,NAC003	NAC domain containing protein 3	Gene expression	Transcription factors
AT4G13810.2	2.08175	0.00560609	RLP47	receptor like protein 47	Regulation of signaling	RECEPTOR-like protein kinase
AT5G22380.1	2.07749	0.0148187	anac090,NAC090	NAC domain containing protein 90	Gene expression	Transcription factors
AT2G42540.3	2.07551	0.0122081	COR15A	cold-regulated 15a	Protection	Response to stress factors, abiotic, cold regulated
AT4G13880.1	2.07361	0.0493892	AtRLP48,RLP48	receptor like protein 48	Regulation of signaling	RECEPTOR-like protein kinase
AT1G55990.1	2.04831	0.0205935		glycine-rich protein	Protection	Cell wall and membrane dynamics
AT1G13520.1	2.04755	0.0368895		Protein of unknown function (DUF1262)	Other components	Other components
AT3G11010.1	2.03528	0.0467663	AtRLP34,RLP34	receptor like protein 34	Regulation of signaling	RECEPTOR-like protein kinase
AT1G08050.1	2.02616	0.00679741		RING/U-box superfamily protein	Regulation of signaling	Ubiquitination
AT1G02930.2	1.99225	0.0214087	GSTF6	glutathione S-transferase 6	Metabolism	Oxidation-reduction process
AT5G24530.1	1.99097	0.023415	DMR6	2-oxoglutarate (2OG) and Fe(II)-dependent oxygenase superfamily protein	Metabolism	Oxidation-reduction process
AT4G14815.1	1.98476	0.0338333		Bifunctional inhibitor/lipid-transfer protein/seed storage 2S albumin superfamily protein	Protection	Lipid transfer
AT1G01480.1	1.98067	0.0391621	ACS2,AT-ACC2	1-amino-cyclopropane-1-carboxylate synthase 2	Growth and development	Hormones, ethylene
AT1G77960.1	1.97227	0.0409461		unknown protein	Other components	Other components
AT4G32870.1	1.96191	0.0189479		Polyketide cyclase/dehydrase and lipid transport superfamily protein	Metabolism	Lipid metabolism
AT1G02250.1	1.94614	0.00116344	anac005,NAC005	NAC domain containing protein 5	Gene expression	Transcription factors
AT4G14390.1	1.93464	0.0438493		Ankyrin repeat family protein	Regulation of signaling	Protein-protein interaction
AT5G35970.1	1.93212	0.0302495		P-loop containing nucleoside triphosphate hydrolases superfamily protein	Growth and development	Cell cycle and cytoskeleton
AT3G08870.1	1.9311	0.0381845		Concanavalin A-like lectin protein kinase family protein	Regulation of signaling	Lectin gene family
AT5G22310.1	1.9253	0.022514		unknown protein	Other components	Other components
AT1G14200.1	1.9195	0.0130519	SSNIPER1, DTL1	RING/U-box superfamily protein	Regulation of signaling	Ubiquitination
AT3G28520.1	1.91575	0.0442208		P-loop containing nucleoside triphosphate hydrolases superfamily protein	Growth and development	Cell cycle and cytoskeleton
AT1G75600.1	1.91039	0.0416213		Histone superfamily protein	Gene expression	Maintenance of the genome/Chromatin organization and remodeling
AT3G22600.1	1.90786	0.029271		Bifunctional inhibitor/lipid-transfer protein/seed storage 2S albumin superfamily protein	Protection	Lipid transfer
AT5G60950.1	1.90407	0.0146947	COBL5	COBRA-like protein 5 precursor	Protection	Cell wall and membrane dynamics
AT5G53970.1	1.90243	0.0236186	TAT7	Tyrosine transaminase family protein	Metabolism	Glucosinolate metabolism
AT5G64810.1	1.90015	0.025657	WRKY51,ATWRKY51	WRKY DNA-binding protein 51	Gene expression	Transcription factors
AT5G46350.1	1.89899	0.017009	WRKY8,ATWRKY8	WRKY DNA-binding protein 8	Gene expression	Transcription factors
AT5G15160.1	1.89733	0.0425372	BNQ2,BHLH134	basic helix-loop-helix (bHLH) DNA-binding family protein, no DNA binding	Gene expression	Transcription factors
AT4G32770.1	1.88051	0.00954818	VTE1,ATSDX1	tocopherol cyclase, chloroplast / vitamin E deficient 1 (VTE1) / sucrose export defective 1 (SXD1)	Metabolism	Secondary metabolism
AT2G04046.1	1.87418	0.0383685		Defensin-like (DEFL) family protein	Protection	Response to stress factors, biotic
AT2G02930.1	1.86858	0.0152109	ATGSTF3,GST16,GSTF3	glutathione S-transferase F3	Metabolism	Oxidation-reduction process
AT5G15850.1	1.85663	0.0297082	COL1,ATCOL1	Zinc finger protein, B-box	Gene expression	Transcription factors
AT4G35180.1	1.8554	0.0323596	LHT7	LYS/HIS transporter 7	Metabolism	Transport
AT4G28490.1	1.84857	0.028115	RLK5,HAE	Leucine-rich receptor-like protein kinase family protein	Regulation of signaling	Leucine-rich repeat
AT1G18020.1	1.84641	0.0369388		FMN-linked oxidoreductases superfamily protein	Metabolism	Oxidation-reduction process
AT1G72060.1	1.83634	0.025144		serine-type endopeptidase inhibitors	Protection	Proteases
AT5G16350.1	1.82868	0.0215691		O-acyltransferase (WSD1-like) family protein	Metabolism	Lipid metabolism
AT1G54926.1	1.82567	0.0160048		transposable element gene	Other components	Transposable element
AT4G01870.1	1.82184	0.0322595		tolB protein-related	Growth and development	Cell cycle and cytoskeleton
AT3G13310.1	1.82098	0.0459177		Chaperone DnaJ-domain superfamily protein	Protection	Protein folding/refolding
AT5G24200.1	1.81919	0.0138956		alpha/beta-Hydrolases superfamily protein	Metabolism	Lipid metabolism
AT1G21050.1	1.8183	0.0406061		Protein of unknown function, DUF617	Other components	Other components
AT5G02020.2	1.81655	0.0313321	SIS	Encodes a protein involved in salt tolerance	Protection	Response to stress factors, abiotic
AT1G09480.1	1.80726	0.00299474		NAD(P)-binding Rossmann-fold superfamily protein	Metabolism	Oxidation-reduction process
AT1G73810.1	1.80346	0.0184007		Core-2/I-branching beta-1,6-N-acetylglucosaminyltransferase family protein	Protection	Cell wall and membrane dynamics
AT2G38870.1	1.79777	0.0443762		Serine protease inhibitor, potato inhibitor I-type family protein	Protection	Proteases
AT2G08986.1	1.78655	0.0455403		unknown protein	Other components	Other components
AT3G14770.1	1.78377	0.0413833	SWEET2,AtSWEET2	Nodulin MtN3 family protein	Metabolism	Transport
AT1G14760.3	1.78225	0.0415557	KNATM	KNOX Arabidopsis thaliana meinox	Other components	Other components
AT4G04293.1	1.78115	0.00340173		transposable element gene	Other components	Transposable element
AT2G15042.1	1.77542	0.0106921		Leucine-rich repeat (LRR) family protein	Regulation of signaling	Leucine-rich repeat
AT1G13550.1	1.77047	0.0347933		Protein of unknown function (DUF1262)	Other components	Other components
AT2G30140.1	1.76889	0.014595	UGT87A2	UDP-Glycosyltransferase superfamily protein	Metabolism	Secondary metabolism
AT4G27260.1	1.76319	0.0440086	GH3.5,WES1	Auxin-responsive GH3 family protein	Growth and development	Hormones, auxin
AT3G03480.1	1.76299	0.012869	CHAT	acetyl CoA:(Z)-3-hexen-1-ol acetyltransferase	Other components	Other components
AT2G02010.1	1.76118	0.0111515	GAD4	glutamate decarboxylase 4	Metabolism	Glutamate
AT1G16420.1	1.75817	0.020993	ATMC8,MC8	metacaspase 8	Protection	Proteases
AT2G18810.1	1.74933	0.00572711		Domain of unknown function (DUF313)	Other components	Other components
AT1G76470.1	1.74744	0.0241886		NAD(P)-binding Rossmann-fold superfamily protein	Metabolism	Oxidation-reduction process
AT5G59230.1	1.74727	0.0388482	BTE1 target	transcription factor-related	Gene expression	Maintenance of the genome/Chromatin organization and remodeling
AT2G13547.1	1.74218	0.0119312		unknown protein	Other components	Other components
AT1G74360.1	1.73673	0.0351683		Leucine-rich repeat protein kinase family protein	Regulation of signaling	Leucine-rich repeat
AT1G22890.1	1.73257	0.0443254	PROSCOOP14, STMP2	transmembrane protein	Other components	Other components
AT1G33110.1	1.73213	0.0285834		MATE efflux family protein	Metabolism	Transport
AT2G41250.1	1.72473	0.00348314		Haloacid dehalogenase-like hydrolase (HAD) superfamily protein	Metabolism	Primary metabolic process
AT5G33395.1	1.72148	0.0359321		transposable element gene	Other components	Transposable element
AT5G44568.1	1.72111	0.0120548	STMP10	Secreted peptide which functions in plant growth and pathogen defense	Regulation of signaling	Peptides
AT1G66880.1	1.71999	0.0305835		Protein kinase superfamily protein	Regulation of signaling	Phosphorylation
AT5G51830.1	1.71968	0.0176389	FRK1	fructokinase, pfkB-like carbohydrate kinase family protein	Regulation of signaling	Phosphorylation
AT5G45000.1	1.71959	0.021107		Disease resistance protein (TIR-NBS-LRR class) family	Regulation of signaling	Leucine-rich repeat , Toll/interleukin receptor (TIR)
AT1G53080.1	1.70636	0.0279745		Legume lectin family protein	Regulation of signaling	Lectin gene family
AT5G37385.1	1.70186	0.0293725		transposable element gene	Other components	Transposable element
AT5G26300.1	-1.70102	0.0422744		TRAF-like family protein	Regulation of signaling	Protein-protein interaction
AT5G52050.1	-1.70269	0.027456		MATE efflux family protein	Metabolism	Transport
AT5G51920.1	-1.7039	0.0100521		Pyridoxal phosphate (PLP)-dependent transferases superfamily protein	Metabolism	Primary metabolic process
AT4G15330.1	-1.709	0.0152103	CYP705A1	cytochrome P450, family 705, subfamily A, polypeptide 1	Metabolism	Oxidation-reduction process
AT1G28370.1	-1.71023	0.0221789	ERF11,ATERF11	ERF/AP2 transcription factor family, ERF subfamily B-1	Gene expression	Transcription factors
AT1G77530.1	-1.71196	0.0329777		O-methyltransferase family protein	Other components	Other components
AT5G61600.1	-1.72183	0.00603125	ERF104	ERF/AP2 transcription factor family, ERF subfamily B-3	Gene expression	Transcription factors
AT2G02640.1	-1.72328	0.0205674		Cysteine/Histidine-rich C1 domain family protein	Regulation of signaling	Ion/biomolecule binding
AT5G64450.1	-1.72549	0.0234272		hypothetical protein	Other components	Other components
AT1G31710.1	-1.72567	0.0161383	CUAOALPHA3	Copper amine oxidase family protein	Metabolism	Nutrition, copper
AT3G49690.1	-1.72743	0.0153092	RAX3,MYB84,ATMYB84	myb domain protein 84	Gene expression	Transcription factors
AT5G37980.1	-1.73209	0.0105095		Zinc-binding dehydrogenase family protein	Metabolism	Oxidation-reduction process
AT5G65300.1	-1.73253	0.045625	SUPA	Gene of unknown function	Protection	Response to stress factors
AT4G27280.1	-1.73471	0.00379161		Calcium-binding EF-hand family protein	Regulation of signaling	Calcium signaling and binding
AT5G42580.1	-1.74418	0.0182493	CYP705A12	cytochrome P450, family 705, subfamily A, polypeptide 12	Metabolism	Oxidation-reduction process
AT3G10930.1	-1.74445	0.0279091	IDA-LIKE7, IDL7	Inflorescence deficient in abscission (IDA)-like 7	Regulation of signaling	Peptides
AT2G35710.1	-1.74729	0.0402777	PGSIP7	Nucleotide-diphospho-sugar transferases superfamily protein	Other components	Other components
AT4G13395.1	-1.75565	0.00416828	DVL10,RTFL12	ROTUNDIFOLIA like 12	Regulation of signaling	Peptides
AT1G17190.1	-1.76222	0.0280503	ATGSTU26,GSTU26	glutathione S-transferase tau 26	Metabolism	Oxidation-reduction process
AT1G11960.1	-1.76614	0.0139732	OSCA1.3	calcium channel	Regulation of signaling	Calcium signaling and binding
AT3G58200.1	-1.7683	0.0321933		TRAF-like family protein	Regulation of signaling	Protein-protein interaction
AT3G18777.1	-1.77651	0.00760083	ATL81	RING/U-box superfamily protein	Regulation of signaling	Ubiquitination
AT5G26260.1	-1.78667	0.0179455		TRAF-like family protein	Regulation of signaling	Protein-protein interaction
AT2G39650.1	-1.78729	0.0234066		Protein of unknown function (DUF506)	Other components	Other components
AT4G24570.1	-1.79948	0.0236151		dicarboxylate carrier 2	Metabolism	Primary metabolic process
AT1G48930.1	-1.8038	0.0410948	AtGH9C1,GH9C1	glycosyl hydrolase 9C1	Protection	Cell wall and membrane dynamics
AT5G58400.1	-1.80539	0.00110411		Peroxidase superfamily protein	Metabolism	Oxidation-reduction process
AT4G13560.1	-1.81477	0.0396485	UNE15	Late embryogenesis abundant protein (LEA) family protein	Protection	Dehydration/hypoxia/freezing tolerance
AT5G44065.1	-1.81589	0.033652		This gene encodes a small protein and has either evidence of transcription or purifying selection	Other components	Other components
AT3G58990.1	-1.81987	0.0119594	IPMI1	isopropylmalate isomerase 1	Metabolism	Primary metabolic process
AT1G52410.2	-1.82164	0.0211543	TSA1	TSK-associating protein 1	Regulation of signaling	Calcium signaling and binding
AT5G07720.1	-1.82247	0.0154997	XXT3	Galactosyl transferase GMA12/MNN10 family protein	Metabolism	Primary metabolic process
AT5G59570.1	-1.82845	0.0371979	BOA	Homeodomain-like superfamily protein	Gene expression	Transcription factors
AT3G20520.1	-1.8334	0.0306271	SVL3, GDPDL5	glycerophosphodiester phosphodiesterase like (GDPD-like) family	Metabolism	Lipid metabolism
AT3G14580.1	-1.83363	0.04108		Pentatricopeptide repeat (PPR) superfamily protein	Gene expression	Posttranscriptional regulation
AT5G49520.1	-1.83761	0.0103189	WRKY48,ATWRKY48	WRKY DNA-binding protein 48	Gene expression	Transcription factors
AT4G23680.1	-1.8392	0.00647868		Polyketide cyclase/dehydrase and lipid transport superfamily protein	Metabolism	Lipid metabolism
AT1G60030.1	-1.84861	0.0472348	ATNAT7,NAT7	nucleobase-ascorbate transporter 7	Other components	Other components
AT3G13435.1	-1.8487	0.0166194		unknown protein	Other components	Other components
AT1G69630.1	-1.85486	0.0343268		F-box and associated interaction domains-containing protein	Regulation of signaling	Ubiquitination
AT2G01520.1	-1.85598	0.046135	MLP328	MLP-like protein 328	Protection	Response to stress factors
AT5G66631.1	-1.85876	0.0214944		Tetratricopeptide repeat (TPR)-like superfamily protein	Regulation of signaling	Protein-protein interaction
AT2G16980.1	-1.85938	0.0279722		Major facilitator superfamily protein	Metabolism	Transport
AT5G05365.1	-1.86006	0.00808518		Heavy metal transport/detoxification superfamily protein	Protection	Detoxification
AT3G16420.1	-1.86848	0.0403084	PBP1,JAL30	PYK10-binding protein 1	Regulation of signaling	Lectin gene family
AT1G70130.1	-1.86852	0.0355311		Concanavalin A-like lectin protein kinase family protein	Regulation of signaling	Lectin gene family
AT2G21640.1	-1.87192	0.0253751		Encodes a protein of unknown function that is a marker for oxidative stress response.	Other components	Other components
AT1G06080.1	-1.87267	0.0445258	ADS1	delta 9 desaturase 1	Metabolism	Lipid metabolism
AT3G23250.2	-1.87329	0.0240568	MYB15,ATY19,ATMYB15	myb domain protein 15	Gene expression	Transcription factors
AT5G13220.4	-1.87502	0.0267259		jasmonate-zim-domain protein 10	Growth and development	Hormones, jasmonic acid
AT5G58660.1	-1.88448	0.01032		2-oxoglutarate (2OG) and Fe(II)-dependent oxygenase superfamily protein	Metabolism	Oxidation-reduction process
AT4G15400.1	-1.89044	0.0350673	BIA1	HXXXD-type acyl-transferase family protein	Protection	Cell wall and membrane dynamics
AT3G28380.1	-1.89167	0.00237478	PGP17	P-glycoprotein 17	Metabolism	Transport
AT3G60550.1	-1.89348	0.0171848	CYCP3;2	cyclin p3;2	Growth and development	Cell cycle and cytoskeleton
AT1G05575.1	-1.89646	0.0216937	HUP17, HYPOXIA RESPONSE UNKNOWN PROTEIN 17	HYPOXIA RESPONSE UNKNOWN PROTEIN	Protection	Dehydration/hypoxia/freezing tolerance
AT3G23370.2	-1.90534	0.0232637		RNA-binding (RRM/RBD/RNP motifs) family protein	Gene expression	Posttranscriptional regulation
AT1G07440.1	-1.91024	0.00252965		NAD(P)-binding Rossmann-fold superfamily protein	Metabolism	Oxidation-reduction process
AT2G35710.3	-1.91045	0.0390157		Nucleotide-diphospho-sugar transferases superfamily protein	Protection	Cell wall and membrane dynamics
AT1G22460.1	-1.91909	0.0176989		O-fucosyltransferase family protein	Protection	Cell wall and membrane dynamics
AT3G47960.1	-1.9236	0.0316174		Major facilitator superfamily protein	Metabolism	Transport
AT2G33580.1	-1.92569	0.0240107	LYK5	Protein kinase superfamily protein	Regulation of signaling	Phosphorylation
AT3G27540.1	-1.92922	0.0305428		beta-1,4-N-acetylglucosaminyltransferase family protein	Other components	Other components
AT1G14120.1	-1.931	0.00900916		2-oxoglutarate (2OG) and Fe(II)-dependent oxygenase superfamily protein	Metabolism	Oxidation-reduction process
AT2G14290.1	-1.93312	0.0352122		F-box and associated interaction domains-containing protein	Regulation of signaling	Ubiquitination
AT3G54200.1	-1.94269	0.0346675		Late embryogenesis abundant (LEA) hydroxyproline-rich glycoprotein family	Protection	Dehydration/hypoxia/freezing tolerance
AT4G23670.1	-1.9429	0.0485508		Polyketide cyclase/dehydrase and lipid transport superfamily protein	Metabolism	Lipid metabolism
AT2G22070.1	-1.94474	0.0480631		Pentatricopeptide repeat (PPR) superfamily protein	Gene expression	Posttranscriptional regulation
AT1G32640.1	-1.9449	0.0493247	ATMYC2,RD22BP1,JAI1,JIN1,MYC2,ZBF1	basic helix-loop-helix (bHLH) DNA-binding superfamily protein	Gene expression	Transcription factors
AT3G16460.1	-1.94493	0.0017549	JAL34	Mannose-binding lectin superfamily protein	Regulation of signaling	Lectin gene family
AT4G35985.1	-1.94908	0.0228454		Senescence/dehydration-associated protein-related	Growth and development	Senescence
AT4G34400.1	-1.94924	0.0323973		AP2/B3-like transcriptional factor family protein	Gene expression	Transcription factors
AT3G16860.1	-1.95595	0.00429706	COBL8	COBRA-like protein 8 precursor	Protection	Cell wall and membrane dynamics
AT3G29000.1	-1.95877	0.0217323		Calcium-binding EF-hand family protein	Regulation of signaling	Calcium signaling and binding
AT1G18740.1	-1.96542	0.00255905	B1L	DUF793 domain containing protein. Expression is induced by cold. Loss of function mutations are more sensitive to freezing and have reduced levels of CBFs.	Protection	Response to stress factors, abiotic, cold regulated
AT2G39310.3	-1.979	0.0363001		jacalin-related lectin 22	Regulation of signaling	Lectin gene family
AT5G26280.1	-1.9818	0.0384615		TRAF-like family protein	Regulation of signaling	Protein-protein interaction
AT3G24520.1	-1.98356	0.0429685	AT-HSFC1,HSFC1	heat shock transcription factor C1	Protection	Protein folding/refolding
AT2G22880.1	-1.9856	0.027404		VQ motif-containing protein	Regulation of signaling	Protein-protein interaction
AT5G28630.1	-1.98725	0.0335648		glycine-rich protein	Protection	Cell wall and membrane dynamics
AT1G62510.1	-1.99068	0.00984479		Bifunctional inhibitor/lipid-transfer protein/seed storage 2S albumin superfamily protein	Protection	Lipid transfer
AT5G47230.1	-1.99264	0.045799	ERF5,ATERF-5,ATERF5	ERF/AP2 transcription factor family, ERF subfamily B-3	Gene expression	Transcription factors
AT3G46300.1	-1.99503	0.00233236		unknown protein	Other components	Other components
AT4G21850.2	-2.00501	0.0265997	ATMSRB9,MSRB9	methionine sulfoxide reductase B9	Metabolism	Oxidation-reduction process
AT2G18210.1	-2.00671	0.0433488		hypothetical protein	Other components	Other components
AT2G22860.1	-2.00716	0.0088374	ATPSK2,PSK2	phytosulfokine 2 precursor	Regulation of signaling	Peptides, growth factor
AT2G36980.1	-2.01713	0.0353255		Tetratricopeptide repeat (TPR)-like superfamily protein	Regulation of signaling	Protein-protein interaction
AT4G39404.1	-2.02003	0.0490249		other RNA	Gene expression	Non-coding RNA
AT3G09260.1	-2.02143	0.0343109	PYK10,PSR3.1,BGLU23,LEB	Glycosyl hydrolase superfamily protein	Protection	Cell wall and membrane dynamics
AT1G13650.1	-2.02234	0.0245339		hypothetical protein	Other components	Other components
AT1G65480.1	-2.02667	0.0410495	FT	FLOWERING LOCUS T, PEBP (phosphatidylethanolamine-binding protein) family protein	Growth and development	Reproductive development
AT1G51380.1	-2.02829	0.0350343		DEA(D/H)-box RNA helicase family protein	Gene expression	Posttranscriptional regulation
AT4G38410.1	-2.02891	0.047095		Dehydrin family protein	Protection	Dehydration/hypoxia/freezing tolerance
AT1G07135.1	-2.03041	0.0331476		glycine-rich protein	Protection	Cell wall and membrane dynamics
AT4G15210.1	-2.04186	0.0419332	ATBETA-AMY,AT-BETA-AMY,RAM1,BMY1,BAM5	Glycosyl hydrolase superfamily protein	Protection	Cell wall and membrane dynamics
AT1G51470.1	-2.04237	0.0408552	BGLU35,TGG5	Glycosyl hydrolase superfamily protein	Protection	Cell wall and membrane dynamics
AT5G35940.1	-2.04743	0.00088082		Mannose-binding lectin superfamily protein	Regulation of signaling	Lectin gene family
AT4G22212.1	-2.04829	0.022009		Arabidopsis defensin-like protein	Protection	Response to stress factors, biotic
AT5G46295.1	-2.05512	0.0321276		transmembrane protein	Other components	Other components
AT4G24380.1	-2.0677	0.0368848		dihydrofolate reductase	Metabolism	Primary metabolic process
AT1G66270.2	-2.07165	0.0199305	BGLU21	Glycosyl hydrolase superfamily protein	Protection	Cell wall and membrane dynamics
AT4G17490.1	-2.07429	0.0422604	ATERF6,ERF-6-6,ERF6	ERF/AP2 transcription factor family, ERF subfamily B-3	Gene expression	Transcription factors
AT5G62520.1	-2.07718	0.0488567	SRO5	similar to RCD one 5	Protection	Response to stress factors
AT1G73540.1	-2.0785	0.0176667	atnudt21,NUDT21	nudix hydrolase homolog 21	Metabolism	Primary metabolic process
AT5G19520.1	-2.08364	0.0361954	MSL9,ATMSL9	mechanosensitive channel of small conductance-like 9	Metabolism	Transport
AT1G78750.1	-2.08526	0.0318027		F-box/RNI-like superfamily protein	Regulation of signaling	Ubiquitination
AT3G52450.1	-2.08925	0.00817545	PUB22	RING/U-box superfamily protein	Regulation of signaling	Ubiquitination
AT3G24100.1	-2.10828	0.00218579		Uncharacterised protein family SERF	Other components	Other components
AT3G45960.1	-2.12254	0.00343506	ATEXLA3,EXPL3,ATEXPL3,ATHEXPBETA2.3,EXLA3	expansin-like A3	Protection	Cell wall and membrane dynamics
AT5G44350.1	-2.12861	0.0436733		ethylene-responsive nuclear protein -related	Other components	Other components
AT3G28290.1	-2.12975	0.0420112	AT14A	Encodes a protein with sequence similarity to integrins	Other components	Other components
AT5G03210.1	-2.13147	0.0258832	DIP2, DBP-INTERACTING PROTEIN 2	Encodes a small polypeptide contributing to resistance to potyvirus	Regulation of signaling	Peptides
AT4G32490.1	-2.14305	0.0254237	ENODL4,AtENODL4	early nodulin-like protein 4	Metabolism	Transport
AT5G09978.1	-2.16982	0.0126255	PEP7	elicitor peptide 7 precursor	Regulation of signaling	Peptides
AT2G36830.1	-2.17558	0.00475127	GAMMA-TIP,TIP1;1,GAMMA-TIP1	Aquaporin superfamily protein	Protection	Water transport
AT4G35655.1	-2.17936	0.0315296		RPM1-interacting protein 4 (RIN4) family protein	Protection	Response to stress factors, biotic
AT1G66860.1	-2.1798	0.00892161		Class I glutamine amidotransferase-like superfamily protein	Metabolism	Primary metabolic process
AT5G66170.1	-2.183	0.0326342	STR18	sulfurtransferase 18	Metabolism	Nutrition, sulfur
AT3G23170.1	-2.18307	0.0159253	PRP	proline/serine rich protein	Protection	Response to stress factors, biotic
AT3G23180.1	-2.19427	0.0193982		HR-like lesion-inducing protein-related	Protection	Response to stress factors, abiotic
AT1G01750.1	-2.21086	0.0302822	ADF11	actin depolymerizing factor 11	Growth and development	Cell cycle and cytoskeleton
AT4G22210.1	-2.21792	0.0413216	LCR85	low-molecular-weight cysteine-rich 85	Protection	Cell wall and membrane dynamics
AT3G48510.1	-2.22553	0.0125094	ABA-INDUCED TRANSCRIPTION REPRESSOR 2, AITR2, DIG1, DYNAMIC INFLUENCER OF GENE EXPRESSION 1	ABA‐induced transcription repressor that acts as feedback regulator in ABA signalling	Gene expression	Transcription factors
AT2G03880.1	-2.22726	0.0126651	REME1	Pentatricopeptide repeat (PPR) superfamily protein	Gene expression	Posttranscriptional regulation
AT2G31081.1	-2.22889	0.0271403	CLE4	CLAVATA3/ESR-RELATED 4	Regulation of signaling	Peptides, small peptides-receptor
AT1G53885.1	-2.22949	0.0014256		Protein of unknown function (DUF581)	Other components	Other components
AT1G61340.1	-2.23381	0.0466079		F-box family protein	Regulation of signaling	Ubiquitination
AT1G17750.1	-2.23809	0.020493	PEPR2,AtPEPR2	leucine-rich repeat receptor kinase for the Pep1 and Pep2 peptides.	Regulation of signaling	Leucine-rich repeat
AT4G25410.1	-2.25	0.00669087		basic helix-loop-helix (bHLH) DNA-binding superfamily protein	Gene expression	Transcription factors
AT3G16450.3	-2.25212	0.0261787		Mannose-binding lectin superfamily protein	Regulation of signaling	Lectin gene family
AT4G27652.1	-2.25566	0.0440801		hypothetical protein	Other components	Other components
AT5G03204.1	-2.26612	0.00146564		unknown protein	Other components	Other components
AT3G22570.1	-2.26873	0.0322377		Bifunctional inhibitor/lipid-transfer protein/seed storage 2S albumin superfamily protein	Protection	Lipid transfer
AT4G27657.1	-2.27171	0.0261424		hypothetical protein	Other components	Other components
AT3G01220.1	-2.2994	0.00864938	ATHB20,HB20	homeobox protein 20	Gene expression	Transcription factors
AT3G50120.1	-2.30999	0.037266		Plant protein of unknown function (DUF247)	Other components	Other components
AT5G62360.1	-2.3197	0.0243553		Plant invertase/pectin methylesterase inhibitor superfamily protein	Protection	Cell wall and membrane dynamics
AT4G25490.1	-2.33309	0.0294986	CBF1,DREB1B,ATCBF1	ERF/AP2 transcription factor family, DREB subfamily A-1	Gene expression	Transcription factors
AT1G06120.1	-2.34318	0.0110098		Fatty acid desaturase family protein	Metabolism	Lipid metabolism
AT5G01040.1	-2.34623	0.00947644	LAC8	laccase 8	Protection	Cell wall and membrane dynamics
AT1G79310.1	-2.35507	0.00714399	AtMC7,MC7	metacaspase 7	Protection	Proteases
AT4G05380.1	-2.3658	0.0217156		P-loop containing nucleoside triphosphate hydrolases superfamily protein	Growth and development	Cell cycle and cytoskeleton
AT5G64870.1	-2.3669	0.0124432		SPFH/Band 7/PHB domain-containing membrane-associated protein family	Metabolism	Endocytic pathway
AT1G76640.1	-2.36759	0.031869		Calcium-binding EF-hand family protein	Regulation of signaling	Calcium signaling and binding
AT5G64310.1	-2.37117	0.0112175	AGP1,ATAGP1	arabinogalactan protein 1	Protection	Cell wall and membrane dynamics
AT2G14270.1	-2.38331	0.0269448		Cytochrome C oxidase polypeptide VIB family protein	Metabolism	Oxidation-reduction process
AT2G12400.1	-2.39353	0.00353563		plasma membrane fusion protein	Protection	Cell wall and membrane dynamics
AT2G41640.1	-2.40997	0.0161508		Glycosyltransferase family 61 protein	Protection	Cell wall and membrane dynamics
AT2G35290.1	-2.42635	0.0262391	SAUR79	SAUR-like auxin-responsive protein family	Growth and development	Hormones, auxin
AT5G48070.1	-2.4303	0.0284274	ATXTH20,XTH20	Patterning	Protection	Cell wall and membrane dynamics
AT3G61190.1	-2.44069	0.0114721	BAP1	BON association protein 1	Regulation of signaling	Calcium signaling and binding
AT4G21830.1	-2.44771	0.0158935	ATMSRB7,MSRB7	methionine sulfoxide reductase B7	Metabolism	Oxidation-reduction process
AT5G04950.1	-2.44829	0.0175593	NAS1,ATNAS1	nicotianamine synthase 1	Metabolism	Primary metabolic process
AT2G27080.1	-2.46753	0.0134902		Late embryogenesis abundant (LEA) hydroxyproline-rich glycoprotein family	Protection	Dehydration/hypoxia/freezing tolerance
AT2G43550.1	-2.47964	0.00786509		Scorpion toxin-like knottin superfamily protein	Protection	Response to stress factors, biotic
AT4G21840.1	-2.48157	0.00845966	ATMSRB8,MSRB8	methionine sulfoxide reductase B8	Metabolism	Oxidation-reduction process
AT5G28610.1	-2.48885	0.013962		LOW protein: ATP-dependent RNA helicase DRS1-like protein	Gene expression	Posttranscriptional regulation
AT1G64380.1	-2.50944	0.00954103		ERF/AP2 transcription factor family, DREB subfamily A-6	Gene expression	Transcription factors
AT5G10210.1	-2.50998	0.00264971		nitric oxide synthase-interacting protein	Other components	Other components
AT3G20940.1	-2.54286	0.0170121	CYP705A30	cytochrome P450, family 705, subfamily A, polypeptide 30	Metabolism	Oxidation-reduction process
AT4G30290.1	-2.56519	0.00442138	ATXTH19,XTH19	xyloglucan endotransglucosylase/hydrolase 19	Protection	Cell wall and membrane dynamics
AT2G36650.1	-2.57286	0.0451441		CHUP1-like protein	Protection	Response to stress factors, abiotic
AT1G77640.1	-2.58685	0.0288908		ERF/AP2 transcription factor family, DREB subfamily A-5	Gene expression	Transcription factors
AT2G38760.1	-2.59462	0.0209739	ANNAT3,ANN3	annexin 3	Regulation of signaling	Calcium signaling and binding
AT1G17380.1	-2.59581	0.0281268	JAZ5,TIFY11A	jasmonate-zim-domain protein 5	Growth and development	Hormones, jasmonic acid
AT5G51190.1	-2.60432	0.00233842	ERF105	ERF/AP2 transcription factor family, ERF subfamily B-3	Gene expression	Transcription factors
AT1G45015.2	-2.62529	0.0194083		MD-2-related lipid recognition domain-containing protein	Protection	Response to stress factors, biotic
AT2G30040.1	-2.66366	0.0185395	MAPKKK14	mitogen-activated protein kinase kinase kinase 14	Regulation of signaling	Phosphorylation
AT1G18300.1	-2.6746	0.00264496	atnudt4,NUDT4	nudix hydrolase homolog 4	Metabolism	Primary metabolic process
AT5G59720.1	-2.67638	0.0125587	HSP18.2	heat shock protein 18.2	Protection	Protein folding/refolding
AT2G26370.1	-2.6917	0.00905587		MD-2-related lipid recognition domain-containing protein	Protection	Response to stress factors, biotic
AT4G29780.1	-2.73469	0.00332732		Expression of the gene is affected by multiple stresses.	Other components	Other components
AT2G38750.1	-2.74806	0.0319364	ANNAT4	annexin 4	Regulation of signaling	Calcium signaling and binding
AT5G58750.1	-2.77336	0.0107158		NAD(P)-binding Rossmann-fold superfamily protein	Metabolism	Oxidation-reduction process
AT2G27535.1	-2.79404	0.0111199		ribosomal protein L10A family protein	Gene expression	tRNA and translational machinery
AT5G42380.1	-2.7949	0.0237245	CML39,CML37	calmodulin like 37	Regulation of signaling	Calcium signaling and binding
AT1G65310.1	-2.80943	0.00600877	ATXTH17,XTH17	xyloglucan endotransglucosylase/hydrolase 17	Protection	Cell wall and membrane dynamics
AT1G78780.1	-2.85901	0.0198923		pathogenesis-related family protein	Protection	Response to stress factors, biotic
AT2G39330.1	-2.86129	0.000395858	JAL23	jacalin-related lectin 23	Regulation of signaling	Lectin gene family
AT4G17340.1	-2.87234	0.0297324	TIP2;2,DELTA-TIP2	Aquaporin superfamily protein	Protection	Water transport
AT1G02810.1	-2.87647	0.018259		Plant invertase/pectin methylesterase inhibitor superfamily	Protection	Cell wall and membrane dynamics
AT1G64480.1	-2.8938	0.0116019	CBL8	calcineurin B-like protein 8	Regulation of signaling	Calcium signaling and binding
AT1G20310.1	-2.91346	0.0125809		syringolide-induced protein	Other components	Other components
AT3G09870.1	-2.91922	0.0345941		SAUR-like auxin-responsive protein family	Growth and development	Hormones, auxin
AT5G09980.1	-2.92477	0.00848292	PROPEP4	elicitor peptide 4 precursor	Regulation of signaling	Peptides
AT4G10250.1	-2.92664	0.0139512	ATHSP22.0	HSP20-like chaperones superfamily protein	Protection	Protein folding/refolding
AT4G30280.1	-3.01312	0.00290545	ATXTH18,XTH18	xyloglucan endotransglucosylase/hydrolase 18	Protection	Cell wall and membrane dynamics
AT4G08260.1	-3.02662	0.0140611		Protein phosphatase 2C family protein	Regulation of signaling	Dephosphorylation
AT3G30350.1	-3.05837	0.0141853	RGF4	Encodes a root meristem growth factor (RGF).	Regulation of signaling	Peptides, small peptides-receptor
AT1G54020.1	-3.09407	0.00935564		GDSL-like Lipase/Acylhydrolase superfamily protein	Metabolism	Lipid metabolism
AT2G30020.1	-3.09724	0.0273167	AP2C1	Protein phosphatase 2C family protein	Regulation of signaling	Dephosphorylation
AT5G55110.1	-3.11834	0.0231526		Stigma-specific Stig1 family protein	Protection	Response to stress factors, abiotic
AT1G47600.2	-3.13139	0.0350597	BGLU34	Glycosyl hydrolase superfamily protein	Protection	Cell wall and membrane dynamics
AT4G12550.1	-3.17305	0.0129855	AIR1	Auxin-Induced in Root cultures 1	Growth and development	Hormones, auxin
AT1G33760.1	-3.24059	0.0219645		ERF/AP2 transcription factor family, DREB subfamily A-4	Gene expression	Transcription factors
AT5G20240.1	-3.27651	0.0122781	PI	MADS-box family protein	Gene expression	Transcription factors
AT3G59250.1	-3.28126	0.0455017		F-box/RNI-like superfamily protein	Regulation of signaling	Ubiquitination
AT1G65880.1	-3.30703	0.00951041	BZO1	benzoyloxyglucosinolate 1	Metabolism	Primary metabolic process
AT5G19110.1	-3.33702	0.0231886		Eukaryotic aspartyl protease family protein	Protection	Proteases
AT5G47450.1	-3.36534	0.0461965	ATTIP2;3,TIP2;3,DELTA-TIP3	Aquaporin superfamily protein	Protection	Water transport
AT4G37700.1	-3.47822	0.014741		unknown protein	Other components	Other components
AT2G44840.1	-3.51259	0.00865241	ATERF13,EREBP,ERF13	ERF/AP2 transcription factor family, ERF subfamily B-3	Gene expression	Transcription factors
AT5G17350.1	-3.51564	0.00174114		PADRE protein up-regulated after infection by S. sclerotiorum	Protection	Response to stress factors, biotic
AT1G74930.1	-3.54997	0.00186954	ORA47	ERF/AP2 transcription factor family, DREB subfamily A-5	Gene expression	Transcription factors
AT4G13860.1	-3.60743	0.0111869		RNA-binding (RRM/RBD/RNP motifs) family protein	Gene expression	Posttranscriptional regulation
AT4G19430.1	-3.61461	0.00127008		unknown protein	Other components	Other components
AT4G27654.1	-3.72141	0.00711254		transmembrane protein	Other components	Other components
AT4G02170.1	-3.76661	0.00781783		unknown protein	Other components	Other components
AT4G12545.1	-3.76671	0.0232997		Bifunctional inhibitor/lipid-transfer protein/seed storage 2S albumin superfamily protein	Protection	Lipid transfer
AT2G34600.1	-3.85366	0.0253634	JAZ7,TIFY5B	jasmonate-zim-domain protein 7	Growth and development	Hormones, jasmonic acid
AT5G24780.1	-3.88256	0.0162466	VSP1,ATVSP1	vegetative storage protein 1	Regulation of signaling	Dephosphorylation
AT2G22760.1	-3.90291	0.0407537		basic helix-loop-helix (bHLH) DNA-binding superfamily protein	Gene expression	Transcription factors
AT2G14210.1	-4.01452	0.0418097	ANR1,AGL44	MADS-box family proteinAGAMOUS-like 44	Gene expression	Transcription factors
AT1G12610.1	-4.01884	0.0214968	DDF1	ERF/AP2 transcription factor family, DREB subfamily A-1	Gene expression	Transcription factors
AT1G63030.1	-4.13718	0.00845154	ddf2	ERF/AP2 transcription factor family, DREB subfamily A-1	Gene expression	Transcription factors
AT1G65890.1	-4.14759	0.00124236	AAE12	acyl activating enzyme 12	Other components	Other components
AT2G01880.1	-4.65027	0.0110545	PAP7,ATPAP7	purple acid phosphatase 7	Metabolism	Primary metabolic process
AT1G22810.1	-4.93496	0.0172934		ERF/AP2 transcription factor family, DREB subfamily A-5	Gene expression	Transcription factors
AT2G17660.1	-5.15866	0.00598505		RPM1-interacting protein 4 (RIN4) family protein	Protection	Response to stress factors, biotic
AT3G22830.1	-5.29211	0.00187926	AT-HSFA6B,HSFA6B	heat shock transcription factor A6B	Protection	Protein folding/refolding
AT1G19210.1	-6.15552	0.000303897	ERF17	ERF/AP2 transcription factor family, DREB subfamily A-5	Gene expression	Transcription factors
AT1G01060.3	4.93777	0.0114236	LHY,LHY1	Homeodomain-like superfamily protein	Growth and development	Circadian clock
AT3G04717.1	3.18171	0.0116777		Encodes a Wound-induced protein (WIP) family protein	pseudogene
AT2G29270.1	2.9595	0.0475517		pseudogene, similar to short chain alcohol dehydrogenase-like protein, non-consensus CT donor splice site at exon 1; blastp match of 57% identity and 7.4e-29 P-value to GP	pseudogene
AT1G70885.1	-1.77377	0.0472972		pseudogene, similar to major latex-like protein, blastp match of 64% identity and 7.2e-16 P-value to GP	pseudogene

## Sheet: T60
Differentially expressed genes between the atl80 mutant and the WT transcriptomes at 60 minutes
Gene name	log2FC	PValue	Gene Symbol	Description	Class	Category
AT3G44500.1	4.63484	0.0189227		transposable element gene	Other components	Transposable element
AT5G45890.1	4.18288	0.0294835	SAG12	senescence-associated gene 12	Growth and development	Senescence
AT5G46960.1	3.93078	0.0364911	ATPMEI12, INVERTASE INHIBITOR 1, INVINH1	Pectin methylesterase inhibitor that is involved in resistance to Botrytis cinerea	Protection	Cell wall and membrane dynamics
AT1G73220.1	3.88959	0.00308988	AtOCT1	Encodes Organic Cation Transporter 1 (OCT1), likely to be involved in polyamine transport.	Metabolism	Transport
AT2G14580.1	3.88246	0.0011485	ATPRB1,PRB1	basic pathogenesis-related protein 1	Protection	Response to stress factors, abiotic
AT2G14610.1	3.78067	0.00211801	PR1,PR1,ATPR1	pathogenesis-related gene 1	Protection	Response to stress factors, biotic
AT4G33467.1	3.61036	0.00486716		hypothetical protein	Other components	Other components
AT1G66570.1	3.48179	0.00970446	ATSUC7,SUC7	sucrose-proton symporter 7	Protection	Sugar and osmolytes
AT5G16700.1	3.3559	0.0294678		Glycosyl hydrolase superfamily protein	Protection	Cell wall and membrane dynamics
AT2G14560.2	3.34652	0.00176238	LURP1	LATE UPREGULATED IN RESPONSE TO HYALOPERONOSPORA PARASITICA	Protection	Response to stress factors, abiotic
AT1G24620.1	3.25617	0.0161055		Calcium-binding EF hand family protein	Regulation of signaling	Calcium signaling and binding
AT1G14880.1	3.0814	0.00053604	PCR1	PLANT CADMIUM RESISTANCE 1	Other components	Other components
AT3G61930.1	3.07724	0.00729768		hypothetical protein	Other components	Other components
AT1G13370.1	3.06873	0.00277413		Histone superfamily protein	Gene expression	Maintenance of the genome/Chromatin organization and remodeling
AT1G59930.1	3.016	0.0430415		MADS-box family protein	Gene expression	Transcription factors
AT4G24000.1	3.01549	0.0246702	ATCSLG2,CSLG2	cellulose synthase like G2	Protection	Cell wall and membrane dynamics
AT5G38910.1	3.00636	0.00768804		RmlC-like cupins superfamily protein	Protection	Cell wall and membrane dynamics
AT3G22840.1	2.98279	0.0106408	ELIP1,ELIP	Chlorophyll A-B binding family protein	Metabolism	Photosynthesis, light response, chloroplast function
AT2G26020.1	2.9712	0.00211761	PDF1.2b	plant defensin 1.2b	Protection	Response to stress factors, biotic
AT2G44130.1	2.87595	7.70856e-05		Galactose oxidase/kelch repeat superfamily protein	Metabolism	Primary metabolic process
AT5G47600.1	2.85564	0.00445052		HSP20-like chaperones superfamily protein	Protection	Protein folding/refolding
AT5G44420.1	2.85204	0.00392903	PDF1.2,PDF1.2A,LCR77	plant defensin 1.2	Protection	Response to stress factors, biotic
AT4G28140.1	2.84948	0.00127615	ERF54	ERF/AP2 transcription factor family, DREB subfamily A-6	Gene expression	Transcription factors
AT5G43410.1	2.84018	0.0191676	ERF96	ERF/AP2 transcription factor family, ERF subfamily B-3	Gene expression	Transcription factors
AT5G44430.1	2.83699	0.000191515	PDF1.2c	plant defensin 1.2C	Protection	Response to stress factors, biotic
AT1G55010.1	2.81999	0.00279555	PDF1.5	plant defensin 1.5	Protection	Response to stress factors, biotic
AT1G74140.4	2.73274	0.0245796		Rhomboid-related intramembrane serine protease family protein	Protection	Proteases
AT3G43930.1	2.69847	0.0333101		BRCT domain-containing DNA repair protein	Other components	Other components
AT3G60140.1	2.67091	0.00131684	DIN2,SRG2,BGLU30	Glycosyl hydrolase superfamily protein	Protection	Cell wall and membrane dynamics
AT2G26010.1	2.63741	0.00468413	PDF1.3	plant defensin 1.3	Protection	Response to stress factors, biotic
AT1G75830.1	2.6354	0.00262648	LCR67,PDF1.1	low-molecular-weight cysteine-rich 67	Protection	Cell wall and membrane dynamics
AT4G07450.1	2.63508	0.0198237		transposable element gene	Other components	Transposable element
AT1G02630.2	2.60347	0.00496279		Nucleoside transporter family protein	Metabolism	Transport
AT5G13320.1	2.55074	0.0184088	PBS3,GDG1,WIN3,GH3.12	Auxin-responsive GH3 family protein	Growth and development	Hormones, auxin
AT5G46950.1	2.52689	0.00289107	INVINH2	Plant invertase/pectin methylesterase inhibitor superfamily protein	Protection	Cell wall and membrane dynamics
AT2G27300.1	2.47678	0.0233911	ANAC040,NTL8	NAC domain containing protein 40	Gene expression	Transcription factors
AT4G04510.1	2.46988	0.038071	CRK38	cysteine-rich RLK (RECEPTOR-like protein kinase) 38	Regulation of signaling	RECEPTOR-like protein kinase
AT3G18360.1	2.4334	0.0259496	VQ20	VQ motif-containing protein	Regulation of signaling	Protein-protein interaction
AT1G23160.1	2.42521	0.049254	GH3.7	Auxin-responsive GH3 family protein	Growth and development	Hormones, auxin
AT3G22235.1	2.34952	0.000367074	ATHCYSTM8, CYSTEINE-RICH TRANSMEMBRANE MODULE 8	cysteine-rich TM module stress tolerance protein	Protection	Response to stress factors, abiotic, osmotic and hypoxia
AT2G33380.2	2.33402	0.0379987	RD20,CLO-3	Caleosin-related family protein	Metabolism	Oxidation-reduction process
AT5G39150.1	2.29898	0.0114333		RmlC-like cupins superfamily protein	Protection	Cell wall and membrane dynamics
AT1G47510.1	2.2891	0.00100145	AT5PTASE11,5PTASE11	inositol polyphosphate 5-phosphatase 11	Regulation of signaling	Dephosphorylation
AT2G42540.3	2.26127	0.00340666	COR15A	cold-regulated 15a	Protection	Response to stress factors, abiotic, cold regulated
AT1G43740.1	2.2498	0.0135875		transposable element gene	Other components	Transposable element
AT3G14395.1	2.22681	0.0449649	MATI, MITE ATTACK TRIGGERED IMMUNITY 1	Protein Involved in the Regulation of Herbivore-Associated Signaling Pathways, affecting the expression of genes involved in biosynthesis and signaling of the jasmonic acid and salicylic acid hormones.	Protection	Response to stress factors, biotic
AT1G15520.1	2.22461	0.0221498	PDR12,ATPDR12,ABCG40,ATABCG40	pleiotropic drug resistance 12	Metabolism	Transport
AT1G02230.1	2.22341	0.00210526	ANAC004,NAC004	NAC domain containing protein 4	Gene expression	Transcription factors
AT1G80520.1	2.22209	0.0156526		Sterile alpha motif (SAM) domain-containing protein	Other components	Other components
AT3G62550.1	2.21762	0.0168811		Adenine nucleotide alpha hydrolases-like superfamily protein	Other components	Other components
AT3G56260.2	2.21157	0.0203287		hypothetical protein	Other components	Other components
AT5G39100.1	2.20377	0.00230967	GLP6	germin-like protein 6	Protection	Response to stress factors, storage protein
AT3G33148.1	2.20039	0.042283		transposable element gene	Other components	Transposable element
AT5G36910.1	2.19141	0.00845848	THI2.2	thionin 2.2	Protection	Response to stress factors, abiotic
AT5G39720.1	2.18825	0.00917645	AIG2L	AIG2-like (avirulence induced gene) family protein	Protection	Response to stress factors, abiotic
AT5G19200.1	2.18074	0.00344936	TSC10B	NAD(P)-binding Rossmann-fold superfamily protein	Metabolism	Oxidation-reduction process
AT1G76960.1	2.16855	0.00678857		Unknown protein, contains WRKY40 binding motifs	Other components	Other components
AT1G31580.1	2.16689	5.40843e-05	ECS1,CXC750	Encodes cell wall protein, is linked to a locus influencing resistance to Xcc750	Protection	Cell wall and membrane dynamics
AT2G31550.1	2.16264	0.0328894		SGNH hydrolase-type esterase superfamily protein	Metabolism	Lipid metabolism
AT2G45570.1	2.1609	0.0159334	CYP76C2	cytochrome P450, family 76, subfamily C, polypeptide 2	Metabolism	Oxidation-reduction process
AT2G37290.1	2.15527	0.0138088		Ypt/Rab-GAP domain of gyp1p superfamily protein	Other components	Other components
AT5G22300.1	2.14391	0.00850902	NIT4, AtNIT4	nitrilase 4	Protection	Detoxification
AT2G15010.1	2.13605	0.0458449		Plant thionin	Protection	Response to stress factors, abiotic
AT2G29930.1	2.12643	0.0181611		F-box/RNI-like superfamily protein	Regulation of signaling	Ubiquitination
AT1G79360.1	2.11875	0.00356373	ATOCT2,OCT2,2-Oct	organic cation/carnitine transporter 2	Metabolism	Transport
AT1G21240.1	2.0925	0.00967134	WAK3	wall associated kinase 3	Regulation of signaling	Phosphorylation
AT2G28490.1	2.08297	0.04341		RmlC-like cupins superfamily protein	Protection	Cell wall and membrane dynamics
AT1G12940.1	2.08295	0.0469793	ATNRT2.5,NRT2.5	nitrate transporter 2.5	Metabolism	Nutrition, nitrate
AT4G37990.1	2.07869	0.00139288	ELI3-2,ELI3,ATCAD8,CAD-B2	elicitor-activated gene 3-2	Protection	Response to stress factors, biotic
AT5G51105.1	2.07095	0.0169172		ECA1 gametogenesis family protein	Other components	Other components
AT5G39110.1	2.0644	0.0158344		RmlC-like cupins superfamily protein	Protection	Cell wall and membrane dynamics
AT3G13830.1	2.06115	0.0486768		F-box and associated interaction domains-containing protein	Regulation of signaling	Ubiquitination
AT4G30230.1	2.04632	0.0279423		hypothetical protein	Other components	Other components
AT1G09500.1	2.0439	7.041e-05		NAD(P)-binding Rossmann-fold superfamily protein	Metabolism	Oxidation-reduction process
AT5G47340.1	2.02854	0.000482326		alpha/beta-Hydrolases superfamily protein	Metabolism	Lipid metabolism
AT5G56080.1	2.02566	0.0404131	ATNAS2,NAS2	nicotianamine synthase 2	Other components	Other components
AT1G03790.1	2.02469	0.0475003	SOM	Zinc finger CCCH type family protein	Gene expression	Transcription factors
AT2G42530.1	2.02363	0.0255139	COR15B	cold regulated 15b	Protection	Response to stress factors, abiotic, cold regulated
AT4G10910.1	2.02156	0.0132286		hypothetical protein	Other components	Other components
AT1G02770.1	2.02079	0.00677124		hypothetical protein	Other components	Other components
AT1G18810.1	2.0156	0.00238553		phytochrome kinase substrate-related	Other components	Other components
AT1G13470.1	2.01178	0.0170932		Protein of unknown function (DUF1262)	Other components	Other components
AT5G54585.1	2.00693	0.0190605		hypothetical protein	Other components	Other components
AT1G42595.1	2.0065	0.0425134		transposable element gene	Other components	Transposable element
AT3G30213.1	2.00029	0.0239123		transposable element gene	Other components	Transposable element
AT5G59320.1	1.98932	0.00117964	LTP3	lipid transfer protein 3	Metabolism	Lipid metabolism
AT2G45560.1	1.98503	0.00248035	CYP76C1	cytochrome P450, family 76, subfamily C, polypeptide 1	Metabolism	Oxidation-reduction process
AT3G57260.1	1.98422	0.00208707	BGL2,PR2,BG2,PR-2	beta-1,3-glucanase 2	Protection	Response to stress factors, abiotic
AT2G43740.1	1.97908	0.0306112		Mannose-binding lectin superfamily protein	Regulation of signaling	Lectin gene family
AT4G31970.1	1.97503	0.00787464	CYP82C2	cytochrome P450, family 82, subfamily C, polypeptide 2	Metabolism	Oxidation-reduction process
AT3G04530.1	1.96226	0.0329602	PPCK2,PEPCK2,ATPPCK2	phosphoenolpyruvate carboxylase kinase 2	Metabolism	Primary metabolic process
AT2G29170.1	1.96004	0.00610857		NAD(P)-binding Rossmann-fold superfamily protein	Metabolism	Oxidation-reduction process
AT1G05290.1	1.95796	0.0377222		CCT motif family protein	Gene expression	Transcription factors
AT1G34405.1	1.94769	0.00134282		transposable element gene	Other components	Transposable element
AT5G32621.1	1.94435	0.00837087		transposable element gene	Other components	Transposable element
AT3G24420.1	1.93433	0.00130402		alpha/beta-Hydrolases superfamily protein	Metabolism	Lipid metabolism
AT5G55893.1	1.93354	0.0295663		hypothetical protein	Other components	Other components
AT3G03480.1	1.9313	0.0203817	CHAT	acetyl CoA:(Z)-3-hexen-1-ol acetyltransferase	Other components	Other components
AT3G57240.1	1.91535	0.0125213	BG3	beta-1,3-glucanase 3	Protection	Response to stress factors, abiotic
AT1G66100.1	1.89359	0.0177837		Plant thionin	Protection	Response to stress factors, abiotic
AT2G39800.4	1.87403	0.0209721	P5CS1	delta1-pyrroline-5-carboxylate synthase 1	Metabolism	Primary metabolic process
AT4G25000.1	1.85295	0.0356946	ATAMY1,AMY1	alpha-amylase-like	Other components	Other components
AT1G21245.1	1.82719	0.0124274		Protein kinase superfamily protein	Regulation of signaling	Phosphorylation
AT5G63250.1	1.8248	0.0153016		Carbohydrate-binding X8 domain superfamily protein	Protection	Cell wall and membrane dynamics
AT2G07200.1	1.82447	0.00880577		Cysteine proteinases superfamily protein	Protection	Proteases
AT5G42223.1	1.8219	0.00938734		Defensin-like (DEFL) family protein	Protection	Response to stress factors, biotic
AT1G17285.1	1.8131	0.0250052		transmembrane protein	Other components	Other components
AT1G19250.1	1.80681	0.030637	FMO1	flavin-dependent monooxygenase 1	Metabolism	Oxidation-reduction process
AT1G27140.1	1.7933	0.0298955	ATGSTU14,GST13,GSTU14	glutathione S-transferase tau 14	Metabolism	Oxidation-reduction process
AT5G10760.1	1.79046	0.0323227		Eukaryotic aspartyl protease family protein	Protection	Proteases
AT1G09510.1	1.78231	0.0116829		NAD(P)-binding Rossmann-fold superfamily protein	Metabolism	Oxidation-reduction process
AT3G56970.1	1.78172	0.0231272	BHLH038,ORG2	basic helix-loop-helix (bHLH) DNA-binding superfamily protein	Gene expression	Transcription factors
AT2G25510.2	1.78112	0.000697106		unknown protein	Other components	Other components
AT2G25510.1	1.78042	0.0216108		unknown protein	Other components	Other components
AT3G13310.1	1.77685	0.00270381		Chaperone DnaJ-domain superfamily protein	Protection	Protein folding/refolding
AT1G65350.1	1.75247	0.0051259	UBQ13	ubiquitin 13	Regulation of signaling	Ubiquitination
AT1G24147.1	1.73427	0.0118873		transmembrane protein	Other components	Other components
AT1G69490.1	1.7246	0.00591759	NAP,ANAC029,ATNAP	NAC-like, activated by AP3/PI	Gene expression	Transcription factors
AT1G58225.1	1.72132	0.0173978		unknown protein	Other components	Other components
AT3G24270.1	1.70634	0.028584	APUM25,PUM25	pumilio 25	Gene expression	Posttranscriptional regulation
AT1G11925.1	1.70129	0.0209209		Stigma-specific Stig1 family protein	Protection	Response to stress factors, abiotic
AT3G01220.1	-1.70122	0.0198459	ATHB20,HB20	homeobox protein 20	Gene expression	Transcription factors
AT4G13310.2	-1.7018	0.00163412	CYP71A20	cytochrome P450, family 71, subfamily A, polypeptide 20	Metabolism	Oxidation-reduction process
AT2G01300.1	-1.70187	0.00316193		unknown protein	Other components	Other components
AT1G51470.1	-1.70961	0.0329461	BGLU35,TGG5	Glycosyl hydrolase superfamily protein	Protection	Cell wall and membrane dynamics
AT3G23250.2	-1.70987	0.000569389	MYB15,ATY19,ATMYB15	myb domain protein 15	Gene expression	Transcription factors
AT2G44390.1	-1.71781	0.0290776		Cysteine/Histidine-rich C1 domain family protein	Regulation of signaling	Ion/biomolecule binding
AT2G02680.1	-1.71853	0.00254387		Cysteine/Histidine-rich C1 domain family protein	Regulation of signaling	Ion/biomolecule binding
AT4G31800.1	-1.72084	0.00078027	WRKY18,ATWRKY18	WRKY DNA-binding protein 18	Gene expression	Transcription factors
AT5G59732.1	-1.72086	0.00203764		other RNA	Gene expression	Non-coding RNA
AT5G58680.1	-1.72311	0.00300691		ARM repeat superfamily protein	Regulation of signaling	Protein-protein interaction
AT1G51820.1	-1.72501	0.0075811		Leucine-rich repeat protein kinase family protein	Regulation of signaling	Leucine-rich repeat
AT5G44575.1	-1.7262	0.0110907	PROSCOOP8	Precursor of serine-rich endogenous peptide which regulates defense response and root elongation.	Protection	Response to stress factors, biotic
AT3G13600.1	-1.7292	0.0181328		calmodulin-binding family protein	Regulation of signaling	Calcium signaling and binding
AT2G35658.3	-1.73787	0.00380962		transmembrane protein	Other components	Other components
AT5G24070.1	-1.73871	0.0331147		Peroxidase superfamily protein	Metabolism	Oxidation-reduction process
AT1G65845.1	-1.73939	0.000418119		transmembrane protein	Other components	Other components
AT4G21070.1	-1.7397	0.000371006	ATBRCA1, BRCA1	breast cancer susceptibility1	Growth and development	Cell cycle and cytoskeleton
AT1G61890.1	-1.74357	0.0150535		MATE efflux family protein	Metabolism	Transport
AT3G03030.1	-1.74677	0.0039656		F-box/RNI-like superfamily protein	Regulation of signaling	Ubiquitination
AT3G61190.1	-1.7483	0.00116972	BAP1	BON association protein 1	Regulation of signaling	Calcium signaling and binding
AT4G23210.1	-1.76312	0.0274381	CRK13	cysteine-rich RLK (RECEPTOR-like protein kinase) 13	Regulation of signaling	RECEPTOR-like protein kinase
AT4G08260.1	-1.77359	0.0055753		Protein phosphatase 2C family protein	Regulation of signaling	Dephosphorylation
AT4G17975.1	-1.77609	0.0182986		pre-tRNA	Gene expression	tRNA and translational machinery
AT4G32800.1	-1.77803	0.00716011	ERF043	ERF/AP2 transcription factor family, DREB subfamily A-4	Gene expression	Transcription factors
AT5G09876.1	-1.78523	0.0340893		hypothetical protein	Other components	Other components
AT3G13435.1	-1.78619	0.0257002		unknown protein	Other components	Other components
AT5G46040.1	-1.79614	0.0290302		Major facilitator superfamily protein	Metabolism	Transport
AT1G17620.1	-1.81034	0.00169798		Late embryogenesis abundant (LEA) hydroxyproline-rich glycoprotein family	Protection	Dehydration/hypoxia/freezing tolerance
AT1G75230.2	-1.81604	0.00972937		DNA glycosylase superfamily protein	Gene expression	Maintenance of the genome/Chromatin organization and remodeling
AT3G13432.1	-1.81709	0.00439237		transmembrane protein	Other components	Other components
AT1G33340.1	-1.8202	0.00855183		ENTH/ANTH/VHS superfamily protein	Metabolism	Endocytic pathway
AT1G51620.1	-1.82465	0.0281528		Protein kinase superfamily protein	Regulation of signaling	Phosphorylation
AT2G14960.1	-1.83252	0.0046421	GH3.1	Auxin-responsive GH3 family protein	Growth and development	Hormones, auxin
AT5G07560.1	-1.83323	0.00037192	GRP20,ATGRP20	glycine-rich protein 20	Protection	Cell wall and membrane dynamics
AT1G74180.1	-1.84783	0.000733687	AtRLP14,RLP14	receptor like protein 14	Regulation of signaling	RECEPTOR-like protein kinase
AT4G38400.1	-1.8519	0.0100983	ATEXLA2,EXPL2,ATEXPL2,ATHEXPBETA2.2,EXLA2	expansin-like A2	Protection	Cell wall and membrane dynamics
AT1G74450.1	-1.85309	0.00113947	ROH1D	Plants overexpressing At1g74450 are stunted in height and have reduced male fertility	Other components	Other components
AT5G42380.1	-1.85439	0.00183546	CML39,CML37	calmodulin like 37	Regulation of signaling	Calcium signaling and binding
AT2G41640.1	-1.86496	0.00395179		Glycosyltransferase family 61 protein	Protection	Cell wall and membrane dynamics
AT3G32047.1	-1.86984	0.0295612		Cytochrome P450 superfamily protein	Metabolism	Oxidation-reduction process
AT2G30040.1	-1.87005	0.0175475	MAPKKK14	mitogen-activated protein kinase kinase kinase 14	Regulation of signaling	Phosphorylation
AT1G11960.1	-1.87342	0.00158975	OSCA1.3	calcium channel	Regulation of signaling	Calcium signaling and binding
AT2G14535.1	-1.8918	0.0368869		transposable element gene	Other components	Transposable element
AT1G18200.1	-1.89223	0.0268169	AtRABA6b,RABA6b	RAB GTPase homolog A6B	Gene expression	tRNA and translational machinery
AT4G01360.1	-1.89426	0.0013425	BPS3	BPS1-like protein(BPS3)	Growth and development	Modulator of growth
AT5G64100.1	-1.89621	0.0229217		Peroxidase superfamily protein	Metabolism	Oxidation-reduction process
AT3G60550.1	-1.90079	0.0342082	CYCP3;2	cyclin p3;2	Growth and development	Cell cycle and cytoskeleton
AT3G27540.1	-1.91341	0.034116		beta-1,4-N-acetylglucosaminyltransferase family protein	Other components	Other components
AT4G22610.1	-1.9145	0.0284294		Bifunctional inhibitor/lipid-transfer protein/seed storage 2S albumin superfamily protein	Protection	Lipid transfer
AT2G17840.1	-1.93891	0.00319795	ERD7	Senescence/dehydration-associated protein-related	Growth and development	Senescence
AT1G15010.1	-1.94148	0.00992039		mediator of RNA polymerase II transcription subunit	Gene expression	Basic transcriptional machinery
AT5G24230.1	-1.94468	0.0152183		Lipase class 3-related protein	Metabolism	Lipid metabolism
AT3G19680.1	-1.94646	0.00647939		Protein of unknown function (DUF1005)	Other components	Other components
AT1G74930.1	-1.95075	0.0155556	ORA47	ERF/AP2 transcription factor family, DREB subfamily A-5	Gene expression	Transcription factors
AT1G11670.1	-1.96387	0.00407813		MATE efflux family protein	Metabolism	Transport
AT2G30020.1	-1.96995	5.7143e-06	AP2C1	Protein phosphatase 2C family protein	Regulation of signaling	Dephosphorylation
AT3G09870.1	-1.99065	0.00672964		SAUR-like auxin-responsive protein family	Growth and development	Hormones, auxin
AT1G44160.1	-1.99187	0.04196		HSP40/DnaJ peptide-binding protein	Protection	Protein folding/refolding
AT1G65390.1	-2.00634	0.00105665	ATPP2-A5,PP2-A5	encoding a two-domain protein containing predicted lectin and Toll/Interleukin-1 receptor domains	Regulation of signaling	Lectin gene family
AT1G53340.1	-2.01138	0.00502083		Cysteine/Histidine-rich C1 domain family protein	Regulation of signaling	Ion/biomolecule binding
AT1G74950.1	-2.01436	0.000113592	JAZ2,TIFY10B	jasmonate-zim-domain protein 2	Growth and development	Hormones, jasmonic acid
AT1G76650.1	-2.01755	0.0128727	CML38	calmodulin-like 38	Regulation of signaling	Calcium signaling and binding
AT5G44065.1	-2.02012	0.0112745		This gene encodes a small protein and has either evidence of transcription or purifying selection	Other components	Other components
AT5G01040.1	-2.02504	0.00997032	LAC8	laccase 8	Protection	Cell wall and membrane dynamics
AT4G34400.1	-2.03616	0.0111617		AP2/B3-like transcriptional factor family protein	Gene expression	Transcription factors
AT1G76640.1	-2.04742	0.0025146		Calcium-binding EF-hand family protein	Regulation of signaling	Calcium signaling and binding
AT4G08950.1	-2.05007	0.00215281	EXO	Phosphate-responsive 1 family protein	Metabolism	Nutrition, phosphate
AT3G45660.1	-2.05053	0.000489851		Major facilitator superfamily protein	Metabolism	Transport
AT1G51770.2	-2.05746	0.0452036		Core-2/I-branching beta-1,6-N-acetylglucosaminyltransferase family protein	Other components	Other components
AT3G15720.1	-2.0618	0.0284959		Pectin lyase-like superfamily protein	Protection	Cell wall and membrane dynamics
AT1G17420.1	-2.06369	0.00479973	LOX3	lipoxygenase 3	Growth and development	Hormones, jasmonic acid
AT3G54810.2	-2.07107	0.00266651	BME3-ZF,BME3,GATA8	GATA transcription factor 8	Gene expression	Transcription factors
AT5G42930.1	-2.07165	0.00474539		alpha/beta-Hydrolases superfamily protein	Metabolism	Lipid metabolism
AT1G29680.1	-2.08096	0.00132		Histone acetyltransferase	Gene expression	Maintenance of the genome/Chromatin organization and remodeling
AT2G26370.1	-2.09684	0.00339785		MD-2-related lipid recognition domain-containing protein	Protection	Response to stress factors, biotic
AT2G39380.1	-2.11058	0.00309436	ATEXO70H2,EXO70H2	exocyst subunit exo70 family protein H2	Metabolism	Endocytic pathway
AT3G54020.1	-2.11835	0.0100363	AtIPCS1	Inositol phosphorylceramide synthase 1	Other components	Other components
AT5G13220.2	-2.12439	0.00446832	JAZ10,TIFY9,JAS1	jasmonate-zim-domain protein 10	Growth and development	Hormones, jasmonic acid
AT1G35410.1	-2.13164	0.0091176		Protein of unknown function (DUF1184)	Other components	Other components
AT1G35140.1	-2.13606	0.00534281	PHI-1,EXL7	Phosphate-responsive 1 family protein	Metabolism	Nutrition, phosphate
AT1G06420.1	-2.13863	0.0289642		DNA ligase-like protein	Other components	Other components
AT4G36000.1	-2.14379	0.031279		Pathogenesis-related thaumatin superfamily protein	Protection	Response to stress factors, biotic
AT1G77640.1	-2.14448	0.0204619		ERF/AP2 transcription factor family, DREB subfamily A-5	Gene expression	Transcription factors
AT2G39520.1	-2.15695	0.00762994		hypothetical protein	Other components	Other components
AT3G20520.1	-2.15961	0.00704584	SVL3, GDPDL5	glycerophosphodiester phosphodiesterase like (GDPD-like) family	Metabolism	Lipid metabolism
AT5G13220.4	-2.16462	0.00523083		jasmonate-zim-domain protein 10	Growth and development	Hormones, jasmonic acid
AT2G43620.1	-2.17917	0.000192423		Chitinase family protein	Protection	Response to stress factors, biotic
AT2G24320.1	-2.22813	0.0072274		alpha/beta-Hydrolases superfamily protein	Metabolism	Lipid metabolism
AT5G17350.1	-2.23417	0.00309738		PADRE protein up-regulated after infection by S. sclerotiorum	Protection	Response to stress factors, biotic
AT5G08150.1	-2.24918	0.0280529	SOB5	suppressor of phytochrome b 5	Growth and development	Hormones, cytokinin
AT1G61667.1	-2.25873	0.00752637		ECA1 gametogenesis family protein	Other components	Other components
AT2G34930.1	-2.25979	0.0332532		disease resistance family protein / LRR family protein	Regulation of signaling	Leucine-rich repeat
AT2G36690.1	-2.27224	0.0206703		2-oxoglutarate (2OG) and Fe(II)-dependent oxygenase superfamily protein	Metabolism	Oxidation-reduction process
AT4G17615.1	-2.2853	0.000342597	CBL1,ATCBL1,SCABP5	calcineurin B-like protein 1	Regulation of signaling	Calcium signaling and binding
AT4G21830.1	-2.29083	0.000369835	ATMSRB7,MSRB7	methionine sulfoxide reductase B7	Metabolism	Oxidation-reduction process
AT1G73540.1	-2.29678	0.00443542	atnudt21,NUDT21	nudix hydrolase homolog 21	Metabolism	Primary metabolic process
AT5G09980.1	-2.31484	0.000926045	PROPEP4	elicitor peptide 4 precursor	Regulation of signaling	Peptides
AT5G49290.1	-2.31551	0.00136802	ATRLP56,RLP56	receptor like protein 56	Regulation of signaling	RECEPTOR-like protein kinase
AT1G56660.1	-2.33714	0.0153797		MAEBL domain protein	Other components	Other components
AT3G51970.1	-2.36706	0.0102806	ATSAT1,ASAT1,ATASAT1	acyl-CoA sterol acyl transferase 1	Metabolism	Primary metabolic process
AT4G37770.1	-2.36711	0.0436682	ACS8	1-amino-cyclopropane-1-carboxylate synthase 8	Growth and development	Hormones, ethylene
AT5G53520.1	-2.38951	0.0375382	ATOPT8,OPT8	oligopeptide transporter 8	Metabolism	Transport
AT2G42760.1	-2.39602	0.0116123		DUF1685 family protein	Other components	Other components
AT2G24610.1	-2.41385	0.0104876	ATCNGC14,CNGC14	cyclic nucleotide-gated channel 14	Metabolism	Transport
AT3G16860.1	-2.42246	0.0170902	COBL8	COBRA-like protein 8 precursor	Protection	Cell wall and membrane dynamics
AT1G18300.1	-2.42357	0.0163585	atnudt4,NUDT4	nudix hydrolase homolog 4	Metabolism	Primary metabolic process
AT4G34320.1	-2.42532	0.044697		transmembrane protein, putative	Other components	Other components
AT4G22520.1	-2.43062	0.00402642		Bifunctional inhibitor/lipid-transfer protein/seed storage 2S albumin superfamily protein	Protection	Lipid transfer
AT5G21960.1	-2.441	0.0228276		ERF/AP2 transcription factor family, DREB subfamily A-5	Gene expression	Transcription factors
AT3G21351.1	-2.44437	0.0137505		transmembrane protein	Other components	Other components
AT5G43890.1	-2.46025	0.0284485	YUC5,SUPER1	Flavin-binding monooxygenase family protein	Growth and development	Hormones, auxin
AT4G29780.1	-2.47335	0.0139484		Expression of the gene is affected by multiple stresses.	Other components	Other components
AT4G35985.1	-2.4786	0.00892399		Senescence/dehydration-associated protein-related	Growth and development	Senescence
AT3G26960.1	-2.48391	0.0302729		Pollen Ole e 1 allergen and extensin family protein	Protection	Cell wall and membrane dynamics
AT4G39320.1	-2.48772	0.0142519		microtubule-associated protein-related	Protection	Cell wall and membrane dynamics
AT5G36925.1	-2.49056	0.000489179	ARACIN1	Secreted peptide which functions in plant growth and pathogen defense	Regulation of signaling	Peptides
AT2G25460.1	-2.49726	0.0144294		EEIG1/EHBP1 protein amino-terminal domain protein	Other components	Other components
AT5G62520.1	-2.53693	0.00201882	SRO5	similar to RCD one 5	Protection	Response to stress factors
AT5G48070.1	-2.58071	0.00113478	ATXTH20,XTH20	Patterning	Protection	Cell wall and membrane dynamics
AT2G27690.1	-2.59774	0.00137417	CYP94C1	cytochrome P450, family 94, subfamily C, polypeptide 1	Metabolism	Oxidation-reduction process
AT2G25470.1	-2.59797	0.00251653	AtRLP21,RLP21	receptor like protein 21	Regulation of signaling	RECEPTOR-like protein kinase
AT1G17380.1	-2.62529	0.000908779	JAZ5,TIFY11A	jasmonate-zim-domain protein 5	Growth and development	Hormones, jasmonic acid
AT1G59730.1	-2.62842	0.0381389	ATH7,TH7	thioredoxin H-type 7	Metabolism	Oxidation-reduction process
AT5G43290.1	-2.62895	0.034798	WRKY49,ATWRKY49	WRKY DNA-binding protein 49	Gene expression	Transcription factors
AT4G21840.1	-2.63773	0.0157857	ATMSRB8,MSRB8	methionine sulfoxide reductase B8	Metabolism	Oxidation-reduction process
AT1G51490.1	-2.63946	0.0290872	BGLU36	Glycosyl hydrolase superfamily protein	Protection	Cell wall and membrane dynamics
AT2G44840.1	-2.64284	0.00121621	ATERF13,EREBP,ERF13	ERF/AP2 transcription factor family, ERF subfamily B-3	Gene expression	Transcription factors
AT5G63450.1	-2.65888	0.00278199	CYP94B1	cytochrome P450, family 94, subfamily B, polypeptide 1	Metabolism	Oxidation-reduction process
AT5G36150.1	-2.65939	0.00669427	ATPEN3,PEN3	putative pentacyclic triterpene synthase 3	Metabolism	Secondary metabolism
AT4G30290.1	-2.66242	0.0145368	ATXTH19,XTH19	xyloglucan endotransglucosylase/hydrolase 19	Protection	Cell wall and membrane dynamics
AT1G65310.1	-2.70501	0.00136123	ATXTH17,XTH17	xyloglucan endotransglucosylase/hydrolase 17	Protection	Cell wall and membrane dynamics
AT4G30280.1	-2.78836	0.0128182	ATXTH18,XTH18	xyloglucan endotransglucosylase/hydrolase 18	Protection	Cell wall and membrane dynamics
AT4G34410.1	-2.87694	0.023622	RRTF1	ERF/AP2 transcription factor family, ERF subfamily B-3	Gene expression	Transcription factors
AT4G27654.1	-2.88343	0.0230106		transmembrane protein	Other components	Other components
AT3G48520.1	-2.92425	0.00462035	CYP94B3	cytochrome P450, family 94, subfamily B, polypeptide 3	Metabolism	Oxidation-reduction process
AT2G27080.1	-2.94204	0.00511431		Late embryogenesis abundant (LEA) hydroxyproline-rich glycoprotein family	Protection	Dehydration/hypoxia/freezing tolerance
AT5G19110.1	-2.98012	0.00271749		Eukaryotic aspartyl protease family protein	Protection	Proteases
AT2G35290.1	-3.02897	0.0128023	SAUR79	SAUR-like auxin-responsive protein family	Growth and development	Hormones, auxin
AT1G02810.1	-3.30956	0.0147962		Plant invertase/pectin methylesterase inhibitor superfamily	Protection	Cell wall and membrane dynamics
AT3G27630.1	-3.5119	0.0231453	SIAMESE-RELATED 7, SMR7	SMR7 is a member of the SIAMESE-RELATED Cyclin-Dependent Kinase Inhibitor family. It is induced by ROS/oxidative stress	Growth and development	Cell cycle and cytoskeleton
AT1G63030.1	-3.61441	0.0426155	ddf2	ERF/AP2 transcription factor family, DREB subfamily A-1	Gene expression	Transcription factors
AT1G30135.1	-3.64138	0.0336443	JAZ8,TIFY5A	jasmonate-zim-domain protein 8	Growth and development	Hormones, jasmonic acid
AT2G22760.1	-3.91382	0.0331381		basic helix-loop-helix (bHLH) DNA-binding superfamily protein	Gene expression	Transcription factors
AT1G33760.1	-4.1138	0.000269022		ERF/AP2 transcription factor family, DREB subfamily A-4	Gene expression	Transcription factors
AT1G19210.1	-4.18939	0.000263314	ERF17	ERF/AP2 transcription factor family, DREB subfamily A-5	Gene expression	Transcription factors
AT5G52020.1	-4.24066	0.00108624		ERF/AP2 transcription factor family, DREB subfamily A-4	Gene expression	Transcription factors
AT2G17660.1	-4.60785	0.0228646		RPM1-interacting protein 4 (RIN4) family protein	Protection	Response to stress factors, biotic
AT1G12610.1	-4.65672	0.000185437	DDF1	ERF/AP2 transcription factor family, DREB subfamily A-1	Gene expression	Transcription factors
AT2G34600.1	-4.70174	0.0040736	JAZ7,TIFY5B	jasmonate-zim-domain protein 7	Growth and development	Hormones, jasmonic acid
AT1G20823.1	-6.41168	5.52267e-05	ATL80	RING/U-box superfamily protein	Regulation of signaling	Ubiquitination
AT3G04717.1	2.65899	0.0110613		Encodes a Wound-induced protein (WIP) family protein	pseudogene
AT1G21525.1	2.39038	0.00244359		pseudogene of unknown protein	pseudogene
AT2G29270.1	2.28618	0.0357758		pseudogene, similar to short chain alcohol dehydrogenase-like protein, non-consensus CT donor splice site at exon 1; blastp match of 57% identity and 7.4e-29 P-value to GP	pseudogene
AT2G29160.1	1.82985	0.0299952		pseudogene, similar to tropinone reductase I, blastp match of 60% identity and 2.5e-39 P-value to GP	pseudogene
AT1G18191.1	-2.20465	0.00353822		Pseudogene of AT1G18200; AtRABA6b (Arabidopsis Rab GTPase homolog A6b); GTP binding	pseudogene

## Sheet: T120
Supplementary Table 1
Differentially expressed genes between the atl80 mutant and the WT transcriptomes at 120 minutes
Gene name	log2FC	PValue	Gene Symbol	Description	Class	Category
AT2G14610.1	7.27859	0.00435101	PR1,PR1,ATPR1	pathogenesis-related gene 1	Protection	Response to stress factors, biotic
AT5G44420.1	6.50676	0.00550473	PDF1.2,PDF1.2A,LCR77	plant defensin 1.2	Protection	Response to stress factors, biotic
AT2G14580.1	6.39464	0.00592175	ATPRB1,PRB1	basic pathogenesis-related protein 1	Protection	Response to stress factors, abiotic
AT2G26020.1	6.33666	0.000346461	PDF1.2b	plant defensin 1.2b	Protection	Response to stress factors, biotic
AT2G26010.1	6.3303	0.00535925	PDF1.3	plant defensin 1.3	Protection	Response to stress factors, biotic
AT5G44430.1	6.28474	0.00204926	PDF1.2c	plant defensin 1.2C	Protection	Response to stress factors, biotic
AT1G75830.1	6.128	0.000527384	LCR67,PDF1.1	low-molecular-weight cysteine-rich 67	Protection	Cell wall and membrane dynamics
AT5G46960.1	5.62406	0.0237703	ATPMEI12, INVERTASE INHIBITOR 1, INVINH1	Pectin methylesterase inhibitor that is involved in resistance to Botrytis cinerea	Protection	Cell wall and membrane dynamics
AT1G55010.1	5.38039	0.00844004	PDF1.5	plant defensin 1.5	Protection	Response to stress factors, biotic
AT3G33148.1	5.11559	0.0151067		transposable element gene	Other components	Transposable element
AT2G30766.1	5.06705	0.00182857	FE-UPTAKE-INDUCING PEPTIDE1, FEP1, IMA3, IRONMAN 3	FE-UPTAKE-INDUCING PEPTIDE1	Regulation of signaling	Peptides
AT1G14880.1	5.06573	0.00708357	PCR1	PLANT CADMIUM RESISTANCE 1	Other components	Other components
AT1G21240.1	4.92451	0.01753	WAK3	wall associated kinase 3	Regulation of signaling	Phosphorylation
AT2G30770.1	4.90556	0.0110927	CYP71A13	cytochrome P450, family 71, subfamily A, polypeptide 13	Metabolism	Oxidation-reduction process
AT4G15248.1	4.8203	0.00371096	BBX30	Zinc finger protein, B-box	Gene expression	Transcription factors
AT1G01060.3	4.80822	0.00733551	LHY,LHY1	Homeodomain-like superfamily protein	Growth and development	Circadian clock
AT1G01060.1	4.737	0.0149228	LHY,LHY1	Homeodomain-like superfamily protein	Growth and development	Circadian clock
AT5G55570.1	4.70733	0.00238117		transmembrane protein	Other components	Other components
AT4G31970.1	4.69943	0.0121439	CYP82C2	cytochrome P450, family 82, subfamily C, polypeptide 2	Metabolism	Oxidation-reduction process
AT5G51105.1	4.69582	0.0367501		Protein of unknown function (DUF1278)	Other components	Other components
AT5G19200.1	4.65095	0.0312017	TSC10B	NAD(P)-binding Rossmann-fold superfamily protein	Metabolism	Oxidation-reduction process
AT1G76960.1	4.64265	0.00742872		Unknown protein, contains WRKY40 binding motifs	Other components	Other components
AT2G29150.1	4.63007	0.0090859		NAD(P)-binding Rossmann-fold superfamily protein	Metabolism	Oxidation-reduction process
AT2G46830.2	4.54129	0.0258484	CCA1	circadian clock associated 1	Growth and development	Circadian clock
AT1G38870.1	4.48147	0.0463633		transposable element gene	Other components	Transposable element
AT1G66570.2	4.38985	0.0164972	ATSUC7,SUC7	sucrose-proton symporter 7	Protection	Sugar and osmolytes
AT1G11610.1	4.36046	0.0294921	CYP71A18	cytochrome P450, family 71, subfamily A, polypeptide 18	Metabolism	Oxidation-reduction process
AT3G22840.1	4.35508	0.00301488	ELIP1,ELIP	Chlorophyll A-B binding family protein	Metabolism	Photosynthesis, light response, chloroplast function
AT1G66570.1	4.35263	0.0228015	ATSUC7,SUC7	sucrose-proton symporter 7	Protection	Sugar and osmolytes
AT2G14415.1	4.20277	0.0334485		transposable element gene	Other components	Transposable element
AT2G32680.1	4.18589	0.000647481	AtRLP23,RLP23	receptor like protein 23	Regulation of signaling	RECEPTOR-like protein kinase
AT1G70400.2	4.16842	0.0205109		NOSIC domain protein	Other components	Other components
AT1G09500.1	4.16221	0.00546227		NAD(P)-binding Rossmann-fold superfamily protein	Metabolism	Oxidation-reduction process
AT4G02160.1	4.10105	0.00516845		cotton fiber protein	Growth and development	Modulator of growth
AT5G39110.1	4.08324	0.00285927		RmlC-like cupins superfamily protein	Protection	Cell wall and membrane dynamics
AT2G30750.1	4.06891	0.000554653	CYP71A12	cytochrome P450, family 71, subfamily A, polypeptide 12	Metabolism	Oxidation-reduction process
AT1G43740.1	4.06186	0.0133793		transposable element gene	Other components	Transposable element
AT5G22300.1	4.02706	0.00206267	NIT4, AtNIT4	nitrilase 4	Protection	Detoxification
AT2G33030.1	4.02533	0.00675979	AtRLP25,RLP25	receptor like protein 25	Regulation of signaling	RECEPTOR-like protein kinase
AT1G21245.1	3.992	0.00846965		Protein kinase superfamily protein	Regulation of signaling	Phosphorylation
AT1G13470.1	3.97051	0.0243708		Protein of unknown function (DUF1262)	Other components	Other components
AT3G60140.1	3.91158	0.00423012	DIN2,SRG2,BGLU30	Glycosyl hydrolase superfamily protein	Protection	Cell wall and membrane dynamics
AT2G43580.1	3.90773	0.0104647		Chitinase family protein	Protection	Response to stress factors, biotic
AT1G09510.1	3.85641	0.00495121		NAD(P)-binding Rossmann-fold superfamily protein	Metabolism	Oxidation-reduction process
AT5G47600.1	3.84055	0.00483026		HSP20-like chaperones superfamily protein	Protection	Protein folding/refolding
AT4G03450.1	3.824	0.0156735		Ankyrin repeat family protein	Regulation of signaling	Protein-protein interaction
AT5G39150.1	3.80877	0.00432939		RmlC-like cupins superfamily protein	Protection	Cell wall and membrane dynamics
AT3G12320.1	3.80611	0.037093	LINK3	NIGHT LIGHT-INDUCIBLE AND CLOCK-REGULATED	Growth and development	Circadian clock
AT1G15520.1	3.78335	0.000217362	PDR12,ATPDR12,ABCG40,ATABCG40	pleiotropic drug resistance 12	Metabolism	Transport
AT1G11610.2	3.76522	0.0238418	CYP71A18	cytochrome P450, family 71, subfamily A, polypeptide 18	Metabolism	Oxidation-reduction process
AT2G43740.1	3.75601	0.0376345		Mannose-binding lectin superfamily protein	Regulation of signaling	Lectin gene family
AT4G38405.1	3.74853	0.0333008		transmembrane protein	Other components	Other components
AT5G45890.1	3.74268	0.0348334	SAG12	senescence-associated gene 12	Growth and development	Senescence
AT1G21928.1	3.73981	0.0389359		Plant thionin family protein	Protection	Response to stress factors, biotic
AT1G19250.1	3.70424	0.0134806	FMO1	flavin-dependent monooxygenase 1	Metabolism	Oxidation-reduction process
AT3G25010.1	3.69523	0.0011398	AtRLP41,RLP41	receptor like protein 41	Regulation of signaling	RECEPTOR-like protein kinase
AT2G14560.2	3.67584	0.010821	LURP1	LATE UPREGULATED IN RESPONSE TO HYALOPERONOSPORA PARASITICA	Protection	Response to stress factors, abiotic
AT1G02230.1	3.63439	0.00471882	ANAC004,NAC004	NAC domain containing protein 4	Gene expression	Transcription factors
AT5G39100.1	3.62492	0.000905476	GLP6	germin-like protein 6	Protection	Response to stress factors, storage protein
AT1G18970.1	3.61619	0.00578832	GLP4	germin-like protein 4	Protection	Response to stress factors, storage protein
AT1G30190.1	3.57785	0.0452794		cotton fiber protein	Growth and development	Modulator of growth
AT2G18660.1	3.57599	0.00676599	PNP-A	plant natriuretic peptide A	Other components	Other components
AT5G46950.1	3.55135	0.0173352	INVINH2	Plant invertase/pectin methylesterase inhibitor superfamily protein	Protection	Cell wall and membrane dynamics
AT4G31950.1	3.52372	0.00341785	CYP82C3	cytochrome P450, family 82, subfamily C, polypeptide 3	Metabolism	Oxidation-reduction process
AT2G45220.1	3.50811	0.0146422		Plant invertase/pectin methylesterase inhibitor superfamily	Protection	Cell wall and membrane dynamics
AT2G15220.1	3.44763	0.0237909		Plant basic secretory protein (BSP) family protein	Other components	Other components
AT2G43590.1	3.43968	0.00337357		Chitinase family protein	Protection	Response to stress factors, biotic
AT1G66700.1	3.42334	0.0214371	PXMT1	S-adenosyl-L-methionine-dependent methyltransferases superfamily protein	Metabolism	Secondary metabolism
AT1G56600.1	3.38267	0.0211277	AtGolS2,GolS2	galactinol synthase that catalyzes the formation of galactinol from UDP-galactose and myo-inositol	Protection	Response to stress factors, abiotic
AT2G43570.1	3.37656	0.014016	CHI	chitinase, putative	Protection	Response to stress factors, biotic
AT4G14690.1	3.33303	0.0189151	ELIP2	Chlorophyll A-B binding family protein	Metabolism	Photosynthesis, light response, chloroplast function
AT2G15130.1	3.30839	0.0198155		Plant basic secretory protein (BSP) family protein	Other components	Other components
AT1G74590.1	3.28826	0.00132891	ATGSTU10,GSTU10	glutathione S-transferase TAU 10	Metabolism	Oxidation-reduction process
AT5G59320.1	3.27553	0.00164822	LTP3	lipid transfer protein 3	Metabolism	Lipid metabolism
AT1G34405.1	3.25212	0.00630708		transposable element gene	Other components	Transposable element
AT4G06601.1	3.25102	0.0318986		transposable element gene	Other components	Transposable element
AT1G32350.1	3.22436	0.00307181	AOX1D	alternative oxidase 1D	Metabolism	Oxidation-reduction process
AT2G23270.1	3.18719	0.0125497	PAMP-INDUCED SECRETED PEPTIDE 3, PIP3, PRECURSOR OF PAMP-INDUCED PEPTIDE 3, PREPIP3	PRECURSOR OF PAMP-INDUCED PEPTIDE 3	Regulation of signaling	Peptides
AT2G29930.1	3.16021	0.0189281		F-box/RNI-like superfamily protein	Regulation of signaling	Ubiquitination
AT2G37290.1	3.13886	0.0117013		Ypt/Rab-GAP domain of gyp1p superfamily protein	Other components	Other components
AT3G25250.1	3.12246	0.00431805	AGC2-1,AGC2,OXI1,AtOXI1	AGC (cAMP-dependent, cGMP-dependent and protein kinase C) kinase family protein	Regulation of signaling	Phosphorylation
AT1G68450.1	3.11788	0.00254261	PDE337	VQ motif-containing protein	Regulation of signaling	Protein-protein interaction
AT3G14395.1	3.09631	0.0021024	MATI, MITE ATTACK TRIGGERED IMMUNITY 1	Protein Involved in the Regulation of Herbivore-Associated Signaling Pathways, affecting the expression of genes involved in biosynthesis and signaling of the jasmonic acid and salicylic acid hormones.	Protection	Response to stress factors, biotic
AT1G75040.1	3.09238	0.00130385	PR5,PR-5	pathogenesis-related gene 5 ,Thaumatin-like protein involved in response to pathogens	Protection	Response to stress factors, abiotic
AT2G12385.1	3.09044	0.042803		transposable element gene	Other components	Transposable element
AT5G60900.1	3.0869	0.0281004	RLK1	receptor-like protein kinase 1	Regulation of signaling	RECEPTOR-like protein kinase
AT5G38900.1	3.06364	0.00907061		Thioredoxin superfamily protein	Metabolism	Oxidation-reduction process
AT3G02380.1	3.03761	0.0098522	COL2, BBX3	Zinc finger protein, B-box	Gene expression	Transcription factors
AT2G46790.2	3.03654	0.028164	APRR9,PRR9,TL1	pseudo-response regulator 9	Growth and development	Circadian clock
AT1G20180.2	3.02303	0.0014237		transmembrane protein	Other components	Other components
AT2G45570.1	3.02299	0.0155608	CYP76C2	cytochrome P450, family 76, subfamily C, polypeptide 2	Metabolism	Oxidation-reduction process
AT2G14247.1	3.01354	0.0195194		Expressed protein	Other components	Other components
AT2G25510.2	3.01051	0.002495		unknown protein	Other components	Other components
AT1G73220.1	3.00906	0.013885	AtOCT1	Encodes Organic Cation Transporter 1 (OCT1), likely to be involved in polyamine transport.	Metabolism	Transport
AT1G78410.1	3.0045	0.00283898		VQ motif-containing protein	Regulation of signaling	Protein-protein interaction
AT5G64000.1	2.99213	0.009575	SAL2,ATSAL2	Inositol monophosphatase family protein	Regulation of signaling	Dephosphorylation
AT5G63225.1	2.99148	0.0290814		Carbohydrate-binding X8 domain superfamily protein	Protection	Cell wall and membrane dynamics
AT1G02450.1	2.96678	0.01386	NIMIN1,NIMIN-1	NIM1-interacting 1	Protection	Response to stress factors, biotic
AT4G10520.1	2.96192	0.0164162		Subtilase family protein	Protection	Proteases
AT1G32900.1	2.96062	0.0341413	GBSS1	UDP-Glycosyltransferase superfamily protein	Metabolism	Secondary metabolism
AT5G42530.1	2.94694	0.00184069		unknown protein	Other components	Other components
AT1G75050.1	2.93125	0.0079608		Pathogenesis-related thaumatin superfamily protein	Protection	Response to stress factors, abiotic
AT1G13520.1	2.92912	0.0384964		Protein of unknown function (DUF1262)	Other components	Other components
AT4G13810.2	2.92624	0.00136637	RLP47	receptor like protein 47	Regulation of signaling	RECEPTOR-like protein kinase
AT3G18250.1	2.91147	0.0298417		Putative membrane lipoprotein	Protection	Cell wall and membrane dynamics
AT1G75030.1	2.91064	0.00224932	ATLP-3,TLP-3	thaumatin-like protein 3	Protection	Response to stress factors, biotic
AT2G35070.1	2.91025	0.0141969		transmembrane protein	Other components	Other components
AT5G13320.1	2.90475	0.019291	PBS3,GDG1,WIN3,GH3.12	Auxin-responsive GH3 family protein	Growth and development	Hormones, auxin
AT1G66690.1	2.89882	0.00458371		S-adenosyl-L-methionine-dependent methyltransferases superfamily protein	Metabolism	Secondary metabolism
AT1G13480.1	2.89518	0.0305797		Protein of unknown function (DUF1262)	Other components	Other components
AT3G60420.1	2.8888	0.043293		Phosphoglycerate mutase family protein	Metabolism	Primary metabolic process
AT3G57240.1	2.88768	0.0181194	BG3	beta-1,3-glucanase 3	Protection	Response to stress factors, abiotic
AT3G48850.1	2.87219	0.0166318	PHT3;2	phosphate transporter 3;2	Metabolism	Nutrition, phosphate
AT4G13810.1	2.86974	0.0068168	RLP47	receptor like protein 47	Regulation of signaling	RECEPTOR-like protein kinase
AT1G07900.1	2.86556	0.0124006	LBD1	LOB domain-containing protein 1	Other components	Other components
AT2G25510.1	2.86152	0.00117286		unknown protein	Other components	Other components
AT1G23160.1	2.84986	0.00659437	GH3.7	Auxin-responsive GH3 family protein	Growth and development	Hormones, auxin
AT1G21250.1	2.83462	0.0191032	WAK1,PRO25	cell wall-associated kinase	Regulation of signaling	Phosphorylation
AT3G02480.1	2.83285	0.0147197		Late embryogenesis abundant protein (LEA) family protein	Protection	Dehydration/hypoxia/freezing tolerance
AT2G44590.2	2.82799	0.0424967		DYNAMIN-like 1D	Other components	Other components
AT1G67980.1	2.8227	0.00651942	CCOAMT	Encodes S-adenosyl-L-methionine: transcaffeoyl Coenzyme A 3-O-methyltransferase. Methyltransferase in the lignin biosynthetic pathway.	Metabolism	Secondary metabolism
AT3G26830.1	2.81644	0.022131	PAD3,CYP71B15	Cytochrome P450 superfamily protein	Metabolism	Oxidation-reduction process
AT1G66725.1	2.80303	0.0178011	MIR163	MIR163; miRNA	Gene expression	Posttranscriptional regulation
AT4G33467.1	2.78114	0.00220636		hypothetical protein	Other components	Other components
AT3G54500.2	2.78003	0.00458901	LNK2	NIGHT LIGHT-INDUCIBLE AND CLOCK-REGULATED GENE 2	Growth and development	Circadian clock
AT1G58225.1	2.76633	0.0052371		unknown protein	Other components	Other components
AT3G60120.1	2.75153	0.0418423	BGLU27	beta glucosidase 27	Protection	Cell wall and membrane dynamics
AT5G66890.1	2.7494	0.0288773	NRG1C	Leucine-rich repeat (LRR) family protein	Regulation of signaling	Leucine-rich repeat
AT2G41850.1	2.73679	0.0149475	PGAZAT,ADPG2	polygalacturonase abscission zone A. thaliana	Growth and development	Modulator of growth, anther
AT5G40990.1	2.72472	0.0164616	GLIP1	GDSL lipase 1	Metabolism	Lipid metabolism
AT1G31580.1	2.72344	0.0242031	ECS1,CXC750	Encodes cell wall protein, is linked to a locus influencing resistance to Xcc750	Protection	Cell wall and membrane dynamics
AT3G47540.1	2.7208	0.0216856		Chitinase family protein	Protection	Response to stress factors, biotic
AT3G50680.1	2.71486	0.0143232		transposable element gene	Other components	Transposable element
AT1G30700.1	2.71171	0.00121733		FAD-binding Berberine family protein	Metabolism	Oxidation-reduction process
AT1G51920.1	2.71144	0.00863803		transmembrane protein	Other components	Other components
AT5G05090.1	2.69177	0.0242733		Homeodomain-like superfamily protein	Gene expression	Transcription factors
AT2G21900.1	2.68421	0.0155527	WRKY59,ATWRKY59	WRKY DNA-binding protein 59	Gene expression	Transcription factors
AT5G10760.1	2.6777	0.00974299		Eukaryotic aspartyl protease family protein	Protection	Proteases
AT4G23150.1	2.67542	0.00909627	CRK7	cysteine-rich RLK (RECEPTOR-like protein kinase) 7	Regulation of signaling	RECEPTOR-like protein kinase
ATCG01260.1	2.66713	0.00696925	TRNL.4	tRNA-Leu	Gene expression	tRNA and translational machinery
AT2G04040.1	2.66238	0.00765686	ATDTX1,TX1	MATE efflux family protein	Metabolism	Transport
AT1G56940.1	2.65653	0.0442098		pre-tRNA	Gene expression	tRNA and translational machinery
AT1G67990.1	2.65029	0.0224165	ATTSM1,TSM1	S-adenosyl-L-methionine-dependent methyltransferases superfamily protein	Metabolism	Secondary metabolism
AT3G56710.1	2.644	0.0424081	SIB1	sigma factor binding protein 1	Gene expression	Basic transcriptional machinery
AT1G57650.1	2.63749	0.0135954		ATP binding protein	Other components	Other components
AT5G24120.1	2.63372	0.028348	SIGE,SIG5,ATSIG5	sigma factor E	Gene expression	Basic transcriptional machinery
AT5G45180.1	2.62522	0.0256732		Flavin-binding monooxygenase family protein	Growth and development	Hormones, auxin
AT1G32950.1	2.62291	0.00108403		Subtilase family protein	Protection	Proteases
AT5G59670.1	2.62267	0.00605937		Leucine-rich repeat protein kinase family protein	Regulation of signaling	Leucine-rich repeat
AT3G44350.1	2.61329	0.00274622	anac061,NAC061	NAC domain containing protein 61	Gene expression	Transcription factors
AT3G61930.1	2.6084	0.0180318		hypothetical protein	Other components	Other components
AT2G14430.1	2.60769	0.00997717		transposable element gene	Other components	Transposable element
AT4G03505.1	2.6031	0.0490309		hypothetical protein	Other components	Other components
AT5G35970.1	2.59921	0.0242419		P-loop containing nucleoside triphosphate hydrolases superfamily protein	Growth and development	Cell cycle and cytoskeleton
AT3G49130.1	2.59164	0.0163243		SWAP (Suppressor-of-White-APricot)/surp RNA-binding domain-containing protein	Gene expression	Posttranscriptional regulation
AT3G09600.2	2.58588	0.0383741	RVE8	Homeodomain-like superfamily protein	Growth and development	Circadian clock
AT4G13920.1	2.57912	0.0177358	AtRLP50,RLP50	receptor like protein 50	Regulation of signaling	RECEPTOR-like protein kinase
AT3G13610.1	2.57334	0.0109758		2-oxoglutarate (2OG) and Fe(II)-dependent oxygenase superfamily protein	Metabolism	Oxidation-reduction process
AT1G32960.1	2.56312	0.00119415	ATSBT3.3,SBT3.3	Subtilase family protein	Protection	Proteases
AT1G59500.1	2.55975	0.00139606	GH3.4	Auxin-responsive GH3 family protein	Growth and development	Hormones, auxin
AT3G22235.1	2.54988	0.000109093	ATHCYSTM8, CYSTEINE-RICH TRANSMEMBRANE MODULE 8	cysteine-rich TM module stress tolerance protein	Protection	Response to stress factors, abiotic, osmotic and hypoxia
AT1G21230.1	2.54796	0.00921814	WAK5	wall associated kinase 5	Regulation of signaling	Phosphorylation
AT3G24515.1	2.5476	0.00535906	UBC37	ubiquitin-conjugating enzyme 37	Regulation of signaling	Ubiquitination
AT2G04495.1	2.53143	0.00343167		transmembrane protein	Other components	Other components
AT1G35710.1	2.5311	0.0184514		Leucine-rich repeat protein kinase family protein	Regulation of signaling	Leucine-rich repeat
AT3G14620.1	2.52709	0.00138837	CYP72A8	cytochrome P450, family 72, subfamily A, polypeptide 8	Metabolism	Oxidation-reduction process
AT1G26410.1	2.52642	0.00403579		FAD-binding Berberine family protein	Metabolism	Oxidation-reduction process
AT4G27310.1	2.52194	0.0208252	BBX28	Zinc finger protein, B-box	Gene expression	Transcription factors
AT1G29720.1	2.52004	0.0299606		Leucine-rich repeat transmembrane protein kinase	Regulation of signaling	Leucine-rich repeat
AT1G24147.1	2.51459	0.0254242		transmembrane protein	Other components	Other components
AT1G26390.1	2.50448	0.0213575		FAD-binding Berberine family protein	Metabolism	Oxidation-reduction process
AT2G19190.1	2.50139	0.00480149	FRK1	FLG22-induced receptor-like kinase 1	Regulation of signaling	RECEPTOR-like protein kinase
AT1G73805.1	2.49968	0.000586465	SARD1	Calmodulin binding protein-like	Regulation of signaling	Calcium signaling and binding
AT4G13880.1	2.49925	0.041116	AtRLP48,RLP48	receptor like protein 48	Regulation of signaling	RECEPTOR-like protein kinase
AT3G11010.1	2.49455	0.0111466	AtRLP34,RLP34	receptor like protein 34	Regulation of signaling	RECEPTOR-like protein kinase
AT3G13950.1	2.49037	0.0200651		Ankyrin repeat family protein	Regulation of signaling	Protein-protein interaction
AT2G45560.1	2.47637	0.00112125	CYP76C1	cytochrome P450, family 76, subfamily C, polypeptide 1	Metabolism	Oxidation-reduction process
AT4G37370.1	2.47167	0.0243371	CYP81D8	cytochrome P450, family 81, subfamily D, polypeptide 8	Metabolism	Oxidation-reduction process
AT1G06160.1	2.46868	0.000173756	ERF59, ORA59	ERF/AP2 transcription factor family, ERF subfamily B-3	Gene expression	Transcription factors
AT1G13370.1	2.45612	0.0308756		Histone superfamily protein	Gene expression	Maintenance of the genome/Chromatin organization and remodeling
AT3G61390.2	2.45184	0.0265758		RING/U-box superfamily protein	Regulation of signaling	Ubiquitination
AT2G42530.1	2.44975	0.0277103	COR15B	cold regulated 15b	Protection	Response to stress factors, abiotic, cold regulated
AT1G55020.1	2.4398	0.0227765	LOX1,ATLOX1	lipoxygenase 1	Metabolism	Lipid metabolism
AT1G18020.1	2.43751	0.0030148		FMN-linked oxidoreductases superfamily protein	Metabolism	Oxidation-reduction process
AT2G39800.4	2.43592	0.0127469	P5CS1	delta1-pyrroline-5-carboxylate synthase 1	Protection	Response to stress factors
AT4G09750.1	2.43395	0.0367274		NAD(P)-binding Rossmann-fold superfamily protein	Metabolism	Oxidation-reduction process
AT2G42540.3	2.43195	0.00313387	COR15A	cold-regulated 15a	Protection	Response to stress factors, abiotic, cold regulated
AT1G35230.1	2.42103	0.00122554	AGP5	arabinogalactan protein 5	Protection	Cell wall and membrane dynamics
AT1G59920.1	2.41701	0.0421041		MADS-box family protein	Gene expression	Transcription factors
AT5G10572.1	2.41321	0.0386371	SNOR77	Encodes a H/ACA-box snoRNA	Gene expression	Non-coding RNA
AT2G25440.1	2.41049	0.0485385	AtRLP20,RLP20	receptor like protein 20	Regulation of signaling	RECEPTOR-like protein kinase
AT1G02220.1	2.40994	0.00351123	ANAC003,NAC003	NAC domain containing protein 3	Gene expression	Transcription factors
AT5G22810.1	2.40717	0.0285778		GDSL-like Lipase/Acylhydrolase superfamily protein	Metabolism	Lipid metabolism
AT2G34960.1	2.40419	0.0451497	CAT5	cationic amino acid transporter 5	Metabolism	Transport
AT1G09480.1	2.39546	0.0118379		NAD(P)-binding Rossmann-fold superfamily protein	Metabolism	Oxidation-reduction process
AT5G64810.1	2.39369	0.0150642	WRKY51,ATWRKY51	WRKY DNA-binding protein 51	Gene expression	Transcription factors
AT3G13433.1	2.3933	0.0217565		transmembrane protein	Other components	Other components
AT4G19810.1	2.38305	0.00224363	ChiC	Glycosyl hydrolase family protein with chitinase insertion domain	Protection	Response to stress factors
AT5G57050.1	2.37928	0.0224291	ABI2,AtABI2	Protein phosphatase 2C family protein	Growth and development	Hormones, abscisic acid
AT1G29860.1	2.37739	0.0278239	WRKY71,ATWRKY71	WRKY DNA-binding protein 71	Gene expression	Transcription factors
AT1G26380.1	2.37385	0.0349672		FAD-binding Berberine family protein	Metabolism	Oxidation-reduction process
AT3G49340.1	2.37296	0.0116373		Cysteine proteinases superfamily protein	Protection	Proteases
AT2G44480.1	2.36425	0.0270298	BGLU17	Glycosyl hydrolase superfamily protein	Protection	Cell wall and membrane dynamics
AT1G26400.1	2.36019	0.0472881		FAD-binding Berberine family protein	Metabolism	Oxidation-reduction process
AT1G21310.1	2.3514	0.014111	ATEXT3,RSH,EXT3	extensin 3	Protection	Cell wall and membrane dynamics
AT2G34390.1	2.35045	0.0242336	NIP2;1,NLM4	Aquaporin superfamily protein	Protection	Water transport
AT4G14400.2	2.34494	0.00298013	ACD6	ankyrin repeat family protein	Regulation of signaling	Protein-protein interaction
AT5G54165.1	2.32527	0.000776604		Avr9/Cf-9 rapidly elicited protein	Protection	Response to stress factors, biotic
AT3G47500.1	2.32468	0.0296532	CDF3	Dof-type zinc finger DNA-binding family protein	Gene expression	Transcription factors
AT1G68620.1	2.32075	0.0210451		alpha/beta-Hydrolases superfamily protein	Metabolism	Lipid metabolism
AT1G18980.1	2.31823	0.00297122		RmlC-like cupins superfamily protein	Protection	Cell wall and membrane dynamics
AT1G36640.1	2.31217	0.0114461		transmembrane protein	Other components	Other components
AT1G74080.1	2.30624	0.0301735	ATMYB122,MYB122	myb domain protein 122	Gene expression	Transcription factors
AT4G32770.1	2.29752	0.00243574	VTE1,ATSDX1	tocopherol cyclase, chloroplast / vitamin E deficient 1 (VTE1) / sucrose export defective 1 (SXD1)	Metabolism	Secondary metabolism
AT1G03106.1	2.28576	0.00782029		hypothetical protein	Other components	Other components
AT1G07180.1	2.28507	0.00390703	ATNDI1,NDA1	alternative NAD(P)H dehydrogenase 1	Metabolism	Oxidation-reduction process
AT2G40990.1	2.28323	0.0416404		DHHC-type zinc finger family protein	Metabolism	Primary metabolic process
AT1G73480.1	2.28181	0.0258639		alpha/beta-Hydrolases superfamily protein	Metabolism	Lipid metabolism
AT3G22600.1	2.27999	0.00363448		Bifunctional inhibitor/lipid-transfer protein/seed storage 2S albumin superfamily protein	Protection	Lipid transfer
AT2G46750.1	2.2754	0.0457715	GULLO2	D-arabinono-1,4-lactone oxidase family protein	Metabolism	Secondary metabolism
AT4G23140.1	2.26878	0.0162743	CRK6	cysteine-rich RLK (RECEPTOR-like protein kinase) 6	Regulation of signaling	RECEPTOR-like protein kinase
AT5G17300.1	2.26443	0.0208836	RVE1	Homeodomain-like superfamily protein	Growth and development	Circadian clock
AT2G15360.1	2.26378	0.00398827		fucosyltransferase family protein	Protection	Cell wall and membrane dynamics
AT2G37770.2	2.26199	0.0120891	ChlAKR	NAD(P)-linked oxidoreductase superfamily protein	Metabolism	Oxidation-reduction process
AT2G02850.1	2.25193	0.00297165	ARPN	plantacyanin	Growth and development	Modulator of growth, anther
AT1G29290.1	2.25065	0.0152708	C-TERMINALLY ENCODED PEPTIDE 14, CEP14	C-TERMINALLY ENCODED PEPTIDE 14, CEP14	Regulation of signaling	Peptides
AT3G10420.2	2.23912	0.0375086	SPD1	P-loop containing nucleoside triphosphate hydrolases superfamily protein	Metabolism	Lipid metabolism
AT1G67360.2	2.23681	0.0183277	LDAP1, SRP1	Rubber elongation factor protein (REF)	Protection	Response to stress factors, abiotic, water deprivation
AT2G29170.1	2.23389	0.0247431		NAD(P)-binding Rossmann-fold superfamily protein	Metabolism	Oxidation-reduction process
AT3G18720.1	2.23316	0.0435936		F-box family protein	Regulation of signaling	Ubiquitination
AT2G12530.1	2.23116	0.00778805		transposable element gene	Other components	Transposable element
AT2G41730.1	2.23092	0.0453644	HRG1	H2O2 response gene, sensor/responder of H2O2, involved in maintaining embryonic root meristem activity. Expression in rosette leaves is activated by high concentration of boron	Growth and development	Modulator of growth, root
AT5G36970.1	2.22907	0.0394044	NHL25	NDR1/HIN1-like 25	Protection	Response to stress factors, biotic
AT1G21925.1	2.22571	0.0424365		Plant thionin family protein	Protection	Response to stress factors, biotic
AT3G09220.1	2.22173	0.0124634	LAC7	laccase 7	Protection	Cell wall and membrane dynamics
AT4G30230.1	2.21766	0.0374944		hypothetical protein	Other components	Other components
AT1G70250.1	2.21221	0.0417247	LTPG32	GLYCOSYLPHOSPHATIDYLINOSITOL-ANCHORED LIPID PROTEIN TRANSFER	Protection	Lipid transfer
AT2G35730.1	2.21212	0.0324456		Heavy metal transport/detoxification superfamily protein	Protection	Detoxification
AT2G35980.1	2.21081	0.0387954	YLS9,NHL10,ATNHL10	Late embryogenesis abundant (LEA) hydroxyproline-rich glycoprotein family	Protection	Dehydration/hypoxia/freezing tolerance
AT1G01680.1	2.2075	0.00250937	ATPUB54,PUB54	RING/U-box superfamily protein	Regulation of signaling	Ubiquitination
AT3G26200.1	2.20214	0.00110525	CYP71B22	cytochrome P450, family 71, subfamily B, polypeptide 22	Metabolism	Oxidation-reduction process
AT1G02250.1	2.19294	0.0100858	anac005,NAC005	NAC domain containing protein 5	Gene expression	Transcription factors
AT2G33080.1	2.19108	0.0157031	AtRLP28,RLP28	receptor like protein 28	Regulation of signaling	RECEPTOR-like protein kinase
AT5G53820.1	2.17929	0.00742369		Late embryogenesis abundant protein (LEA) family protein	Protection	Dehydration/hypoxia/freezing tolerance
AT1G32940.1	2.17769	0.00100193	ATSBT3.5,SBT3.5	Subtilase family protein	Protection	Proteases
AT5G02020.2	2.17015	0.0468107	SIS	Encodes a protein involved in salt tolerance	Protection	Response to stress factors, abiotic
AT1G26420.1	2.16622	0.00880092		FAD-binding Berberine family protein	Metabolism	Oxidation-reduction process
AT5G52760.1	2.16504	0.0255621		Copper transport protein family	Metabolism	Nutrition, copper
AT1G12013.1	2.16293	0.0284262	SNOR111	SNOR111; snoRNA	Gene expression	Non-coding RNA
AT2G46740.1	2.15749	0.0437054	GULLO5	D-arabinono-1,4-lactone oxidase family protein	Metabolism	Secondary metabolism
AT4G03720.1	2.1561	0.0443091		transposable element gene	Other components	Transposable element
AT4G37290.1	2.15581	0.034677	PAMP-INDUCED SECRETED PEPTIDE 2, PIP2, PRECURSOR OF PAMP-INDUCED PEPTIDE 2, PREPIP2	PRECURSOR OF PAMP-INDUCED PEPTIDE 2	Regulation of signaling	Peptides
AT1G15385.1	2.1485	0.0103853		cotton fiber protein	Growth and development	Modulator of growth
AT1G75100.1	2.14334	0.00401232	JAC1	J-domain protein required for chloroplast accumulation response 1	Metabolism	Photosynthesis, light response, chloroplast function
AT1G64710.2	2.14244	0.000477631		GroES-like zinc-binding dehydrogenase family protein	Metabolism	Oxidation-reduction process
AT1G38350.1	2.14199	0.00533867		transposable element gene	Other components	Transposable element
AT4G03435.1	2.13781	0.0324962		pre-tRNA	Gene expression	tRNA and translational machinery
AT2G07743.1	2.13698	0.02475		pre-tRNA	Gene expression	tRNA and translational machinery
AT4G33540.1	2.1356	0.00103077		metallo-beta-lactamase family protein	Other components	Other components
AT2G18120.1	2.13475	0.0334039	SRS4	SHI-related sequence 4	Regulation of signaling	Ubiquitination
AT2G26560.1	2.13388	0.000968987	PLP2,PLAIIA,PLA2A	phospholipase A 2A	Metabolism	Lipid metabolism
AT4G26270.1	2.13287	0.0490383	PFK3	phosphofructokinase 3	Metabolism	Primary metabolic process
AT1G26790.1	2.1264	0.0419311	CDF6	Dof-type zinc finger DNA-binding family protein	Gene expression	Transcription factors
AT1G01480.1	2.12504	0.00116663	ACS2,AT-ACC2	1-amino-cyclopropane-1-carboxylate synthase 2	Growth and development	Hormones, ethylene
AT5G48530.1	2.12489	0.0343562		hypothetical protein	Other components	Other components
AT4G12735.1	2.12137	0.0185029		Encodes a peroxisomal protein	Other components	Other components
AT2G41250.1	2.11865	0.020692		Haloacid dehalogenase-like hydrolase (HAD) superfamily protein	Metabolism	Primary metabolic process
AT5G24200.1	2.11481	0.00300512		alpha/beta-Hydrolases superfamily protein	Metabolism	Lipid metabolism
AT4G18350.1	2.11101	0.0450138	NCED2,ATNCED2	nine-cis-epoxycarotenoid dioxygenase 2	Growth and development	Hormones, abscisic acid
AT3G56500.1	2.10593	0.0036672		serine-rich protein-related	Other components	Other components
AT1G21270.1	2.09181	0.019076	WAK2	wall-associated kinase 2	Regulation of signaling	Phosphorylation
AT5G15950.1	2.08962	0.0144102	SAMDC2	Adenosylmethionine decarboxylase family protein	Growth and development	Modulator of growth
AT3G05630.1	2.07898	0.0137991	PLDP2,PDLZ2,PLDZETA2	phospholipase D P2	Metabolism	Lipid metabolism
AT1G73810.1	2.0777	0.0397253		Core-2/I-branching beta-1,6-N-acetylglucosaminyltransferase family protein	Protection	Cell wall and membrane dynamics
AT3G09922.1	2.06724	0.000366862	IPS1,ATIPS1	induced by phosphate starvation1	Metabolism	Nutrition, phosphate
AT4G10230.1	2.06691	0.0317917		no-apical-meristem-associated carboxy-terminal domain protein	Other components	Other components
AT1G60750.1	2.06536	0.00991799		NAD(P)-linked oxidoreductase superfamily protein	Metabolism	Oxidation-reduction process
AT2G29990.1	2.06365	0.00930088	NDA2	alternative NAD(P)H dehydrogenase 2	Metabolism	Primary metabolic process
AT5G24240.1	2.06035	0.000505824		Phosphatidylinositol 3- and 4-kinase ;Ubiquitin family protein	Metabolism	Lipid metabolism
AT2G46760.1	2.04677	0.0355374	GULLO6	D-arabinono-1,4-lactone oxidase family protein	Metabolism	Secondary metabolism
AT1G17744.1	2.04572	0.039755		hypothetical protein	Other components	Other components
AT5G24640.1	2.0435	0.0386524	HRG2	H2O2 response gene, sensor/responder of H2O2, involved in maintaining embryonic root meristem activity	Growth and development	Modulator of growth, root
AT5G52570.1	2.04323	0.0184222	BETA-OHASE2,B2,CHY2,BCH2	beta-carotene hydroxylase 2	Metabolism	Secondary metabolism
AT1G15125.1	2.04079	0.00442042		S-adenosyl-L-methionine-dependent methyltransferases superfamily protein	Metabolism	Secondary metabolism
AT5G39520.1	2.04025	0.0208898	CSAP	Plastid localized transmembrane protein involved in ABA mediated leaf senescence and stomatal movement	Growth and development	Senescence
AT1G70080.1	2.03689	0.000692106		Terpenoid cyclases/Protein prenyltransferases superfamily protein	Metabolism	Secondary metabolism
AT4G04220.1	2.03569	0.00425755	AtRLP46,RLP46	receptor like protein 46	Regulation of signaling	RECEPTOR-like protein kinase
AT4G14815.1	2.03465	0.0355146		Bifunctional inhibitor/lipid-transfer protein/seed storage 2S albumin superfamily protein	Protection	Lipid transfer
AT3G01175.1	2.03187	0.00703966		transmembrane protein	Other components	Other components
AT1G62420.1	2.02937	0.0243886	RXR3	DUF506 family protein	Other components	Other components
AT1G43820.1	2.02843	0.0149534		pre-tRNA	Gene expression	tRNA and translational machinery
AT2G07757.1	2.02788	0.00283995		pre-tRNA	Gene expression	tRNA and translational machinery
AT2G40100.1	2.02631	0.0303043	LHCB4.3	light harvesting complex photosystem II	Metabolism	Photosynthesis, light response, chloroplast function
AT5G67030.1	2.02499	0.00256626	ABA1,LOS6,NPQ2,ATABA1,ZEP,IBS3,ATZEP	zeaxanthin epoxidase (ZEP) (ABA1)	Growth and development	Hormones, abscisic acid
AT4G07334.1	2.01758	0.0201453		transposable element gene	Other components	Transposable element
AT4G16260.1	2.01255	0.0182854		Glycosyl hydrolase superfamily protein	Protection	Cell wall and membrane dynamics
AT5G17780.2	2.01246	0.0178887		alpha/beta-Hydrolases superfamily protein	Metabolism	Lipid metabolism
AT5G10040.1	2.00667	0.0166607	HUP9, HYPOXIA RESPONSE UNKNOWN PROTEIN 9	HYPOXIA RESPONSE UNKNOWN PROTEIN,transmembrane protein	Protection	Dehydration/hypoxia/freezing tolerance
AT1G68390.1	2.0049	0.041683		Core-2/I-branching beta-1,6-N-acetylglucosaminyltransferase family protein	Protection	Cell wall and membrane dynamics
AT1G09490.1	2.00252	0.0169006		NAD(P)-binding Rossmann-fold superfamily protein	Metabolism	Oxidation-reduction process
AT1G79680.1	1.99522	0.00492725	WAKL10,ATWAKL10	WALL ASSOCIATED KINASE (WAK)-LIKE 10	Regulation of signaling	Phosphorylation
AT1G33720.1	1.99452	0.00970919	CYP76C6	cytochrome P450, family 76, subfamily C, polypeptide 6	Metabolism	Oxidation-reduction process
AT3G19615.1	1.99278	0.00602264		beta-1,4-xylosidase	Protection	Cell wall and membrane dynamics
AT1G03515.1	1.99222	0.0110225		pre-tRNA	Gene expression	tRNA and translational machinery
AT1G56910.1	1.98283	0.0106204		pre-tRNA	Gene expression	tRNA and translational machinery
AT2G40750.1	1.98187	0.0158486	WRKY54,ATWRKY54	WRKY DNA-binding protein 54	Gene expression	Transcription factors
AT5G03210.1	1.97979	0.00839065	DIP2, DBP-INTERACTING PROTEIN 2	Encodes a small polypeptide contributing to resistance to potyvirus	Regulation of signaling	Peptides
AT3G20270.1	1.97819	0.0266367		lipid-binding serum glycoprotein family protein	Metabolism	Lipid metabolism
AT5G24220.1	1.96707	0.0303774		Lipase class 3-related protein	Metabolism	Lipid metabolism
AT1G18810.1	1.94608	0.0077423		phytochrome kinase substrate-related	Other components	Other components
AT3G51860.1	1.94596	0.0258996	CAX3,ATHCX1,CAX1-LIKE,ATCAX3	cation exchanger 3 , Vacuolar Ca(2+)/H(+) transporter	Metabolism	Transport
AT1G59590.1	1.94554	0.00441894	ZCF37	ZCF37	Other components	Other components
AT5G57180.2	1.941	0.0278148	CIA2	Involved in protein import into chloroplast	Metabolism	Photosynthesis, light response, chloroplast function
AT5G22270.1	1.93373	0.0183476	SALT-INDUCED AND EIN3/EIL1-DEPENDENT 1, SIED1	hypothetical protein	Protection	Response to stress factors, abiotic
AT4G11280.1	1.93061	0.0051292	ACS6,ATACS6	1-aminocyclopropane-1-carboxylic acid (acc) synthase 6	Growth and development	Hormones, ethylene
AT3G45300.1	1.9299	0.0165973	IVD,ATIVD,IVDH	isovaleryl-CoA-dehydrogenase	Metabolism	Oxidation-reduction process
AT5G59220.1	1.92878	0.00892903	HAI1	highly ABA-induced PP2C gene 1	Growth and development	Hormones, abscisic acid
AT1G76470.1	1.92118	0.00208696		NAD(P)-binding Rossmann-fold superfamily protein	Metabolism	Oxidation-reduction process
AT4G12731.1	1.91932	0.035876		hypothetical protein	Other components	Other components
AT3G04420.1	1.91888	0.00563982	anac048,NAC048	NAC domain containing protein 48	Gene expression	Transcription factors
AT3G56400.1	1.91549	0.0186636	WRKY70,ATWRKY70	WRKY DNA-binding protein 70	Gene expression	Transcription factors
AT2G04080.1	1.90375	0.0482832		MATE efflux family protein	Metabolism	Transport
AT2G29100.1	1.89798	0.0350515	ATGLR2.9,GLR2.9	glutamate receptor 2.9	Metabolism	Glutamate
AT5G64840.1	1.89651	0.0212625	GCN5,ATGCN5	ABCF gene family	Metabolism	Transport
AT5G64780.1	1.89406	0.027802		holocarboxylase synthetase	Other components	Other components
AT1G17745.1	1.89321	0.00470061	PGDH	D-3-phosphoglycerate dehydrogenase	Metabolism	Primary metabolic process
AT4G37990.1	1.89166	0.00198659	ELI3-2,ELI3,ATCAD8,CAD-B2	elicitor-activated gene 3-2	Protection	Response to stress factors, biotic
AT4G02520.1	1.89123	0.0493691	ATGSTF2,ATPM24.1,ATPM24,GST2,GSTF2	glutathione S-transferase PHI 2	Metabolism	Oxidation-reduction process
AT5G05250.1	1.89029	0.0378147		hypothetical protein	Other components	Other components
AT4G24000.1	1.88302	0.0329795	ATCSLG2,CSLG2	cellulose synthase like G2	Protection	Cell wall and membrane dynamics
AT2G33850.1	1.88193	0.000727514	E6-LIKE 1, E6L1	Stigmatic factor that plays a role during the early post-pollination stages	Growth and development	Reproductive development
AT4G13820.1	1.8793	0.0012725		Leucine-rich repeat (LRR) family protein	Regulation of signaling	Leucine-rich repeat
AT4G03360.1	1.87464	0.00796771		Ubiquitin family protein	Regulation of signaling	Ubiquitination
AT1G53625.1	1.87419	0.0425494		hypothetical protein	Other components	Other components
AT4G22960.1	1.86989	0.0192434		FAM63A-like protein	Other components	Other components
AT1G47270.2	1.86986	0.0328249	TLP6	tubby like protein 6	Regulation of signaling	Ubiquitination
AT5G14640.1	1.86759	0.00726028	ATSK13,SK13	shaggy-like kinase 13 ,GSK3-like kinase, subgroup II	Regulation of signaling	Phosphorylation
AT1G33030.1	1.86175	0.0278646		O-methyltransferase family protein	Metabolism	Secondary metabolism
AT2G02930.1	1.85838	0.0384453	ATGSTF3,GST16,GSTF3	glutathione S-transferase F3	Metabolism	Oxidation-reduction process
AT1G47400.1	1.85806	0.00413885	IMA1, FEP3	FE-UPTAKE-INDUCING PEPTIDE3	Regulation of signaling	Peptides
AT5G39660.1	1.85767	0.0254172	CDF2	cycling DOF factor 2	Gene expression	Transcription factors
AT4G09170.1	1.85278	0.0378552		transmembrane protein	Other components	Other components
AT5G05340.1	1.85052	0.0217592	PRX52	Peroxidase superfamily protein	Metabolism	Oxidation-reduction process
AT2G27389.1	1.84734	0.0042693		hypothetical protein	Other components	Other components
AT1G10040.1	1.84297	0.00046031		alpha/beta-Hydrolases superfamily protein	Metabolism	Lipid metabolism
AT3G44450.1	1.84115	0.000626333	BIC2	BIC1 and BIC2 inhibit cryptochrome function by blocking blue light-dependent cryptochrome dimerization	Metabolism	Photosynthesis, light response, chloroplast function
AT1G44446.3	1.83738	0.0116255	CH1,ATCAO,CAO	Pheophorbide a oxygenase family protein with Rieske [2Fe-2S] domain	Metabolism	Photosynthesis, light response, chloroplast function
AT5G38310.1	1.83322	0.0162143		hypothetical protein	Other components	Other components
AT3G07215.1	1.82551	0.0462161		other RNA	Gene expression	Non-coding RNA
AT1G24140.1	1.82355	0.00714163		Matrixin family protein	Protection	Response to stress factors, biotic
AT2G03760.1	1.82304	0.00949364	ST,ATST1,RAR047,ST1,AtSOT1,AtSOT12,SOT12	sulphotransferase 12	Growth and development	Hormones, jasmonic acid
AT1G80160.2	1.82203	0.0399372		Lactoylglutathione lyase / glyoxalase I family protein	Metabolism	Primary metabolic process
AT1G22890.1	1.82072	0.0203279	PROSCOOP14, STMP2	transmembrane protein	Other components	Other components
AT3G22580.1	1.81663	0.00484724	LTPG18	Bifunctional inhibitor/lipid-transfer protein/seed storage 2S albumin superfamily protein	Protection	Lipid transfer
AT1G60730.2	1.81514	0.020148		NAD(P)-linked oxidoreductase superfamily protein	Metabolism	Oxidation-reduction process
AT1G16420.1	1.81189	0.00622652	ATMC8,MC8	metacaspase 8	Protection	Proteases
AT5G24090.1	1.80975	0.0193569	ATCHIA,CHIA	chitinase A	Protection	Response to stress factors, biotic
AT2G05070.1	1.80947	0.000590683	LHCB2.2,LHCB2	photosystem II light harvesting complex gene 2.2	Metabolism	Photosynthesis, light response, chloroplast function
AT5G06980.3	1.80078	0.0167942	LNK4	Member of a small gene family. Appears to be clock regulated	Growth and development	Circadian clock
AT4G25480.1	1.79963	0.0393965	DREB1A,CBF3,ATCBF3	ERF/AP2 transcription factor family, DREB subfamily A-1	Gene expression	Transcription factors
AT3G04410.1	1.79586	0.0487978		NAC (No Apical Meristem) domain transcriptional regulator superfamily protein	Gene expression	Transcription factors
AT2G47770.1	1.79305	0.0276533	ATTSPO,TSPO	TSPO(outer membrane tryptophan-rich sensory protein)-related	Protection	Response to stress factors, abiotic
AT2G24180.1	1.78985	0.00827254	CYP71B6	cytochrome p450 71b6	Metabolism	Oxidation-reduction process
AT5G15110.1	1.7854	0.043917		Pectate lyase family protein	Protection	Cell wall and membrane dynamics
AT2G47520.1	1.78318	0.0187385	HRE2	ERF/AP2 transcription factor family, ERF subfamily B-2	Gene expression	Transcription factors
AT1G49260.1	1.78155	0.0281253		mechanosensitive ion channel-like protein	Metabolism	Transport
AT5G62150.1	1.78023	0.0350437		peptidoglycan-binding LysM domain-containing protein	Protection	Cell wall and membrane dynamics
AT5G17390.1	1.7792	0.0181858		Adenine nucleotide alpha hydrolases-like superfamily protein	Other components	Other components
AT3G14225.1	1.77888	0.00198336	GLIP4	GDSL-motif lipase 4	Metabolism	Lipid metabolism
AT1G73010.1	1.77857	0.0288644	ATPS2,PS2	phosphate starvation-induced gene 2	Metabolism	Nutrition, phosphate
AT1G64400.1	1.77699	0.0128413	LACS3	AMP-dependent synthetase and ligase family protein	Metabolism	Lipid metabolism
AT1G16510.1	1.7753	0.025524		SAUR-like auxin-responsive protein family	Growth and development	Hormones, auxin
AT5G48400.2	1.76993	0.0250377	ATGLR1.2,GLR1.2	Glutamate receptor family protein	Metabolism	Glutamate
AT3G26910.1	1.76607	0.0318862		hydroxyproline-rich glycoprotein family protein	Protection	Cell wall and membrane dynamics
AT3G03470.1	1.76368	0.00411335	CYP89A9	cytochrome P450, family 87, subfamily A, polypeptide 9	Metabolism	Oxidation-reduction process
AT1G19960.1	1.75865	0.0252175		Unknown gene, expression decreased in response to Mn and increased by cytokinin	Other components	Other components
AT1G24145.1	1.75785	0.010695		unknown protein	Other components	Other components
AT2G15042.1	1.75672	0.0365319		Leucine-rich repeat (LRR) family protein	Regulation of signaling	Leucine-rich repeat
AT2G37240.1	1.75437	0.0178533		Thioredoxin superfamily protein	Metabolism	Oxidation-reduction process
AT2G18370.1	1.75219	0.00253833		Bifunctional inhibitor/lipid-transfer protein/seed storage 2S albumin superfamily protein	Protection	Lipid transfer
AT1G52565.1	1.75218	0.00835163		cytochrome P450 family protein	Metabolism	Oxidation-reduction process
AT5G02780.1	1.75088	0.0102674	GSTL1	glutathione transferase lambda 1	Metabolism	Oxidation-reduction process
AT3G01060.1	1.75043	0.0262735		DUF domain plastic localized protein of unknown function	Other components	Other components
AT3G48630.1	1.74688	0.00886654		hypothetical protein	Other components	Other components
AT3G05660.1	1.74238	0.022198	AtRLP33,RLP33	receptor like protein 33	Regulation of signaling	RECEPTOR-like protein kinase
AT5G25910.1	1.74014	0.0428727	AtRLP52,RLP52	receptor like protein 52	Regulation of signaling	RECEPTOR-like protein kinase
AT3G25020.1	1.73522	0.0118056	AtRLP42,RLP42	receptor like protein 42	Regulation of signaling	RECEPTOR-like protein kinase
AT2G05100.1	1.73487	0.0119602	LHCB2.1,LHCB2	photosystem II light harvesting complex gene 2.1	Metabolism	Photosynthesis, light response, chloroplast function
AT2G30760.1	1.73419	0.0392131		hypothetical protein	Other components	Other components
AT4G14390.1	1.73417	0.0263875		Ankyrin repeat family protein	Regulation of signaling	Protein-protein interaction
AT2G31380.1	1.73386	0.00842904	STH	salt tolerance homologue	Protection	Response to stress factors, abiotic
AT3G14470.1	1.72938	0.0350148		NB-ARC domain-containing disease resistance protein	Protection	Response to stress factors, biotic
AT5G39550.1	1.72903	0.0465218	VIM3,ORTH1	RING/U-box superfamily protein	Regulation of signaling	Ubiquitination
AT4G17840.1	1.72855	0.00251204	BCM2	CAAX protease self-immunity protein	Protection	Proteases
AT2G29470.1	1.72716	0.0420781	ATGSTU3,GST21,GSTU3	glutathione S-transferase tau 3	Metabolism	Oxidation-reduction process
AT5G36910.1	1.72685	0.0237991	THI2.2	thionin 2.2	Protection	Response to stress factors, abiotic
AT1G47890.1	1.72289	0.00149221	AtRLP7,RLP7	receptor like protein 7	Regulation of signaling	RECEPTOR-like protein kinase
AT4G03540.1	1.72273	0.0209837	CASPL1C1	CASP-LIKE PROTEIN 1C1	Protection	Cell wall and membrane dynamics
AT1G70170.1	1.72144	0.0122238	MMP	matrix metalloproteinase	Protection	Proteases
AT1G47510.1	1.72144	0.0110854	AT5PTASE11,5PTASE11	inositol polyphosphate 5-phosphatase 11	Regulation of signaling	Dephosphorylation
AT4G10955.2	1.71991	0.043218		alpha/beta-Hydrolases superfamily protein	Metabolism	Lipid metabolism
AT2G25095.1	1.71436	0.009314	MIR156A	MIR156A; miRNA	Gene expression	Posttranscriptional regulation
AT1G27140.1	1.71306	0.0240089	ATGSTU14,GST13,GSTU14	glutathione S-transferase tau 14	Metabolism	Oxidation-reduction process
AT5G02430.1	1.71197	0.0412885		Transducin/WD40 repeat-like superfamily protein	Regulation of signaling	Protein-protein interaction
AT3G47480.1	1.71056	0.019828		Calcium-binding EF-hand family protein	Regulation of signaling	Calcium signaling and binding
AT3G51330.1	1.71014	0.0052683		Eukaryotic aspartyl protease family protein	Protection	Proteases
AT2G36770.1	1.70921	0.0262331		UDP-Glycosyltransferase superfamily protein	Metabolism	Secondary metabolism
AT3G10720.1	-1.70098	0.00273944		Plant invertase/pectin methylesterase inhibitor superfamily	Protection	Cell wall and membrane dynamics
AT2G47600.1	-1.70434	0.0261537	ATMHX,MHX1,ATMHX1,MHX	magnesium/proton exchanger	Metabolism	Transport
AT1G01900.1	-1.70662	0.0485621	ATSBT1.1,SBTI1.1	subtilase family protein	Protection	Proteases
AT3G49320.1	-1.70755	0.0183377		Metal-dependent protein hydrolase	Other components	Other components
AT3G16240.1	-1.70962	0.01953	DELTA-TIP,TIP2;1,DELTA-TIP1,AQP1,ATTIP2;1	Aquaporin superfamily protein	Protection	Water transport
AT5G65640.1	-1.71121	0.00106392	bHLH093	beta HLH protein 93	Gene expression	Transcription factors
AT1G56690.1	-1.71153	0.0367611		Pentatricopeptide repeat (PPR) superfamily protein	Gene expression	Posttranscriptional regulation
AT5G47330.1	-1.71187	0.003025		alpha/beta-Hydrolases superfamily protein	Metabolism	Lipid metabolism
AT5G19100.1	-1.71727	0.0448599		Eukaryotic aspartyl protease family protein	Protection	Proteases
AT1G64160.1	-1.72913	0.0474329	DIR5	Disease resistance-responsive (dirigent-like protein) family protein	Protection	Cell wall and membrane dynamics
AT4G14060.1	-1.73047	0.0154363		Polyketide cyclase/dehydrase and lipid transport superfamily protein	Metabolism	Lipid metabolism
AT2G39180.1	-1.73367	0.0387126	CCR2,ATCRR2	CRINKLY4 related 2	Other components	Other components
AT1G27030.1	-1.73372	0.0228317		hypothetical protein	Other components	Other components
AT2G01610.1	-1.73646	0.00611316		Plant invertase/pectin methylesterase inhibitor superfamily protein	Protection	Cell wall and membrane dynamics
AT3G11505.1	-1.73772	0.0367735		pre-tRNA	Gene expression	tRNA and translational machinery
AT5G43890.1	-1.73833	0.0317405	YUC5,SUPER1	Flavin-binding monooxygenase family protein	Growth and development	Hormones, auxin
AT5G03860.1	-1.73918	0.00852501	MLS	malate synthase	Metabolism	Primary metabolic process
AT3G01440.1	-1.7425	0.029967	PQL1,PQL2	PsbQ-like 1	Metabolism	Photosynthesis, light response, chloroplast function
AT5G66631.1	-1.7429	0.0457532		Tetratricopeptide repeat (TPR)-like superfamily protein	Regulation of signaling	Protein-protein interaction
AT5G23020.1	-1.74299	0.00428551	MAM-L,MAM3,IMS2	2-isopropylmalate synthase 2	Metabolism	Glucosinolate metabolism
AT1G72790.1	-1.74588	0.0174271		hydroxyproline-rich glycoprotein family protein	Protection	Cell wall and membrane dynamics
AT3G60450.1	-1.74787	0.0405161		Phosphoglycerate mutase family protein	Metabolism	Primary metabolic process
AT5G51920.1	-1.75278	0.0418707		Pyridoxal phosphate (PLP)-dependent transferases superfamily protein	Metabolism	Primary metabolic process
AT3G09940.2	-1.75909	0.0242929	MDHAR,ATMDAR3,MDAR3,MDAR2	monodehydroascorbate reductase	Protection	Response to stress factors
AT3G52170.2	-1.76016	0.00973452		DNA binding	Other components	Other components
AT4G15093.1	-1.76066	0.0335257	LIGB	catalytic LigB subunit of aromatic ring-opening dioxygenase family	Other components	Other components
AT3G44750.2	-1.76378	0.0310581	HDA3	histone deacetylase 3	Gene expression	Maintenance of the genome/Chromatin organization and remodeling
AT1G29460.1	-1.77195	0.000853512		SAUR-like auxin-responsive protein family	Growth and development	Hormones, auxin
AT3G54400.1	-1.77201	0.0492445		Eukaryotic aspartyl protease family protein	Protection	Proteases
AT4G27852.1	-1.77665	0.0181588		Potential natural antisense gene, locus overlaps with AT4G27850 and AT4G27860	Other components	Other components
AT1G28390.1	-1.77678	0.0437441		Protein kinase superfamily protein	Regulation of signaling	Phosphorylation
AT5G11070.1	-1.77703	0.000255537		hypothetical protein	Other components	Other components
AT1G68795.1	-1.77852	0.0311381	CLE12	CLAVATA3/ESR-RELATED 12	Regulation of signaling	Peptides, small peptides-receptor
AT3G50970.1	-1.78338	0.0172178	LTI30,XERO2	dehydrin family protein	Protection	Dehydration/hypoxia/freezing tolerance
AT1G45201.1	-1.78454	0.0145231	ATTLL1,TLL1	triacylglycerol lipase-like 1	Metabolism	Lipid metabolism
AT4G37800.1	-1.78505	0.021312	XTH7	xyloglucan endotransglucosylase/hydrolase 7	Protection	Cell wall and membrane dynamics
AT3G58590.1	-1.78895	0.0102292		Pentatricopeptide repeat (PPR) superfamily protein	Gene expression	Posttranscriptional regulation
AT1G23760.1	-1.7917	0.00930308	JP630,PG3,PGL1	Encodes aromatic rich glycoprotein JP630	Protection	Cell wall and membrane dynamics
AT4G21650.1	-1.79228	0.0255291		Subtilase family protein	Protection	Proteases
AT3G12770.1	-1.79266	0.0366862	MEF22	mitochondrial editing factor 22, pentatricopeptide repeat protein (PPR) protein involved in mitochondrial mRNA editing	Gene expression	Posttranscriptional regulation
AT1G66350.1	-1.79519	0.0394184	RGL1,RGL	RGA-like 1	Growth and development	Hormones, gibberellin
AT5G61660.1	-1.796	0.00138906		glycine-rich protein	Protection	Cell wall and membrane dynamics
AT1G73330.1	-1.79947	0.0106982	ATDR4,DR4	drought-repressed 4	Protection	Response to stress factors, abiotic, water deprivation
AT5G67160.1	-1.80186	0.048302	EPS1	HXXXD-type acyl-transferase family protein	Protection	Cell wall and membrane dynamics
AT1G33800.1	-1.80405	0.0470814	GXM3, GXMT1	glucuronoxylan(GX)-speciﬁc 4-O-methyltransferase responsible for methylating GlcA residues in GX	Protection	Cell wall and membrane dynamics
AT1G62560.1	-1.80717	0.0379258	FMOGS-OX3	flavin-monooxygenase glucosinolate S-oxygenase 3	Metabolism	Glucosinolate metabolism
AT1G22150.1	-1.8078	0.0183884	SULTR1;3	sulfate transporter 1;3	Metabolism	Nutrition, sulfate
AT5G02220.1	-1.8131	0.038914	SMR4	SIAMESE-RELATED (SMR) family gene	Growth and development	Cell cycle and cytoskeleton
AT1G32100.1	-1.81439	0.0345941	ATPRR1,PRR1	pinoresinol reductase 1	Protection	Cell wall and membrane dynamics
AT1G44350.1	-1.81736	0.00907087	ILL6	IAA-leucine resistant (ILR)-like gene 6	Growth and development	Hormones, auxin
AT5G39840.1	-1.82217	0.0224117		ATP-dependent RNA helicase, mitochondrial, putative	Gene expression	Posttranscriptional regulation
AT4G08170.1	-1.82237	0.00130988		Inositol 1,3,4-trisphosphate 5/6-kinase family protein	Regulation of signaling	Phosphorylation
AT3G28857.1	-1.82579	0.00457883	PRE5	basic helix-loop-helix (bHLH) DNA-binding superfamily protein	Gene expression	Transcription factors
AT1G11362.1	-1.83002	0.0158483		Plant invertase/pectin methylesterase inhibitor superfamily protein	Protection	Cell wall and membrane dynamics
AT5G58690.1	-1.83062	0.00156868	ATPLC5,PLC5	phosphatidylinositol-speciwc phospholipase C5	Metabolism	Lipid metabolism
AT2G31790.1	-1.83147	0.0112347		UDP-Glycosyltransferase superfamily protein	Metabolism	Secondary metabolism
AT5G17490.1	-1.8321	0.00220452	RGL3	RGA-like protein 3	Growth and development	Hormones, gibberellin
AT3G05150.1	-1.83258	0.0266437		Major facilitator superfamily protein	Metabolism	Transport
AT5G10180.1	-1.83442	0.0280458	AST68,SULTR2;1	sulfate transporter 2;1	Metabolism	Nutrition, sulfate
AT4G24340.1	-1.83624	0.00447398		Phosphorylase superfamily protein	Metabolism	Primary metabolic process
AT2G38080.1	-1.84006	0.0208265	IRX12,LAC4,ATLMCO4,LMCO4	Laccase/Diphenol oxidase family protein	Protection	Cell wall and membrane dynamics
AT3G05320.1	-1.84715	0.0404184	OFT1	O-fucosyltransferase family protein	Protection	Cell wall and membrane dynamics
AT3G32040.1	-1.84924	0.0189453		Terpenoid synthases superfamily protein	Metabolism	Secondary metabolism
AT3G20110.1	-1.85632	0.0405773	CYP705A20	cytochrome P450, family 705, subfamily A, polypeptide 20	Metabolism	Oxidation-reduction process
AT4G29770.2	-1.85688	0.0355539		Target of trans acting-siR480/255.	Gene expression	Posttranscriptional regulation
AT4G35985.1	-1.85735	0.00681309		Senescence/dehydration-associated protein-related	Growth and development	Senescence
AT4G18070.4	-1.85946	0.0356908		suppressor	Other components	Other components
AT2G16980.1	-1.86136	0.0280343		Major facilitator superfamily protein	Metabolism	Transport
AT5G19600.1	-1.86699	0.0268249	SULTR3;5	sulfate transporter 3;5	Metabolism	Nutrition, sulfate
AT2G36120.1	-1.86804	0.0393116	DOT1	Glycine-rich protein family	Protection	Cell wall and membrane dynamics
AT2G33570.1	-1.86889	2.01449e-05	GALS1	GALACTAN SYNTHASE	Protection	Cell wall and membrane dynamics
AT5G49320.1	-1.86947	0.00541492		Protein of unknown function (DUF1218)	Other components	Other components
AT5G26230.1	-1.86966	0.0229465	MAKR1, MEMBRANE-ASSOCIATED KINASE REGULATOR 1	membrane-associated kinase regulator	Regulation of signaling	Dephosphorylation
AT4G21630.1	-1.87425	0.00753492		Subtilase family protein	Protection	Proteases
AT3G44716.2	-1.87447	0.0307893		hypothetical protein	Other components	Other components
AT1G03870.1	-1.87529	0.0053404	FLA9	FASCICLIN-like arabinoogalactan 9	Protection	Cell wall and membrane dynamics
AT1G51380.1	-1.87772	0.0101984		DEA(D/H)-box RNA helicase family protein	Gene expression	Posttranscriptional regulation
AT1G09440.1	-1.87835	0.010365		Protein kinase superfamily protein	Regulation of signaling	Phosphorylation
AT5G36920.1	-1.87841	0.00832816	ARACIN2	Secreted peptide which functions in plant growth and pathogen defense	Regulation of signaling	Peptides
AT1G18320.1	-1.87864	0.0116442		Mitochondrial import inner membrane translocase subunit Tim17/Tim22/Tim23 family protein	Metabolism	Transport
AT3G54020.1	-1.87926	0.0325882	AtIPCS1	Arabidopsis Inositol phosphorylceramide synthase 1	Protection	Response to stress factors
AT5G24140.1	-1.8806	0.0398833	SQP2	squalene monooxygenase 2	Metabolism	Secondary metabolism
AT5G62380.1	-1.88177	0.0168786	VND6,ANAC101,NAC101	NAC-domain protein 101	Gene expression	Transcription factors
AT1G17620.1	-1.88399	0.00249265		Late embryogenesis abundant (LEA) hydroxyproline-rich glycoprotein family	Protection	Dehydration/hypoxia/freezing tolerance
AT5G44010.1	-1.88416	0.00265992		fanconi anemia group F protein (FANCF)	Other components	Other components
AT5G46600.1	-1.88923	0.00855567		Aluminium activated malate transporter family protein	Metabolism	Transport
AT2G30930.1	-1.8915	0.00352678		hypothetical protein	Other components	Other components
AT3G52500.1	-1.89376	0.0274493		Eukaryotic aspartyl protease family protein	Protection	Proteases
AT5G10300.1	-1.89585	0.0106726	ATMES5,MES5,HNL	methyl esterase 5	Other components	Other components
AT5G44410.1	-1.89821	0.0194844		FAD-binding Berberine family protein	Metabolism	Oxidation-reduction process
AT1G14700.2	-1.90128	0.0294229	PAP3,ATPAP3	purple acid phosphatase 3	Metabolism	Primary metabolic process
AT5G24010.1	-1.90601	0.00241725		Protein kinase superfamily protein	Regulation of signaling	Phosphorylation
AT2G13600.1	-1.9153	0.0441832	SLO2	Pentatricopeptide repeat (PPR) superfamily protein	Gene expression	Posttranscriptional regulation
AT5G66920.1	-1.91735	0.0165323	sks17	SKU5 similar 17	Other components	Other components
AT3G58790.1	-1.91778	0.0288084	GAUT15	galacturonosyltransferase 15	Protection	Cell wall and membrane dynamics
AT2G19440.1	-1.92366	0.0234082		Glycosyl hydrolases family 17 protein	Protection	Cell wall and membrane dynamics
AT4G15920.1	-1.93193	0.0275196	SWEET17,AtSWEET17	Nodulin MtN3 family protein	Metabolism	Transport
AT1G64760.1	-1.93239	0.00463862	HEB1	Glycosyl hydrolases family 17 protein	Protection	Cell wall and membrane dynamics
AT1G16830.1	-1.93364	0.00770943		Pentatricopeptide repeat (PPR) superfamily protein	Gene expression	Posttranscriptional regulation
AT5G47340.1	-1.94034	0.00979935		alpha/beta-Hydrolases superfamily protein	Metabolism	Lipid metabolism
AT4G17480.1	-1.94161	0.00930319		alpha/beta-Hydrolases superfamily protein	Metabolism	Lipid metabolism
AT2G34300.1	-1.94597	0.0166637		S-adenosyl-L-methionine-dependent methyltransferases superfamily protein	Metabolism	Secondary metabolism
AT5G42450.1	-1.95825	0.00640321		Pentatricopeptide repeat (PPR) superfamily protein	Gene expression	Posttranscriptional regulation
AT1G73040.1	-1.95844	0.0113464		Mannose-binding lectin superfamily protein	Regulation of signaling	Lectin gene family
AT1G13448.1	-1.96403	0.00600607		other RNA	Gene expression	Non-coding RNA
AT4G30460.1	-1.96797	0.00127154		glycine-rich protein	Protection	Cell wall and membrane dynamics
AT5G54145.1	-1.96877	0.0030963		hypothetical protein	Other components	Other components
AT1G28820.1	-1.97416	0.0489198		pre-tRNA	Gene expression	tRNA and translational machinery
AT1G15010.1	-1.97485	0.00645559		mediator of RNA polymerase II transcription subunit	Gene expression	Basic transcriptional machinery
AT4G08685.1	-1.9757	0.0016312	SAH7	Pollen Ole e 1 allergen and extensin family protein	Protection	Cell wall and membrane dynamics
AT4G11211.1	-1.978	0.0187704		hypothetical protein	Other components	Other components
AT1G71692.1	-1.98493	0.0319742	AGL12,XAL1	MADS-box family protein AGAMOUS-like 12	Gene expression	Transcription factors
AT1G65380.1	-1.98733	0.00124762	CLV2,AtRLP10	Leucine-rich repeat (LRR) family protein	Regulation of signaling	Leucine-rich repeat
AT2G47950.1	-1.98785	0.0101271		myelin transcription factor-like protein	Gene expression	Transcription factors
AT3G25780.1	-1.98914	0.0494888	AOC3	allene oxide cyclase 3	Growth and development	Hormones, jasmonic acid
AT3G13520.1	-1.98917	0.0138141	AGP12,ATAGP12	arabinogalactan protein 12	Protection	Cell wall and membrane dynamics
AT1G09220.1	-1.99115	0.0326312		Pentatricopeptide repeat (PPR) superfamily protein	Gene expression	Posttranscriptional regulation
AT3G42313.1	-1.99321	0.0436495		transposable element gene	Other components	Transposable element
AT1G54000.1	-2.00041	0.00563531	GLL22	GDSL-like Lipase/Acylhydrolase superfamily protein	Metabolism	Lipid metabolism
AT2G34090.2	-2.00247	0.0418924	MEE18	maternal effect embryo arrest 18	Other components	Other components
AT1G11960.1	-2.00254	0.000852753	OSCA1.3	calcium channel	Regulation of signaling	Calcium signaling and binding
AT1G67865.1	-2.00571	0.00344409		hypothetical protein	Other components	Other components
AT1G09410.1	-2.00657	0.0435946		pentatricopeptide (PPR) repeat-containing protein	Gene expression	Posttranscriptional regulation
AT5G50890.1	-2.00771	0.0434181		alpha/beta-Hydrolases superfamily protein	Metabolism	Lipid metabolism
AT3G02010.1	-2.01344	0.0474177		Pentatricopeptide repeat (PPR) superfamily protein	Gene expression	Posttranscriptional regulation
AT5G11160.1	-2.01817	0.000607643	APT5	adenine phosphoribosyltransferase 5	Other components	Other components
AT1G49570.1	-2.01827	0.0384917		Peroxidase superfamily protein	Metabolism	Oxidation-reduction process
AT1G79180.1	-2.02073	0.00630466	ATMYB63,MYB63	myb domain protein 63	Gene expression	Transcription factors
AT4G30290.1	-2.02707	0.00225035	ATXTH19,XTH19	xyloglucan endotransglucosylase/hydrolase 19	Protection	Cell wall and membrane dynamics
AT5G20240.1	-2.02715	0.0154656	PI	MADS-box family protein	Gene expression	Transcription factors
AT5G63580.1	-2.033	0.00682485	FLS2,ATFLS2	flavonol synthase 2	Metabolism	Secondary metabolism
AT5G23220.1	-2.03648	0.00991231	NIC3	nicotinamidase 3	Metabolism	Primary metabolic process
AT5G03720.1	-2.04053	0.0313808	AT-HSFA3,HSFA3	heat shock transcription factor A3	Gene expression	Transcription factors
AT5G65020.2	-2.04159	0.00593887	ANNAT2	annexin 2	Regulation of signaling	Calcium signaling and binding
AT2G19780.1	-2.04375	0.0091786		Leucine-rich repeat (LRR) family protein	Regulation of signaling	Leucine-rich repeat
AT4G30450.1	-2.05065	0.011024		glycine-rich protein	Protection	Cell wall and membrane dynamics
AT1G07560.1	-2.05304	0.0468175		Leucine-rich repeat protein kinase family protein	Regulation of signaling	Leucine-rich repeat
AT5G07080.1	-2.05306	0.0171731		HXXXD-type acyl-transferase family protein	Protection	Cell wall and membrane dynamics
AT5G03204.1	-2.05606	0.00565232		unknown protein	Other components	Other components
AT4G15765.1	-2.05779	0.0155386		FAD/NAD(P)-binding oxidoreductase family protein	Metabolism	Oxidation-reduction process
AT4G13770.1	-2.06976	0.0106217	CYP83A1,REF2	cytochrome P450, family 83, subfamily A, polypeptide 1	Metabolism	Glucosinolate metabolism
AT3G24100.1	-2.07043	0.00761555		Uncharacterised protein family SERF	Other components	Other components
AT4G32490.1	-2.07203	0.00478478	ENODL4,AtENODL4	early nodulin-like protein 4	Metabolism	Transport
AT4G31370.1	-2.07343	0.0149516	FLA5	FASCICLIN-like arabinogalactan protein 5 precursor	Protection	Cell wall and membrane dynamics
AT3G55720.1	-2.08228	0.0415948	BDR7	replication factor C subunit, putative	Gene expression	Maintenance of the genome/Chromatin organization and remodeling
AT3G01513.1	-2.08696	0.0311797		hypothetical protein	Other components	Other components
AT4G23680.1	-2.08722	0.0388164		Polyketide cyclase/dehydrase and lipid transport superfamily protein	Metabolism	Lipid metabolism
AT2G27535.1	-2.08768	0.0380265		ribosomal protein L10A family protein	Gene expression	tRNA and translational machinery
AT4G31640.1	-2.08855	0.000753754	REM38	B3 transcriptional factor family protein	Gene expression	Transcription factors
AT1G19210.1	-2.08865	0.0299753	ERF17	ERF/AP2 transcription factor family, DREB subfamily A-5	Gene expression	Transcription factors
AT5G10830.1	-2.09048	0.0376192		S-adenosyl-L-methionine-dependent methyltransferases superfamily protein	Metabolism	Secondary metabolism
AT4G38400.1	-2.09387	0.0214513	ATEXLA2,EXPL2,ATEXPL2,ATHEXPBETA2.2,EXLA2	expansin-like A2	Protection	Cell wall and membrane dynamics
AT4G32990.1	-2.10139	0.0235254		Transducin/WD40 repeat-like superfamily protein	Regulation of signaling	Protein-protein interaction
AT5G58700.2	-2.1061	0.0028988	ATPLC4,PLC4	phosphatidylinositol-speciwc phospholipase C4	Metabolism	Lipid metabolism
AT3G17120.1	-2.11303	0.00544822		transmembrane protein	Other components	Other components
AT5G42180.1	-2.12372	0.00790599	PER64	Peroxidase superfamily protein	Metabolism	Oxidation-reduction process
AT5G24410.1	-2.13223	0.0368874	PGL4	6-phosphogluconolactonase 4	Metabolism	Primary metabolic process
AT4G27860.1	-2.13473	0.0202859		vacuolar iron transporter (VIT) family protein	Metabolism	Nutrition, iron
AT5G06300.1	-2.13524	0.0045507	LOG7	Putative lysine decarboxylase family protein	Metabolism	Primary metabolic process
AT3G21351.1	-2.13642	0.0106235		transmembrane protein	Other components	Other components
AT3G16440.1	-2.13732	0.00617923	ATMLP-300B,MEE36,MLP-300B	myrosinase-binding protein-like protein-300B	Regulation of signaling	Lectin gene family
AT5G60490.1	-2.13766	0.0205519	FLA12	FASCICLIN-like arabinogalactan-protein 12	Protection	Cell wall and membrane dynamics
AT3G58200.1	-2.13825	0.0485624		TRAF-like family protein	Regulation of signaling	Protein-protein interaction
AT1G32860.1	-2.14119	0.0434779		Glycosyl hydrolase superfamily protein	Protection	Cell wall and membrane dynamics
AT5G47240.1	-2.1429	0.00125404	atnudt8,NUDT8	nudix hydrolase homolog 8	Metabolism	Primary metabolic process
AT5G44130.1	-2.14669	0.0163384	FLA13	FASCICLIN-like arabinogalactan protein 13 precursor	Protection	Cell wall and membrane dynamics
AT3G49690.1	-2.15659	0.00671025	RAX3,MYB84,ATMYB84	myb domain protein 84	Gene expression	Transcription factors
AT1G31710.1	-2.15784	0.0211788	CUAOALPHA3	Copper amine oxidase family protein	Metabolism	Nutrition, copper
AT1G55525.1	-2.16134	0.00954351		other RNA	Gene expression	Non-coding RNA
AT2G38010.2	-2.16143	0.000582138	ATNCER2	Neutral/alkaline non-lysosomal ceramidase	Metabolism	Lipid metabolism
AT2G22630.1	-2.16146	0.0378104	AGL17	MADS-box family protein AGAMOUS-like 17	Gene expression	Transcription factors
AT2G43535.1	-2.16196	0.0476378		Scorpion toxin-like knottin superfamily protein	Protection	Response to stress factors, biotic
AT3G29255.1	-2.16296	0.041		catalytics;intramolecular transferases	Other components	Other components
AT4G21600.1	-2.17138	0.00449102	ENDO5	endonuclease 5	Gene expression	Maintenance of the genome/Chromatin organization and remodeling
AT1G44090.1	-2.17425	0.0339616	ATGA20OX5,GA20OX5	gibberellin 20-oxidase 5	Growth and development	Hormones, gibberellin
AT1G16410.2	-2.17739	0.00859913	CYP79F1,BUS1,SPS1	cytochrome p450 79f1	Metabolism	Glucosinolate metabolism
AT1G17420.1	-2.17941	0.00368906	LOX3	lipoxygenase 3	Growth and development	Hormones, jasmonic acid
AT1G31430.1	-2.19106	0.00580657		Pentatricopeptide repeat (PPR-like) superfamily protein	Gene expression	Posttranscriptional regulation
AT1G70890.1	-2.20174	0.00549429	MLP43	MLP-like protein 43	Protection	Response to stress factors
AT2G14900.1	-2.2088	0.0346622		Gibberellin-regulated family protein	Growth and development	Hormones, gibberellin
AT5G52220.1	-2.20985	0.0200081		chromosome transmission fidelity-like protein	Gene expression	Maintenance of the genome/Chromatin organization and remodeling
AT3G05950.1	-2.21073	0.0195653		RmlC-like cupins superfamily protein	Protection	Cell wall and membrane dynamics
AT4G15380.1	-2.21591	0.0191641	CYP705A4	cytochrome P450, family 705, subfamily A, polypeptide 4	Metabolism	Oxidation-reduction process
AT1G03010.1	-2.21746	0.0279989		Phototropic-responsive NPH3 family protein	Metabolism	Photosynthesis, light response, chloroplast function
AT2G41475.1	-2.21881	0.00295742		Embryo-specific protein 3, (ATS3)	Other components	Other components
AT1G78370.1	-2.22225	0.000985288	ATGSTU20,GSTU20	glutathione S-transferase TAU 20	Metabolism	Glucosinolate metabolism
AT1G64480.1	-2.22255	0.0287375	CBL8	calcineurin B-like protein 8	Regulation of signaling	Calcium signaling and binding
AT3G23370.2	-2.22329	0.0270539		RNA-binding (RRM/RBD/RNP motifs) family protein	Gene expression	Posttranscriptional regulation
AT5G44440.1	-2.22553	0.0203179		FAD-binding Berberine family protein	Metabolism	Oxidation-reduction process
AT3G44860.1	-2.23234	0.00651215	FAMT	farnesoic acid carboxyl-O-methyltransferase	Metabolism	Secondary metabolism
AT5G46590.1	-2.23345	0.00931947	anac096,NAC096	NAC domain containing protein 96	Gene expression	Transcription factors
AT2G26360.1	-2.2363	0.00162763		Mitochondrial substrate carrier family protein	Metabolism	Transport
AT3G27884.1	-2.23747	0.0148135		other RNA	Gene expression	Non-coding RNA
AT2G24850.1	-2.2416	0.0101056	TAT3,TAT	tyrosine aminotransferase 3	Growth and development	Hormones, jasmonic acid
AT1G78780.1	-2.2465	0.00865998		pathogenesis-related family protein	Protection	Response to stress factors, abiotic
AT5G07460.1	-2.25574	0.0265059	PMSR2,ATMSRA2	peptidemethionine sulfoxide reductase 2	Metabolism	Oxidation-reduction process
AT1G70850.1	-2.26146	0.0172105	MLP34	MLP-like protein 34	Protection	Response to stress factors
AT2G38240.1	-2.26533	0.00427211		2-oxoglutarate (2OG) and Fe(II)-dependent oxygenase superfamily protein	Metabolism	Oxidation-reduction process
AT4G34990.1	-2.26821	0.0135894	AtMYB32,MYB32	myb domain protein 32	Gene expression	Transcription factors
AT1G55330.1	-2.27236	0.000421323	AGP21,ATAGP21	arabinogalactan protein 21	Protection	Cell wall and membrane dynamics
AT4G20370.1	-2.27344	0.0118683	TSF	TWIN SISTER OF FT, PEBP (phosphatidylethanolamine-binding protein) family protein	Growth and development	Reproductive development
AT1G29270.1	-2.27964	0.00201664	bHLH35-like	basic helix-loop-helix (bHLH) DNA-binding superfamily protein	Gene expression	Transcription factors
AT1G23850.1	-2.28497	0.00427927		transmembrane protein	Other components	Other components
AT2G04190.1	-2.29108	0.0428128		TRAF-like family protein	Regulation of signaling	Protein-protein interaction
AT2G28650.1	-2.29286	0.00957941	ATEXO70H8,EXO70H8	exocyst subunit exo70 family protein H8	Metabolism	Endocytic pathway
AT5G18870.1	-2.29363	0.0140775	NSH5	Inosine-uridine preferring nucleoside hydrolase family protein	Metabolism	Primary metabolic process
AT3G44840.1	-2.29768	0.00555095		S-adenosyl-L-methionine-dependent methyltransferases superfamily protein	Metabolism	Secondary metabolism
AT4G15440.1	-2.31347	0.0271049	HPL1,CYP74B2	hydroperoxide lyase 1	Metabolism	Oxidation-reduction process
AT4G23670.1	-2.3135	0.00348419		Polyketide cyclase/dehydrase and lipid transport superfamily protein	Metabolism	Lipid metabolism
AT4G30280.1	-2.31729	0.00356813	ATXTH18,XTH18	xyloglucan endotransglucosylase/hydrolase 18	Protection	Cell wall and membrane dynamics
AT3G16420.3	-2.3292	0.0159631	PBP1	PYK10-binding protein 1	Regulation of signaling	Lectin gene family
AT1G70830.3	-2.33285	0.00845022	MLP28	MLP-like protein 28	Protection	Response to stress factors
AT3G27960.1	-2.35708	0.0124307		Tetratricopeptide repeat (TPR)-like superfamily protein	Regulation of signaling	Protein-protein interaction
AT3G25730.1	-2.35858	0.00966911	EDF3	Ethylene response DNA binding factor 3	Gene expression	Transcription factors
AT1G70830.5	-2.37167	0.0293988	MLP28	MLP-like protein 28	Protection	Response to stress factors
AT5G49860.1	-2.3769	0.03966		Mannose-binding lectin superfamily protein	Regulation of signaling	Lectin gene family
AT1G10370.1	-2.38599	0.00715347	GST30,ATGSTU17,GST30B,ERD9	Glutathione S-transferase family protein	Metabolism	Oxidation-reduction process
AT3G16420.1	-2.38813	0.0174629	PBP1,JAL30	PYK10-binding protein 1	Regulation of signaling	Lectin gene family
AT1G70830.4	-2.39015	0.0067846	MLP28	MLP-like protein 28	Protection	Response to stress factors
AT1G28375.1	-2.40027	0.0134531		transmembrane protein	Other components	Other components
AT1G25250.1	-2.40217	0.0143008	AtIDD16,IDD16	indeterminate(ID)-domain 16	Growth and development	Hormones, auxin
AT4G13290.1	-2.40231	0.0100243	CYP71A19	cytochrome P450, family 71, subfamily A, polypeptide 19	Metabolism	Oxidation-reduction process
AT5G10820.1	-2.40394	0.00611609		Major facilitator superfamily protein	Metabolism	Transport
AT2G12400.1	-2.40675	0.0308339		plasma membrane fusion protein	Protection	Cell wall and membrane dynamics
AT1G14940.2	-2.41097	0.0254932		Polyketide cyclase/dehydrase and lipid transport superfamily protein	Metabolism	Lipid metabolism
AT1G65310.1	-2.41342	0.0023641	ATXTH17,XTH17	xyloglucan endotransglucosylase/hydrolase 17	Protection	Cell wall and membrane dynamics
AT2G09970.1	-2.41555	0.0028977		Protein of unknown function (DUF1677)	Other components	Other components
AT4G12030.2	-2.42072	0.00213702	BAT5, BASS5	bile acid transporter 5	Metabolism	Secondary metabolism
AT4G22230.1	-2.42152	0.000350461		Arabidopsis defensin-like protein	Protection	Response to stress factors, biotic
AT1G07440.1	-2.42879	0.0235431		NAD(P)-binding Rossmann-fold superfamily protein	Metabolism	Oxidation-reduction process
AT4G12170.1	-2.42949	0.000391096		Thioredoxin superfamily protein	Metabolism	Oxidation-reduction process
AT4G15330.1	-2.43141	0.0139281	CYP705A1	cytochrome P450, family 705, subfamily A, polypeptide 1	Metabolism	Oxidation-reduction process
AT1G65390.1	-2.44064	0.00204986	ATPP2-A5,PP2-A5	encoding a two-domain protein containing predicted lectin and Toll/Interleukin-1 receptor domains	Regulation of signaling	Lectin gene family
AT5G37980.1	-2.44112	0.0331023		Zinc-binding dehydrogenase family protein	Metabolism	Oxidation-reduction process
AT1G53940.1	-2.45117	0.0425456	GLIP2	GDSL-motif lipase 2	Metabolism	Lipid metabolism
AT2G34490.1	-2.45558	0.0370078	CYP710A2	cytochrome P450, family 710, subfamily A, polypeptide 2	Metabolism	Oxidation-reduction process
AT4G37400.1	-2.45596	0.0101806	CYP81F3	cytochrome P450, family 81, subfamily F, polypeptide 3	Metabolism	Oxidation-reduction process
AT2G05180.1	-2.45834	0.0187149	CYP705A6	cytochrome P450, family 705, subfamily A, polypeptide 6	Metabolism	Oxidation-reduction process
AT2G06050.2	-2.46612	0.00275406	OPR3	oxophytodienoate-reductase 3	Growth and development	Hormones, jasmonic acid
AT3G25597.1	-2.47659	0.0455585		transmembrane protein	Other components	Other components
AT3G55515.1	-2.48001	0.00599418	DVL8,RTFL7	ROTUNDIFOLIA like 7	Regulation of signaling	Peptides
AT5G14200.2	-2.4822	0.0246281	IMD1	isopropylmalate dehydrogenase 1	Metabolism	Glucosinolate metabolism
AT4G01140.1	-2.48916	0.0416911		Protein of unknown function (DUF1191)	Other components	Other components
AT4G29700.1	-2.50536	0.000549029		Alkaline-phosphatase-like family protein	Metabolism	Primary metabolic process
AT4G10390.1	-2.50672	0.0394476		Protein kinase superfamily protein	Regulation of signaling	Phosphorylation
AT1G30135.1	-2.50936	0.008881	JAZ8,TIFY5A	jasmonate-zim-domain protein 8	Growth and development	Hormones, jasmonic acid
AT3G21770.1	-2.51081	0.0165043		Peroxidase superfamily protein	Metabolism	Oxidation-reduction process
AT2G37900.1	-2.51189	0.00416529		Major facilitator superfamily protein	Metabolism	Transport
AT4G12880.2	-2.52132	0.00291704	ENODL19	early nodulin-like protein 19	Metabolism	Transport
AT1G64200.1	-2.5262	0.0341026	VHA-E3	vacuolar H+-ATPase subunit E isoform 3	Metabolism	Transport
AT5G58660.1	-2.53761	0.000495745		2-oxoglutarate (2OG) and Fe(II)-dependent oxygenase superfamily protein	Metabolism	Oxidation-reduction process
AT3G01220.1	-2.54858	0.0035875	ATHB20,HB20	homeobox protein 20	Gene expression	Transcription factors
AT4G25410.1	-2.55625	0.0308887		basic helix-loop-helix (bHLH) DNA-binding superfamily protein	Gene expression	Transcription factors
AT1G08090.1	-2.55693	0.022296	ATNRT2:1,NRT2,NRT2;1AT,ACH1,LIN1,ATNRT2.1,NRT2.1,NRT2:1	nitrate transporter 2:1	Metabolism	Transport
AT1G43160.1	-2.56511	0.0164889	RAP2.6	ERF/AP2 transcription factor family, ERF subfamily B-4	Gene expression	Transcription factors
AT1G63055.1	-2.56648	0.0169782		unknown protein	Other components	Other components
AT4G15230.1	-2.57094	0.0178273	ATPDR2,PDR2	pleiotropic drug resistance 2	Metabolism	Transport
AT5G42930.1	-2.57164	0.0146992		alpha/beta-Hydrolases superfamily protein	Metabolism	Lipid metabolism
AT2G04170.1	-2.58749	0.0248251		TRAF-like family protein	Regulation of signaling	Protein-protein interaction
AT2G22860.1	-2.6065	0.0118936	ATPSK2,PSK2	phytosulfokine 2 precursor	Regulation of signaling	Peptides, growth factor
AT1G72510.2	-2.61326	0.0118957		DUF1677 family protein	Other components	Other components
AT4G28840.1	-2.61977	0.0314616	TIE1	TCP INTERACTOR-CONTAINING EAR MOTIF PROTEIN 1 (TIE1)	Gene expression	Transcription factors
AT2G25630.1	-2.6271	0.000192769	BGLU14	beta glucosidase 14	Protection	Cell wall and membrane dynamics
AT5G24290.2	-2.63934	0.0210893		Vacuolar iron transporter (VIT) family protein	Metabolism	Nutrition, iron
AT3G16450.3	-2.64421	0.00356419		Mannose-binding lectin superfamily protein	Regulation of signaling	Lectin gene family
AT2G30130.1	-2.6662	0.00582457	ASL5,LBD12,PCK1	Lateral organ boundaries (LOB) domain family protein	Growth and development	Modulator of growth
AT3G15950.2	-2.6685	0.0437964	NAI2	DNA topoisomerase-related	Gene expression	Maintenance of the genome/Chromatin organization and remodeling
AT3G16690.1	-2.6748	0.00162937	SWEET16,AtSWEET16	Nodulin MtN3 family protein	Metabolism	Transport
AT4G15460.1	-2.67776	0.0332693		glycine-rich protein	Protection	Cell wall and membrane dynamics
AT2G14210.1	-2.67814	0.0207599	ANR1,AGL44	MADS-box family proteinAGAMOUS-like 44	Gene expression	Transcription factors
AT3G29250.1	-2.67893	0.0320368	SDR4	NAD(P)-binding Rossmann-fold superfamily protein	Metabolism	Oxidation-reduction process
AT5G11410.1	-2.69063	0.023572		Protein kinase superfamily protein	Regulation of signaling	Phosphorylation
AT3G52470.1	-2.69416	0.0384184		Late embryogenesis abundant (LEA) hydroxyproline-rich glycoprotein family	Protection	Dehydration/hypoxia/freezing tolerance
AT1G10460.1	-2.70388	0.00589746	GLP7	germin-like protein 7	Protection	Response to stress factors, storage protein
AT5G28510.1	-2.70519	0.029727	BGLU24	Glycosyl hydrolase superfamily protein	Protection	Cell wall and membrane dynamics
AT4G29710.1	-2.71087	0.000384818		Alkaline-phosphatase-like family protein	Metabolism	Primary metabolic process
AT2G34555.1	-2.71094	0.0444967	ATGA2OX3,GA2OX3	gibberellin 2-oxidase 3	Growth and development	Hormones, gibberellin
AT1G66270.2	-2.7187	0.00738769	BGLU21	Glycosyl hydrolase superfamily protein	Protection	Cell wall and membrane dynamics
AT2G36650.1	-2.72016	0.039784		CHUP1-like protein	Protection	Response to stress factors, abiotic
AT2G39310.3	-2.72884	0.0114437		jacalin-related lectin 22	Regulation of signaling	Lectin gene family
AT5G26280.1	-2.7315	0.0398461		TRAF-like family protein	Regulation of signaling	Protein-protein interaction
AT2G01530.1	-2.73602	0.013757	MLP329	MLP-like protein 329	Protection	Response to stress factors
AT1G72140.1	-2.7453	0.0057872		Major facilitator superfamily protein	Metabolism	Transport
AT5G65870.1	-2.75249	0.0074326	ATPSK5,PSK5	phytosulfokine 5 precursor	Regulation of signaling	Peptides, growth factor
AT5G51850.1	-2.75689	0.0297933	TON1 RECRUITING MOTIF 24, TRM24	hypothetical protein	Other components	Other components
AT5G54370.1	-2.75841	0.028666		Late embryogenesis abundant (LEA) protein-related	Protection	Dehydration/hypoxia/freezing tolerance
AT1G47600.2	-2.77163	0.0106919	BGLU34	Glycosyl hydrolase superfamily protein	Protection	Cell wall and membrane dynamics
AT4G20230.1	-2.78258	0.022034		Terpenoid cyclases/Protein prenyltransferases superfamily protein	Metabolism	Secondary metabolism
AT4G05130.1	-2.7938	0.035166	ATENT4,ENT4	equilibrative nucleoside transporter 4	Gene expression	Maintenance of the genome/Chromatin organization and remodeling
AT3G19710.1	-2.79598	0.0144746	BCAT4	branched-chain aminotransferase4	Metabolism	Glucosinolate metabolism
AT1G22810.1	-2.79837	0.000938843		ERF/AP2 transcription factor family, DREB subfamily A-5	Gene expression	Transcription factors
AT1G66280.1	-2.80332	0.00134969	BGLU22	Glycosyl hydrolase superfamily protein	Protection	Cell wall and membrane dynamics
AT3G16460.1	-2.80367	0.00053883	JAL34	Mannose-binding lectin superfamily protein	Regulation of signaling	Lectin gene family
AT4G29690.1	-2.81459	0.015054		Alkaline-phosphatase-like family protein	Metabolism	Primary metabolic process
AT1G62900.1	-2.81774	0.0050907		S-adenosyl-L-methionine-dependent methyltransferases superfamily protein	Metabolism	Secondary metabolism
AT3G56000.1	-2.82203	0.0288247	ATCSLA14,CSLA14	cellulose synthase like A14	Protection	Cell wall and membrane dynamics
AT4G12880.1	-2.82222	0.0379961	ENODL19, AtENODL19	early nodulin-like protein 19	Metabolism	Transport
AT5G02230.1	-2.837	0.0118331		Haloacid dehalogenase-like hydrolase (HAD) superfamily protein	Metabolism	Primary metabolic process
AT4G04840.1	-2.84019	0.00354138	ATMSRB6,MSRB6	methionine sulfoxide reductase B6	Metabolism	Oxidation-reduction process
AT2G35290.1	-2.84341	0.0302309	SAUR79	SAUR-like auxin-responsive protein family	Growth and development	Hormones, auxin
AT4G21850.1	-2.84881	0.0274924	ATMSRB9,MSRB9	methionine sulfoxide reductase B9	Metabolism	Oxidation-reduction process
AT5G52020.1	-2.85256	0.0343026		ERF/AP2 transcription factor family, DREB subfamily A-4	Gene expression	Transcription factors
AT3G09260.1	-2.88497	0.00060227	PYK10,PSR3.1,BGLU23,LEB	Glycosyl hydrolase superfamily protein	Protection	Cell wall and membrane dynamics
AT3G61898.1	-2.89439	0.0157592		transmembrane protein	Other components	Other components
AT5G23830.1	-2.89892	0.02923		MD-2-related lipid recognition domain-containing protein	Protection	Response to stress factors, biotic
AT5G24420.1	-2.90526	0.0187964	PGL5	6-phosphogluconolactonase 5	Metabolism	Primary metabolic process
AT4G25790.1	-2.93052	0.0074466		CAP (Cysteine-rich secretory proteins, Antigen 5, and Pathogenesis-related 1 protein) superfamily protein	Regulation of signaling	Peptides
AT2G27690.1	-2.93962	0.0128093	CYP94C1	cytochrome P450, family 94, subfamily C, polypeptide 1	Metabolism	Oxidation-reduction process
AT3G20950.1	-2.94492	0.0195504	CYP705A32	cytochrome P450, family 705, subfamily A, polypeptide 32	Metabolism	Oxidation-reduction process
AT4G25260.1	-2.95602	0.0383604		Plant invertase/pectin methylesterase inhibitor superfamily protein	Protection	Cell wall and membrane dynamics
AT3G47960.1	-2.96536	0.0105283		Major facilitator superfamily protein	Metabolism	Transport
AT1G51490.1	-2.97406	0.00139694	BGLU36	beta glucosidase 36	Protection	Cell wall and membrane dynamics
AT3G20935.1	-2.98629	0.046127	CYP705A28	cytochrome P450, family 705, subfamily A, polypeptide 28	Metabolism	Oxidation-reduction process
AT5G13220.4	-2.98825	0.0101974		jasmonate-zim-domain protein 10	Growth and development	Hormones, jasmonic acid
AT2G41480.1	-2.99584	0.0203387		Peroxidase superfamily protein	Metabolism	Oxidation-reduction process
AT5G13220.2	-3.00706	0.00474276	JAZ10,TIFY9,JAS1	jasmonate-zim-domain protein 10	Growth and development	Hormones, jasmonic acid
AT3G16390.1	-3.0206	0.0237169	NSP3	nitrile specifier protein 3	Metabolism	Glucosinolate metabolism
AT5G04950.1	-3.02308	0.00650818	NAS1,ATNAS1	nicotianamine synthase 1	Metabolism	Primary metabolic process
AT2G34020.1	-3.03996	0.000233857		Calcium-binding EF-hand family protein	Regulation of signaling	Calcium signaling and binding
AT2G33070.1	-3.04149	0.0412733	NSP2,ATNSP2	nitrile specifier protein 2	Metabolism	Glucosinolate metabolism
AT4G33720.1	-3.05327	0.0130888		CAP (Cysteine-rich secretory proteins, Antigen 5, and Pathogenesis-related 1 protein) superfamily protein	Regulation of signaling	Peptides
AT5G19520.1	-3.06496	0.035164	MSL9,ATMSL9	mechanosensitive channel of small conductance-like 9	Metabolism	Transport
AT4G32800.1	-3.06839	0.0425224	ERF043	ERF/AP2 transcription factor family, DREB subfamily A-4	Gene expression	Transcription factors
AT4G20970.1	-3.08385	0.0109403		basic helix-loop-helix (bHLH) DNA-binding superfamily protein	Gene expression	Transcription factors
AT4G31100.1	-3.08545	0.00937146		wall-associated kinase, putative	Regulation of signaling	Phosphorylation
AT2G28140.1	-3.12863	0.0109067		Protein of unknown function (DUF1635)	Other components	Other components
AT3G22740.1	-3.13651	0.000576158	HMT3	homocysteine S-methyltransferase 3	Metabolism	Primary metabolic process
AT1G76790.1	-3.14723	0.0124709	IGMT5	O-methyltransferase family protein	Metabolism	Secondary metabolism
AT5G26300.1	-3.14799	0.030421		TRAF-like family protein	Regulation of signaling	Protein-protein interaction
AT2G39330.1	-3.15084	0.0384603	JAL23	jacalin-related lectin 23	Regulation of signaling	Lectin gene family
AT5G10210.1	-3.15959	0.0390899		nitric oxide synthase-interacting protein	Other components	Other components
AT5G65280.1	-3.1738	0.0305256	GCL1	GCR2-like 1	Growth and development	Hormones, abscisic acid
AT5G01040.1	-3.19379	0.0216883	LAC8	laccase 8	Protection	Cell wall and membrane dynamics
AT2G34930.1	-3.20826	0.0120849		disease resistance family protein / LRR family protein	Regulation of signaling	Leucine-rich repeat
AT3G11260.1	-3.21579	0.0295688	WOX5	Homeodomain transcription factor	Gene expression	Transcription factors
AT1G16400.1	-3.21679	0.029626	CYP79F2	cytochrome P450, family 79, subfamily F, polypeptide 2	Metabolism	Oxidation-reduction process
AT1G12540.1	-3.21956	0.00199642		basic helix-loop-helix (bHLH) DNA-binding superfamily protein	Gene expression	Transcription factors
AT3G48520.1	-3.2215	0.024195	CYP94B3	cytochrome P450, family 94, subfamily B, polypeptide 3	Metabolism	Oxidation-reduction process
AT1G53885.1	-3.22631	0.00186188		Protein of unknown function (DUF581)	Other components	Other components
AT2G43530.1	-3.23696	0.00150448		Scorpion toxin-like knottin superfamily protein	Protection	Response to stress factors, biotic
AT4G21850.2	-3.26761	0.00362977	ATMSRB9,MSRB9	methionine sulfoxide reductase B9	Metabolism	Oxidation-reduction process
AT5G26260.1	-3.2747	0.0185773		TRAF-like family protein	Regulation of signaling	Protein-protein interaction
AT1G70130.1	-3.28472	0.00155882		Concanavalin A-like lectin protein kinase family protein	Regulation of signaling	Lectin gene family
AT3G58990.1	-3.29044	0.0188444	IPMI1	isopropylmalate isomerase 1	Metabolism	Primary metabolic process
AT4G22214.1	-3.30843	0.00814167		Defensin-like (DEFL) family protein	Protection	Response to stress factors, biotic
AT4G13310.2	-3.31172	0.00173565	CYP71A20	cytochrome P450, family 71, subfamily A, polypeptide 20	Metabolism	Oxidation-reduction process
AT4G05120.1	-3.34128	0.0364001	ENT3,FUR1,ATENT3	Major facilitator superfamily protein	Metabolism	Transport
AT2G34600.1	-3.35608	0.00556133	JAZ7,TIFY5B	jasmonate-zim-domain protein 7	Growth and development	Hormones, jasmonic acid
AT1G68290.1	-3.40576	0.00356746	ENDO2	endonuclease 2	Gene expression	Maintenance of the genome/Chromatin organization and remodeling
AT1G54020.1	-3.41231	0.0129074		GDSL-like Lipase/Acylhydrolase superfamily protein	Metabolism	Lipid metabolism
AT3G21230.1	-3.43848	0.0320701	4CL5	4-coumarate:CoA ligase 5	Metabolism	Secondary metabolism
AT3G03190.1	-3.43903	0.0184654	ATGSTF11,ATGSTF6,GSTF11	glutathione S-transferase F11	Metabolism	Oxidation-reduction process
AT1G77530.1	-3.44795	0.0205024		O-methyltransferase family protein	Other components	Other components
AT5G59580.1	-3.45454	0.0195773	UGT76E1	UDP-glucosyltransferase 76E1	Metabolism	Secondary metabolism
AT5G47990.1	-3.45693	0.0284913	CYP705A5,THAD,THAD1	cytochrome P450, family 705, subfamily A, polypeptide 5	Metabolism	Oxidation-reduction process
AT1G59730.1	-3.45734	0.0114388	ATH7,TH7	thioredoxin H-type 7	Metabolism	Oxidation-reduction process
AT3G32047.1	-3.48353	0.00694248		Cytochrome P450 superfamily protein	Metabolism	Oxidation-reduction process
AT5G62350.1	-3.48811	0.0275301		Plant invertase/pectin methylesterase inhibitor superfamily protein	Protection	Cell wall and membrane dynamics
AT2G43550.1	-3.48882	0.000701433		Scorpion toxin-like knottin superfamily protein	Protection	Response to stress factors, biotic
AT5G35940.1	-3.50136	0.0415519		Mannose-binding lectin superfamily protein	Regulation of signaling	Lectin gene family
AT5G26320.1	-3.50277	0.0311681		TRAF-like family protein	Regulation of signaling	Protein-protein interaction
AT1G58430.1	-3.50547	0.0322228	RXF26	GDSL-like Lipase/Acylhydrolase family protein	Metabolism	Lipid metabolism
AT5G53250.1	-3.51235	0.0100051	AGP22,ATAGP22	arabinogalactan protein 22	Protection	Cell wall and membrane dynamics
AT1G14120.1	-3.54824	0.00210045		2-oxoglutarate (2OG) and Fe(II)-dependent oxygenase superfamily protein	Metabolism	Oxidation-reduction process
AT2G44810.1	-3.55647	0.00990574	DAD1	alpha/beta-Hydrolases superfamily protein	Metabolism	Lipid metabolism
AT1G26560.1	-3.57582	0.0194852	BGLU40	Glycosyl hydrolase superfamily protein	Protection	Cell wall and membrane dynamics
AT4G37410.1	-3.59577	0.00626538	CYP81F4	cytochrome P450, family 81, subfamily F, polypeptide 4	Metabolism	Oxidation-reduction process
AT1G34510.1	-3.62272	0.0156771		Peroxidase superfamily protein	Metabolism	Oxidation-reduction process
AT1G14780.1	-3.64656	0.0021378		MAC/Perforin domain-containing protein	Other components	Other components
AT1G30760.1	-3.67693	0.0212985		FAD-binding Berberine family protein	Metabolism	Oxidation-reduction process
AT1G20823.1	-3.70743	0.00174517	ATL80	RING/U-box superfamily protein	Regulation of signaling	Ubiquitination
AT2G22770.1	-3.70842	0.00513764	NAI1	basic helix-loop-helix (bHLH) DNA-binding superfamily protein	Gene expression	Transcription factors
AT2G17660.1	-3.73904	0.00610334		RPM1-interacting protein 4 (RIN4) family protein	Protection	Response to stress factors, biotic
AT2G35150.1	-3.7532	0.0286725	EXL1	EXORDIUM like 1	Protection	Cell wall and membrane dynamics
AT5G18890.1	-3.78415	0.0258215	NSH4	Inosine-uridine preferring nucleoside hydrolase family protein	Metabolism	Primary metabolic process
AT2G22121.1	-3.80036	0.00750774	LCR35	low-molecular-weight cysteine-rich 35	Protection	Cell wall and membrane dynamics
AT4G21840.1	-3.80844	0.000409425	ATMSRB8,MSRB8	methionine sulfoxide reductase B8	Metabolism	Oxidation-reduction process
AT2G38750.1	-3.86045	0.0432504	ANNAT4	annexin 4	Regulation of signaling	Calcium signaling and binding
AT5G47950.1	-3.8668	0.0216476		HXXXD-type acyl-transferase family protein	Protection	Cell wall and membrane dynamics
AT4G21830.1	-3.86721	0.006608	ATMSRB7,MSRB7	methionine sulfoxide reductase B7	Metabolism	Oxidation-reduction process
AT4G13860.1	-3.87596	0.0102974		RNA-binding (RRM/RBD/RNP motifs) family protein	Gene expression	Posttranscriptional regulation
AT2G24560.1	-3.89119	0.0136841		GDSL-like Lipase/Acylhydrolase family protein	Metabolism	Lipid metabolism
AT1G16370.1	-3.94178	0.041116	ATOCT6,OCT6	organic cation/carnitine transporter 6	Metabolism	Transport
AT3G49970.1	-4.01354	0.00277005		Phototropic-responsive NPH3 family protein	Metabolism	Photosynthesis, light response, chloroplast function
AT4G10250.1	-4.14524	0.00391209	ATHSP22.0	HSP20-like chaperones superfamily protein	Protection	Protein folding/refolding
AT4G19430.1	-4.19379	0.0142495		unknown protein	Other components	Other components
AT1G66860.1	-4.2023	2.88301e-05		Class I glutamine amidotransferase-like superfamily protein	Metabolism	Primary metabolic process
AT5G63450.1	-4.27869	0.0323754	CYP94B1	cytochrome P450, family 94, subfamily B, polypeptide 1	Metabolism	Oxidation-reduction process
AT5G26290.1	-4.29671	9.75618e-05		TRAF-like family protein	Regulation of signaling	Protein-protein interaction
AT5G36150.1	-4.30484	0.00335485	ATPEN3,PEN3	putative pentacyclic triterpene synthase 3	Metabolism	Secondary metabolism
AT2G22760.1	-4.3304	0.0158008		basic helix-loop-helix (bHLH) DNA-binding superfamily protein	Gene expression	Transcription factors
AT4G12545.1	-4.42072	0.00723293		Bifunctional inhibitor/lipid-transfer protein/seed storage 2S albumin superfamily protein	Protection	Lipid transfer
AT1G65880.1	-4.48144	0.0092037	BZO1	benzoyloxyglucosinolate 1	Metabolism	Primary metabolic process
AT5G42580.1	-4.62906	0.0148972	CYP705A12	cytochrome P450, family 705, subfamily A, polypeptide 12	Metabolism	Oxidation-reduction process
AT5G47980.1	-4.67798	0.0490363		HXXXD-type acyl-transferase family protein	Protection	Cell wall and membrane dynamics
AT1G79310.1	-4.76948	0.0352819	AtMC7,MC7	metacaspase 7	Protection	Proteases
AT1G65890.1	-4.89863	0.0237107	AAE12	acyl activating enzyme 12	Other components	Other components
AT4G22212.1	-4.93029	0.00744377		Arabidopsis defensin-like protein	Protection	Response to stress factors, biotic
AT1G17190.1	-4.93343	0.0366184	ATGSTU26,GSTU26	glutathione S-transferase tau 26	Metabolism	Oxidation-reduction process
AT3G22250.1	-4.99645	0.000773595		UDP-Glycosyltransferase superfamily protein	Metabolism	Secondary metabolism
AT1G05800.1	-5.01344	0.0260498	DGL	alpha/beta-Hydrolases superfamily protein	Metabolism	Lipid metabolism
AT1G63030.1	-5.04587	0.0402984	ddf2	ERF/AP2 transcription factor family, DREB subfamily A-1	Gene expression	Transcription factors
AT3G59220.1	-5.12112	0.0246695	PRN,PRN1,ATPIRIN1	pirin	Gene expression	Transcription factors, coactivator
AT1G62975.1	-5.20226	0.0161302		basic helix-loop-helix (bHLH) DNA-binding superfamily protein	Gene expression	Transcription factors
AT5G19110.1	-5.36599	0.0134487		Eukaryotic aspartyl protease family protein	Protection	Proteases
AT4G22210.1	-6.06982	0.0200751	LCR85	low-molecular-weight cysteine-rich 85	Protection	Cell wall and membrane dynamics
AT5G62360.1	-6.13992	0.0452779		Plant invertase/pectin methylesterase inhibitor superfamily protein	Protection	Cell wall and membrane dynamics
AT4G37700.1	-6.33537	0.0395519		unknown protein	Other components	Other components
AT2G01880.1	-6.86789	0.00178508	PAP7,ATPAP7	purple acid phosphatase 7	Metabolism	Primary metabolic process
AT2G29270.1	4.07678	0.000344462		pseudogene, similar to short chain alcohol dehydrogenase-like protein, non-consensus CT donor splice site at exon 1; blastp match of 57% identity and 7.4e-29 P-value to GP	pseudogene
AT1G75610.1	3.92341	0.00598302		pseudogene, histone H3, identical to histone H3.2 from Medicago sativa GB:AAB36495 GI:488571, Histone H3.2, minor Lolium temulentum SP	pseudogene
AT3G04717.1	3.45875	0.00569938		Encodes a Wound-induced protein (WIP) family protein	pseudogene
AT3G48650.1	2.58709	0.000300378		pseudogene, At14a-related protein, similar to At14a (GI:11994571 and GI:11994573) (Arabidopsis thaliana)	pseudogene
AT2G29160.1	2.33108	0.0191402		pseudogene, similar to tropinone reductase I, blastp match of 60% identity and 2.5e-39 P-value to GP	pseudogene
AT1G29715.1	2.21783	0.0190517		pseudogene, putative receptor-related serine/threonine kinase, blastp match of 67% identity and 2.6e-98 P-value to GP	pseudogene
AT5G55420.1	2.17303	0.0454819		Encodes a Protease inhibitor/seed storage/LTP family protein [pseudogene]	pseudogene
AT2G15040.1	2.0768	0.0362889	AtRLP18,RLP18	pseudogene, disease resistance protein-related, low similarity to disease resistance protein Cf-2.1 (Lycopersicon pimpinellifolium) GI:1184075; contains Pfam profile PF00560: Leucine Rich Repeat; blastp match of 38% identity and 4.4e-96 P-value to GP	pseudogene
AT2G24160.1	2.05365	0.00613805		pseudogene, leucine rich repeat protein family, contains leucine rich-repeat domains Pfam:PF00560, INTERPRO:IPR001611; contains some similarity to Cf-4 (Lycopersicon hirsutum) gi	pseudogene
AT2G14661.1	1.83502	0.0463119		Pseudogene of AT2G04040; ATDTX1; antiporter/ multidrug efflux pump/ multidrug transporter/ transporter	pseudogene
AT5G56061.1	-1.78284	0.0145455		Pseudogene of AT5G56050	pseudogene
AT5G26286.1	-2.24115	0.0104506		pseudogene, hypothetical protein	pseudogene
AT1G50550.1	-2.96973	0.0423306	CYP705A26P	a cytochrome P450 pseudogene	pseudogene
