# Supplementary material for: Modulation of early gene expression responses to water deprivation stress by the E3 ubiquitin ligase ATL80: implications for retrograde signaling interplay
Source: BMC Plant Biol. 2024 Mar 8;24:180. doi: 10.1186/s12870-024-04872-5 (PMC10921668; doi:10.1186/s12870-024-04872-5)
Supplement: Supplementary file 2 — Supplementary Material 2: Table 2. Gene expression rapidly induced in response to water deprivation stress compiled in twelve clusters. [file 12870_2024_4872_MOESM2_ESM.xlsx]

## Sheet: Hoja1
Supplementary Table 2
Gene expression rapidly induced in response to water deprivation stress compiled in twelve clusters.
Gene name	Cluster	Gene Symbol	Description	Class	Category
AT2G33760.1	Cluster 1		Pentatricopeptide repeat (PPR) superfamily protein	Gene expression	Posttranscriptional regulation
ath-miR771	Cluster 1	ath-miR771	miR771	Gene expression	Posttranscriptional regulation
AT5G57780.1	Cluster 1	P1R1	basic helix-loop-helix (bHLH) DNA-binding family protein	Gene expression	Transcription factors
AT5G19970.1	Cluster 1		GRAS family transcription factor family protein	Gene expression	Transcription factors
AT5G27780.1	Cluster 1	SAUR75	SAUR-like auxin-responsive protein family	Growth and development	Hormones, auxin
AT4G34760.1	Cluster 1		SAUR-like auxin-responsive protein family	Growth and development	Hormones, auxin
AT1G29510.1	Cluster 1	SAUR68	SAUR-like auxin-responsive protein family	Growth and development	Hormones, auxin
AT3G03850.1	Cluster 1	SAUR26	SAUR-like auxin-responsive protein family	Growth and development	Hormones, auxin
AT2G16580.1	Cluster 1		SAUR-like auxin-responsive protein family	Growth and development	Hormones, auxin
AT1G29420.1	Cluster 1		SAUR-like auxin-responsive protein family	Growth and development	Hormones, auxin
AT5G18080.1	Cluster 1	SAUR24	SAUR-like auxin-responsive protein family	Growth and development	Hormones, auxin
AT5G18050.1	Cluster 1	SAUR22	SAUR-like auxin-responsive protein family	Growth and development	Hormones, auxin
AT4G38860.1	Cluster 1		SAUR-like auxin-responsive protein family	Growth and development	Hormones, auxin
AT2G21210.1	Cluster 1		SAUR-like auxin-responsive protein family	Growth and development	Hormones, auxin
AT2G21200.1	Cluster 1		SAUR-like auxin-responsive protein family	Growth and development	Hormones, auxin
AT1G29460.1	Cluster 1		SAUR-like auxin-responsive protein family	Growth and development	Hormones, auxin
AT3G27785.1	Cluster 1	MYB118,ATMYB118,PGA37	myb domain protein 118	Metabolism	Glucosinolate metabolism
AT2G24762.1	Cluster 1	AtGDU4,GDU4	glutamine dumper 4	Metabolism	Glutamate
AT1G22030.1	Cluster 1		Phosphatidylinositol 4-phosphate 5-kinase (PIP5K) enzyme family member	Metabolism	Lipid metabolism
AT4G28220.1	Cluster 1	NDB1	NAD(P)H dehydrogenase B1	Metabolism	Photosynthesis, light response, chloroplast function
AT4G16740.2	Cluster 1	ATTPS03,TPS03	terpene synthase 03	Metabolism	Secondary metabolism
AT1G73220.1	Cluster 1	AtOCT1	Encodes Organic Cation Transporter 1 (OCT1), likely to be involved in polyamine transport.	Metabolism	Transport
AT5G38490.1	Cluster 1		Domain of unknown function (DUF313)	Other components	Other components
AT5G49120.1	Cluster 1		Protein of unknown function (DUF581)	Other components	Other components
AT2G18610.1	Cluster 1		unknown protein	Other components	Other components
AT3G22970.1	Cluster 1		DUF506 gene family member	Other components	Other components
AT4G38820.1	Cluster 1		hypothetical protein	Other components	Other components
AT1G51020.1	Cluster 1		hypothetical protein	Other components	Other components
AT5G66985.1	Cluster 1	HUP44	hypothetical protein	Other components	Other components
AT5G65030.1	Cluster 1		nitric oxide synthase-interacting protein	Other components	Other components
AT2G22340.1	Cluster 1		transmembrane protein	Other components	Other components
AT4G34560.1	Cluster 1		transmembrane protein	Other components	Other components
AT3G24390.1	Cluster 1		transposable element gene	Other components	Transposable element
AT5G38330.1	Cluster 1	LCR80	low-molecular-weight cysteine-rich 80	Protection	Cell wall and membrane dynamics
AT4G32370.1	Cluster 1		Pectin lyase-like superfamily protein	Protection	Cell wall and membrane dynamics
AT5G50260.1	Cluster 1	CEP1	Cysteine proteinases superfamily protein	Protection	Proteases
AT3G16540.1	Cluster 1	DegP11	DegP protease 11	Protection	Proteases
AT5G25610.1	Cluster 1	RD22,ATRD22	responsive to dehydration 22 (RD22) mediated by ABA	Protection	Response to stress factors, abiotic, water deprivation
AT1G10460.1	Cluster 1	GLP7	germin-like protein 7	Protection	Response to stress factors, storage protein
AT3G25717.1	Cluster 1	RTFL16,DVL6	ROTUNDIFOLIA like 16	Regulation of signaling	Peptides
AT3G25905.1	Cluster 1	CLE27	CLAVATA3/ESR-RELATED 27	Regulation of signaling	Peptides, small peptides-receptor
AT2G45890.1	Cluster 1	ATROPGEF4,ROPGEF4,RHS11	RHO guanyl-nucleotide exchange factor 4	Regulation of signaling	Protein-protein interaction
AT4G01390.1	Cluster 1		TRAF-like family protein	Regulation of signaling	Protein-protein interaction
AT2G04920.1	Cluster 1		F-box and associated interaction domains-containing protein	Regulation of signaling	Ubiquitination
AT4G10265.1	Cluster 1		Wound-responsive family protein	Regulation of signaling	Phosphorylation
AT4G36700.1	Cluster 1		RmlC-like cupins superfamily protein	Protection	Cell wall and membrane dynamics
AT3G55515.1	Cluster 1	DVL8,RTFL7	ROTUNDIFOLIA like 7	Regulation of signaling	Peptides
AT4G09890.1	Cluster 2		mediator of RNA polymerase II transcription subunit, putative	Gene expression	Basic transcriptional machinery
AT5G44680.1	Cluster 2		DNA glycosylase superfamily protein	Gene expression	Maintenance of the genome/Chromatin organization and remodeling
AT3G18630.1	Cluster 2	ATUNG,UNG	uracil dna glycosylase	Gene expression	Maintenance of the genome/Chromatin organization and remodeling
AT5G52220.1	Cluster 2		chromosome transmission fidelity-like protein	Gene expression	Maintenance of the genome/Chromatin organization and remodeling
AT2G42870.1	Cluster 2	PAR1,HLH1	basic helix-loop-helix (bHLH) DNA-binding family protein, phy rapidly regulated 1	Gene expression	Transcription factors
AT2G43010.2	Cluster 2	PIF4,SRL2,AtPIF4	basic helix-loop-helix (bHLH) DNA-binding family protein, phy rapidly regulated 1 , phytochrome interacting factor 4	Gene expression	Transcription factors
AT5G50010.1	Cluster 2	bHLH145	basic helix-loop-helix (bHLH) DNA-binding superfamily protein	Gene expression	Transcription factors
AT2G18300.1	Cluster 2	HBI1	basic helix-loop-helix (bHLH) DNA-binding superfamily protein	Gene expression	Transcription factors
AT5G15830.1	Cluster 2	AtbZIP3,bZIP3	Basic-leucine zipper (bZIP) transcription factor	Gene expression	Transcription factors
AT5G26650.1	Cluster 2	AGL36	MADS-box family protein AGAMOUS-like 36	Gene expression	Transcription factors
AT5G26580.1	Cluster 2	AGL34	MADS-box family proteinAGAMOUS-like-34	Gene expression	Transcription factors
AT5G07690.1	Cluster 2	MYB29,ATMYB29,PMG2	myb domain protein 29	Gene expression	Transcription factors
AT5G12950.1	Cluster 2		proline-tRNA ligase (DUF1680)	Gene expression	tRNA and translational machinery
AT1G17560.1	Cluster 2	HLL	Ribosomal protein L14p/L23e family protein	Gene expression	tRNA and translational machinery
AT5G61650.1	Cluster 2	CYCP4;2,CYCP4	CYCLIN P4;2	Growth and development	Cell cycle and cytoskeleton
AT2G28620.1	Cluster 2	RSW7	RADIALLY SWOLLEN 7	Growth and development	Cell cycle and cytoskeleton
AT5G44040.1	Cluster 2		eisosome SEG2-like protein	Growth and development	Cell cycle and cytoskeleton
AT1G09310.1	Cluster 2	SVB2, SVBL	ABA responsive trichome formation regulator	Growth and development	Hormones, abscisic acid
AT5G15230.1	Cluster 2	GASA4	GAST1 protein homolog 4	Growth and development	Hormones, auxin
AT1G25250.1	Cluster 2	AtIDD16,IDD16	indeterminate(ID)-domain 16	Growth and development	Hormones, auxin
AT4G29080.1	Cluster 2	PAP2,IAA27	phytochrome-associated protein 2	Growth and development	Hormones, auxin
AT4G34790.1	Cluster 2		SAUR-like auxin-responsive protein family	Growth and development	Hormones, auxin
AT4G31320.1	Cluster 2		SAUR-like auxin-responsive protein family	Growth and development	Hormones, auxin
AT2G37030.1	Cluster 2		SAUR-like auxin-responsive protein family	Growth and development	Hormones, auxin
AT3G53250.1	Cluster 2		SAUR-like auxin-responsive protein family	Growth and development	Hormones, auxin
AT4G36540.1	Cluster 2	BEE2	BR enhanced expression 2	Growth and development	Hormones, brassinosteroid
AT5G01060.1	Cluster 2	BSK10	Protein kinase protein with tetratricopeptide repeat domain	Growth and development	Hormones, brassinosteroid
AT1G74670.1	Cluster 2	GASA6	Gibberellin-regulated family protein	Growth and development	Hormones, gibberellin
AT3G10185.1	Cluster 2	GASA13	Gibberellin-regulated family protein	Growth and development	Hormones, gibberellin
AT5G46700.1	Cluster 2	TET1,TRN2	Tetraspanin family protein	Growth and development	Modulator of growth
AT2G19580.1	Cluster 2	TET2	tetraspanin2	Growth and development	Modulator of growth
AT2G27550.1	Cluster 2	ATC	Centroradialis	Growth and development	Reproductive development
AT2G33810.1	Cluster 2	SPL3	squamosa promoter binding protein-like 3	Growth and development	Reproductive development
AT1G64360.1	Cluster 2	SAQR	SAQR is a clade specific protein present in single copy in Arabidopsis.It's expression is increased during light induced oxidative stress ,drought stress and also during senescence. Promoter contains two AGL15 binding sites	Growth and development	Senescence
AT2G46640.2	Cluster 2	TAC1, TILLER ANGLE CONTROL 1	TILLER ANGLE CONTROL 1	Growth and development	Tropism/Hydrotropism
AT3G19710.1	Cluster 2	BCAT4	branched-chain aminotransferase4	Metabolism	Glucosinolate metabolism
AT1G16410.2	Cluster 2	CYP79F1,BUS1,SPS1	cytochrome p450 79f1	Metabolism	Glucosinolate metabolism
AT1G62560.1	Cluster 2	FMOGS-OX3	flavin-monooxygenase glucosinolate S-oxygenase 3	Metabolism	Glucosinolate metabolism
AT1G78370.1	Cluster 2	ATGSTU20,GSTU20	glutathione S-transferase TAU 20	Metabolism	Glucosinolate metabolism
AT5G14200.2	Cluster 2	IMD1	isopropylmalate dehydrogenase 1	Metabolism	Glucosinolate metabolism
AT5G04530.1	Cluster 2	KCS19	3-ketoacyl-CoA synthase 19	Metabolism	Lipid metabolism
AT2G17650.1	Cluster 2		AMP-dependent synthetase and ligase family protein	Metabolism	Lipid metabolism
AT1G06120.1	Cluster 2		Fatty acid desaturase family protein	Metabolism	Lipid metabolism
AT3G16370.1	Cluster 2	GGL19	GDSL-like Lipase/Acylhydrolase superfamily protein	Metabolism	Lipid metabolism
AT1G29660.1	Cluster 2	GGL5	GDSL-like Lipase/Acylhydrolase superfamily protein	Metabolism	Lipid metabolism
AT2G22170.1	Cluster 2	PLAT2	Lipase/lipooxygenase, PLAT/LH2 family protein	Metabolism	Lipid metabolism
AT4G38530.1	Cluster 2	ATPLC1,PLC1	phospholipase C1	Metabolism	Lipid metabolism
AT1G18880.1	Cluster 2	NRT1.9	Major facilitator superfamily protein	Metabolism	Nutrition, nitrate
AT1G52190.1	Cluster 2	NPF1.2	Major facilitator superfamily protein	Metabolism	Nutrition, nitrate
AT3G45700.1	Cluster 2	NPF2.4	Major facilitator superfamily protein	Metabolism	Nutrition, nitrate
AT5G10180.1	Cluster 2	AST68,SULTR2;1	sulfate transporter 2;1	Metabolism	Nutrition, sulfate
AT5G19600.1	Cluster 2	SULTR3;5	sulfate transporter 3;5	Metabolism	Nutrition, sulfate
AT4G03070.1	Cluster 2	AOP1,AOP,AOP1.1	2-oxoglutarate (2OG) and Fe(II)-dependent oxygenase superfamily protein	Metabolism	Oxidation-reduction process
AT3G46500.1	Cluster 2		2-oxoglutarate (2OG) and Fe(II)-dependent oxygenase superfamily protein	Metabolism	Oxidation-reduction process
AT3G32047.1	Cluster 2		Cytochrome P450 superfamily protein	Metabolism	Oxidation-reduction process
AT2G34490.1	Cluster 2	CYP710A2	cytochrome P450, family 710, subfamily A, polypeptide 2	Metabolism	Oxidation-reduction process
AT3G03190.1	Cluster 2	ATGSTF11,ATGSTF6,GSTF11	glutathione S-transferase F11	Metabolism	Oxidation-reduction process
AT5G17820.1	Cluster 2		Peroxidase superfamily protein	Metabolism	Oxidation-reduction process
AT4G21960.1	Cluster 2	PRXR1	Peroxidase superfamily protein	Metabolism	Oxidation-reduction process
AT1G41830.1	Cluster 2	SKS6	SKU5-similar 6	Metabolism	Oxidation-reduction process
AT2G01918.1	Cluster 2	PQL3	PsbQ-like 3	Metabolism	Photosynthesis, light response, chloroplast function
AT3G54600.1	Cluster 2	DJ1F	Class I glutamine amidotransferase-like superfamily protein	Metabolism	Primary metabolic process
AT3G62040.1	Cluster 2		Haloacid dehalogenase-like hydrolase (HAD) superfamily protein	Metabolism	Primary metabolic process
AT4G39770.1	Cluster 2	TPPH	Haloacid dehalogenase-like hydrolase (HAD) superfamily protein	Metabolism	Primary metabolic process
AT3G58990.1	Cluster 2	IPMI1	isopropylmalate isomerase 1	Metabolism	Primary metabolic process
AT5G04950.1	Cluster 2	NAS1,ATNAS1	nicotianamine synthase 1	Metabolism	Primary metabolic process
AT2G01890.1	Cluster 2	PAP8,ATPAP8	purple acid phosphatase 8	Metabolism	Primary metabolic process
AT1G17710.1	Cluster 2	PEPC1	Pyridoxal phosphate phosphatase-related protein	Metabolism	Primary metabolic process
AT4G03060.1	Cluster 2	AOP2	AOP2 (ALKENYL HYDROXALKYL PRODUCING 2)	Metabolism	Secondary metabolism
AT4G12030.2	Cluster 2	BAT5, BASS5	bile acid transporter 5	Metabolism	Secondary metabolism
AT4G17680.2	Cluster 2		EXCLUSIVELY SENSITIVE TO BICARBONATE 1, SBP (S-ribonuclease binding protein) family protein	Metabolism	Secondary metabolism
AT1G78970.2	Cluster 2	LUP1,ATLUP1	lupeol synthase 1	Metabolism	Secondary metabolism
AT3G21950.1	Cluster 2		S-adenosyl-L-methionine-dependent methyltransferases superfamily protein	Metabolism	Secondary metabolism
AT1G73600.2	Cluster 2		S-adenosyl-L-methionine-dependent methyltransferases superfamily protein	Metabolism	Secondary metabolism
AT2G24210.1	Cluster 2	TPS10	terpene synthase 10	Metabolism	Secondary metabolism
AT3G29410.1	Cluster 2		Terpenoid cyclases/Protein prenyltransferases superfamily protein	Metabolism	Secondary metabolism
AT2G16980.1	Cluster 2		Major facilitator superfamily protein	Metabolism	Transport
AT1G33440.1	Cluster 2		Major facilitator superfamily protein	Metabolism	Transport
AT2G39510.1	Cluster 2		nodulin MtN21 /EamA-like transporter family protein	Metabolism	Transport
AT1G69080.2	Cluster 2		Adenine nucleotide alpha hydrolases-like superfamily protein	Other components	Other components
AT2G36430.1	Cluster 2		Plant protein of unknown function (DUF247)	Other components	Other components
AT5G22580.1	Cluster 2		Stress responsive A/B Barrel Domain	Other components	Other components
AT2G04800.1	Cluster 2		hypothetical protein	Other components	Other components
AT5G03995.1	Cluster 2		hypothetical protein	Other components	Other components
AT1G67865.1	Cluster 2		hypothetical protein	Other components	Other components
AT5G54970.1	Cluster 2		hypothetical protein	Other components	Other components
AT4G29905.1	Cluster 2		hypothetical protein	Other components	Other components
AT4G16008.1	Cluster 2		hypothetical protein	Other components	Other components
AT1G67910.2	Cluster 2		hypothetical protein	Other components	Other components
AT3G05130.1	Cluster 2		paramyosin-like protein	Other components	Other components
AT2G36355.2	Cluster 2		RAB6-interacting golgin	Other components	Other components
AT2G12462.1	Cluster 2		sterile alpha motif (SAM) domain protein	Other components	Other components
AT5G01015.1	Cluster 2		transmembrane protein	Other components	Other components
AT5G14330.1	Cluster 2		transmembrane protein	Other components	Other components
AT1G27670.1	Cluster 2		transmembrane protein	Other components	Other components
AT3G01516.1	Cluster 2		transmembrane protein	Other components	Other components
AT5G24313.1	Cluster 2		transmembrane protein	Other components	Other components
AT2G28410.1	Cluster 2		transmembrane protein	Other components	Other components
AT5G59350.1	Cluster 2		transmembrane protein	Other components	Other components
AT3G04960.4	Cluster 2		trichohyalin, putative	Other components	Other components
AT3G51220.1	Cluster 2		WEB family protein (DUF827)	Other components	Other components
AT5G28913.1	Cluster 2	SADHU4-1	transposable element gene	Other components	Transposable element
AT2G14890.2	Cluster 2	AGP9	arabinogalactan protein 9	Protection	Cell wall and membrane dynamics
AT2G35760.1	Cluster 2	CASPL2B2	CASP-LIKE PROTEIN	Protection	Cell wall and membrane dynamics
AT4G39330.2	Cluster 2	ATCAD9,CAD9	cinnamyl alcohol dehydrogenase 9	Protection	Cell wall and membrane dynamics
AT3G55230.1	Cluster 2		Disease resistance-responsive (dirigent-like protein) family protein	Protection	Cell wall and membrane dynamics
AT1G12090.1	Cluster 2	ELP	extensin-like protein	Protection	Cell wall and membrane dynamics
AT5G55730.1	Cluster 2	FLA1	FASCICLIN-like arabinogalactan 1	Protection	Cell wall and membrane dynamics
AT2G35860.1	Cluster 2	FLA16	FASCICLIN-like arabinogalactan protein 16 precursor	Protection	Cell wall and membrane dynamics
AT2G45470.1	Cluster 2	FLA8,AGP8	FASCICLIN-like arabinogalactan protein 8	Protection	Cell wall and membrane dynamics
AT5G60490.1	Cluster 2	FLA12	FASCICLIN-like arabinogalactan-protein 12	Protection	Cell wall and membrane dynamics
AT2G04780.1	Cluster 2	FLA7	FASCICLIN-like arabinoogalactan 7	Protection	Cell wall and membrane dynamics
AT5G61660.1	Cluster 2		glycine-rich protein	Protection	Cell wall and membrane dynamics
AT2G36120.1	Cluster 2	DOT1	Glycine-rich protein family	Protection	Cell wall and membrane dynamics
AT1G51470.1	Cluster 2	BGLU35,TGG5	Glycosyl hydrolase superfamily protein	Protection	Cell wall and membrane dynamics
AT1G45130.1	Cluster 2	BGAL5	Glycosyl hydrolase superfamily protein	Protection	Cell wall and membrane dynamics
AT5G28510.1	Cluster 2	BGLU24	Glycosyl hydrolase superfamily protein	Protection	Cell wall and membrane dynamics
AT3G52840.1	Cluster 2	BGAL2	Glycosyl hydrolase superfamily protein	Protection	Cell wall and membrane dynamics
AT2G28470.1	Cluster 2	BGAL8	Glycosyl hydrolase superfamily protein	Protection	Cell wall and membrane dynamics
AT4G15390.1	Cluster 2		HXXXD-type acyl-transferase family protein	Protection	Cell wall and membrane dynamics
AT4G24510.1	Cluster 2	CER2,VC2,VC-2	HXXXD-type acyl-transferase family protein	Protection	Cell wall and membrane dynamics
AT5G60020.1	Cluster 2	LAC17,ATLAC17	laccase 17	Protection	Cell wall and membrane dynamics
AT2G38080.1	Cluster 2	IRX12,LAC4,ATLMCO4,LMCO4	Laccase/Diphenol oxidase family protein	Protection	Cell wall and membrane dynamics
AT5G03760.1	Cluster 2	ATCSLA09,CSLA09,ATCSLA9,CSLA9,RAT4	Nucleotide-diphospho-sugar transferases superfamily protein	Protection	Cell wall and membrane dynamics
AT3G07320.1	Cluster 2		O-Glycosyl hydrolases family 17 protein	Protection	Cell wall and membrane dynamics
AT3G15720.1	Cluster 2		Pectin lyase-like superfamily protein	Protection	Cell wall and membrane dynamics
AT5G63180.1	Cluster 2		Pectin lyase-like superfamily protein	Protection	Cell wall and membrane dynamics
AT4G24780.1	Cluster 2		Pectin lyase-like superfamily protein	Protection	Cell wall and membrane dynamics
AT5G10130.1	Cluster 2		Pollen Ole e 1 allergen and extensin family protein	Protection	Cell wall and membrane dynamics
AT2G16630.1	Cluster 2		Pollen Ole e 1 allergen and extensin family protein	Protection	Cell wall and membrane dynamics
AT1G70370.1	Cluster 2	PG2	polygalacturonase 2	Protection	Cell wall and membrane dynamics
AT4G38770.1	Cluster 2	PRP4,ATPRP4	proline-rich protein 4	Protection	Cell wall and membrane dynamics
AT3G48940.1	Cluster 2		Remorin family protein	Protection	Cell wall and membrane dynamics
AT3G10080.1	Cluster 2		RmlC-like cupins superfamily protein	Protection	Cell wall and membrane dynamics
AT4G37800.1	Cluster 2	XTH7	xyloglucan endotransglucosylase/hydrolase 7	Protection	Cell wall and membrane dynamics
AT1G11545.1	Cluster 2	XTH8	xyloglucan endotransglucosylase/hydrolase 8	Protection	Cell wall and membrane dynamics
AT5G11420.1	Cluster 2		Encodes a DUF642 cell wall protein.	Protection	Cell wall and membrane dynamics
AT1G23760.1	Cluster 2	JP630,PG3,PGL1	Encodes aromatic rich glycoprotein JP630	Protection	Cell wall and membrane dynamics
AT1G33800.1	Cluster 2	GXM3, GXMT1	glucuronoxylan(GX)-speciﬁc 4-O-methyltransferase responsible for methylating GlcA residues in GX	Protection	Cell wall and membrane dynamics
AT2G12400.1	Cluster 2		plasma membrane fusion protein	Protection	Cell wall and membrane dynamics
AT5G50740.2	Cluster 2		Heavy metal transport/detoxification superfamily protein	Protection	Detoxification
AT3G48970.1	Cluster 2		Heavy metal transport/detoxification superfamily protein	Protection	Detoxification
AT1G22990.1	Cluster 2	HIPP22	Heavy metal transport/detoxification superfamily protein	Protection	Detoxification
AT5G24580.1	Cluster 2		Heavy metal transport/detoxification superfamily protein	Protection	Detoxification
AT2G10940.2	Cluster 2		Bifunctional inhibitor/lipid-transfer protein/seed storage 2S albumin superfamily protein	Protection	Lipid transfer
AT5G05960.1	Cluster 2		Bifunctional inhibitor/lipid-transfer protein/seed storage 2S albumin superfamily protein	Protection	Lipid transfer
AT5G07030.1	Cluster 2		Eukaryotic aspartyl protease family protein	Protection	Proteases
AT1G09750.1	Cluster 2		Eukaryotic aspartyl protease family protein	Protection	Proteases
AT3G61820.1	Cluster 2		Eukaryotic aspartyl protease family protein	Protection	Proteases
AT4G11320.1	Cluster 2		Papain family cysteine protease	Protection	Proteases
AT3G54940.2	Cluster 2		Papain family cysteine protease	Protection	Proteases
AT5G59090.3	Cluster 2	ATSBT4.12,SBT4.12	subtilase 4.12	Protection	Proteases
AT4G35350.1	Cluster 2	XCP1	xylem cysteine peptidase 1	Protection	Proteases
AT1G71000.1	Cluster 2		Chaperone DnaJ-domain superfamily protein	Protection	Protein folding/refolding
AT3G24520.1	Cluster 2	AT-HSFC1,HSFC1	heat shock transcription factor C1	Protection	Protein folding/refolding
AT1G52343.1	Cluster 2	G1IP-LIKE	Similar to GET2, transmembrane protein that interacts with GET1	Protection	Protein folding/refolding
AT3G23180.1	Cluster 2		HR-like lesion-inducing protein-related	Protection	Response to stress factors, abiotic
AT4G23870.1	Cluster 2	TRANSITION ZONE 1, TZ1	Identified in a screen for Al induced, root expressed genes.	Protection	Response to stress factors, abiotic
AT4G30660.1	Cluster 2		Low temperature and salt responsive protein family	Protection	Response to stress factors, abiotic, cold regulated
AT3G50800.1	Cluster 2		PADRE protein	Protection	Response to stress factors, biotic
AT5G20630.1	Cluster 2	GLP3,GLP3A,GLP3B,ATGER3,GER3	germin 3	Protection	Response to stress factors, storage protein
AT3G16240.1	Cluster 2	DELTA-TIP,TIP2;1,DELTA-TIP1,AQP1,ATTIP2;1	Aquaporin superfamily protein	Protection	Water transport
AT1G12080.1	Cluster 2		Vacuolar calcium-binding protein-related	Regulation of signaling	Calcium signaling and binding
AT3G59370.1	Cluster 2		Vacuolar calcium-binding protein-related	Regulation of signaling	Calcium signaling and binding
AT5G26230.1	Cluster 2	MAKR1, MEMBRANE-ASSOCIATED KINASE REGULATOR 1	membrane-associated kinase regulator	Regulation of signaling	Dephosphorylation
AT1G53070.1	Cluster 2		Legume lectin family protein	Regulation of signaling	Lectin gene family
AT3G20820.1	Cluster 2		Leucine-rich repeat (LRR) family protein	Regulation of signaling	Leucine-rich repeat
AT3G17640.1	Cluster 2		Leucine-rich repeat (LRR) family protein	Regulation of signaling	Leucine-rich repeat
AT4G34220.1	Cluster 2	RDK1	Leucine-rich repeat protein kinase family protein	Regulation of signaling	Leucine-rich repeat
AT1G11130.1	Cluster 2	SUB,SCM,SRF9	Leucine-rich repeat protein kinase family protein	Regulation of signaling	Leucine-rich repeat
AT4G25780.1	Cluster 2		CAP (Cysteine-rich secretory proteins, Antigen 5, and Pathogenesis-related 1 protein) superfamily protein	Regulation of signaling	Peptides
AT4G34600.1	Cluster 2	CIF2	CASPARIAN STRIP INTEGRITY FACTOR 2	Regulation of signaling	Peptides, small peptides-receptor
AT4G37810.1	Cluster 2	ATEPFL2, EPFL2	EPIDERMAL PATTERNING FACTOR-like protein	Regulation of signaling	Peptides, small peptides-receptor
AT2G16750.1	Cluster 2		Protein kinase protein with adenine nucleotide alpha hydrolases-like domain	Regulation of signaling	Phosphorylation
AT2G18890.1	Cluster 2		Protein kinase superfamily protein	Regulation of signaling	Phosphorylation
AT1G27110.3	Cluster 2		Tetratricopeptide repeat (TPR)-like superfamily protein	Regulation of signaling	Protein-protein interaction
AT4G10150.1	Cluster 2	ATL7	RING/U-box superfamily protein	Regulation of signaling	Ubiquitination
AT3G15950.2	Cluster 2	NAI2	DNA topoisomerase-related	Gene expression	Maintenance of the genome/Chromatin organization and remodeling
AT3G55720.1	Cluster 2	BDR7	replication factor C subunit, putative	Gene expression	Maintenance of the genome/Chromatin organization and remodeling
AT1G52615.2	Cluster 2		other_RNA	Gene expression	Non-coding RNA
AT1G48598.1	Cluster 2	CPuORF31	conserved peptide upstream open reading frame 31	Gene expression	Posttranscriptional regulation
AT5G39860.1	Cluster 2	PRE1,BNQ1,BHLH136	basic helix-loop-helix (bHLH) DNA-binding superfamily protein	Gene expression	Transcription factors
AT1G77200.1	Cluster 2		ERF/AP2 transcription factor family, DREB subfamily A-4	Gene expression	Transcription factors
AT2G44940.1	Cluster 2	ERF34	ERF/AP2 transcription factor family, DREB subfamily A-4	Gene expression	Transcription factors
AT5G11590.1	Cluster 2	TINY2	ERF/AP2 transcription factor family, DREB subfamily A-4	Gene expression	Transcription factors
AT2G28500.1	Cluster 2	LBD11	LOB domain-containing protein 11	Gene expression	Transcription factors
AT1G71692.1	Cluster 2	AGL12,XAL1	MADS-box family protein AGAMOUS-like 12	Gene expression	Transcription factors
AT2G14210.1	Cluster 2	ANR1,AGL44	MADS-box family proteinAGAMOUS-like 44	Gene expression	Transcription factors
AT2G40435.1	Cluster 2	SCREAM-like	basic helix-loop-helix (bHLH) DNA-binding superfamily protein	Gene expression	Transcription factors
AT2G21880.2	Cluster 2	ATRAB7A,ATRABG2,RAB7A	RAB GTPase homolog 7A	Gene expression	tRNA and translational machinery
AT1G22770.1	Cluster 2	GI,FB	gigantea protein (GI)	Growth and development	Circadian clock
AT1G04250.1	Cluster 2	AXR3,IAA17	AUX/IAA transcriptional regulator family protein	Growth and development	Hormones, auxin
AT2G46690.1	Cluster 2		SAUR-like auxin-responsive protein family	Growth and development	Hormones, auxin
AT5G45970.1	Cluster 2	ARAC2,RAC2,ROP7,ATRAC2,ATROP7	RAC-like 2	Metabolism	Endocytic pathway
AT4G03330.1	Cluster 2	SYP123,ATSYP123	syntaxin of plants 123	Metabolism	Endocytic pathway
AT3G16390.1	Cluster 2	NSP3	nitrile specifier protein 3	Metabolism	Glucosinolate metabolism
AT4G38690.1	Cluster 2		PLC-like phosphodiesterases superfamily protein	Metabolism	Lipid metabolism
AT3G26450.1	Cluster 2		Polyketide cyclase/dehydrase and lipid transport superfamily protein	Metabolism	Lipid metabolism
AT4G23680.1	Cluster 2		Polyketide cyclase/dehydrase and lipid transport superfamily protein	Metabolism	Lipid metabolism
AT1G70860.2	Cluster 2		Polyketide cyclase/dehydrase and lipid transport superfamily protein	Metabolism	Lipid metabolism
AT4G27860.1	Cluster 2		vacuolar iron transporter (VIT) family protein	Metabolism	Nutrition, iron
AT3G46480.1	Cluster 2		2-oxoglutarate (2OG) and Fe(II)-dependent oxygenase superfamily protein	Metabolism	Oxidation-reduction process
AT4G13290.1	Cluster 2	CYP71A19	cytochrome P450, family 71, subfamily A, polypeptide 19	Metabolism	Oxidation-reduction process
AT4G13310.2	Cluster 2	CYP71A20	cytochrome P450, family 71, subfamily A, polypeptide 20	Metabolism	Oxidation-reduction process
AT1G01190.1	Cluster 2	CYP78A8	cytochrome P450, family 78, subfamily A, polypeptide 8	Metabolism	Oxidation-reduction process
AT5G44410.1	Cluster 2		FAD-binding Berberine family protein	Metabolism	Oxidation-reduction process
AT1G07440.1	Cluster 2		NAD(P)-binding Rossmann-fold superfamily protein	Metabolism	Oxidation-reduction process
AT5G42180.1	Cluster 2	PER64	Peroxidase superfamily protein	Metabolism	Oxidation-reduction process
AT3G21770.1	Cluster 2		Peroxidase superfamily protein	Metabolism	Oxidation-reduction process
AT1G49570.1	Cluster 2		Peroxidase superfamily protein	Metabolism	Oxidation-reduction process
AT5G19890.1	Cluster 2		Peroxidase superfamily protein	Metabolism	Oxidation-reduction process
AT3G49960.1	Cluster 2		Peroxidase superfamily protein	Metabolism	Oxidation-reduction process
AT1G59730.1	Cluster 2	ATH7,TH7	thioredoxin H-type 7	Metabolism	Oxidation-reduction process
AT5G37980.1	Cluster 2		Zinc-binding dehydrogenase family protein	Metabolism	Oxidation-reduction process
AT5G37940.1	Cluster 2		Zinc-binding dehydrogenase family protein	Metabolism	Oxidation-reduction process
AT2G23050.1	Cluster 2	NPY4	Phototropic-responsive NPH3 family protein	Metabolism	Photosynthesis, light response, chloroplast function
AT3G01440.1	Cluster 2	PQL1,PQL2	PsbQ-like 1	Metabolism	Photosynthesis, light response, chloroplast function
AT3G22740.1	Cluster 2	HMT3	homocysteine S-methyltransferase 3	Metabolism	Primary metabolic process
AT5G18890.1	Cluster 2	NSH4	Inosine-uridine preferring nucleoside hydrolase family protein	Metabolism	Primary metabolic process
AT5G03860.1	Cluster 2	MLS	malate synthase	Metabolism	Primary metabolic process
AT1G14700.2	Cluster 2	PAP3,ATPAP3	purple acid phosphatase 3	Metabolism	Primary metabolic process
AT5G51920.1	Cluster 2		Pyridoxal phosphate (PLP)-dependent transferases superfamily protein	Metabolism	Primary metabolic process
AT4G35160.1	Cluster 2		O-methyltransferase family protein	Metabolism	Secondary metabolism
AT4G20230.1	Cluster 2		Terpenoid cyclases/Protein prenyltransferases superfamily protein	Metabolism	Secondary metabolism
AT5G50300.1	Cluster 2	AZG2,ATAZG2	Xanthine/uracil permease family protein	Metabolism	Secondary metabolism
AT5G37060.1	Cluster 2	ATCHX24,CHX24	cation/H+ exchanger 24	Metabolism	Transport
AT4G12880.1	Cluster 2	ENODL19, AtENODL19	early nodulin-like protein 19	Metabolism	Transport
AT4G04760.1	Cluster 2		Major facilitator superfamily protein	Metabolism	Transport
AT4G35720.1	Cluster 2		Arabidopsis protein of unknown function (DUF241)	Other components	Other components
AT3G03726.2	Cluster 2	ATFDB18	Protein of unknown function (DUF295) , F-box/kelch-repeat protein, putative	Other components	Other components
AT4G01985.1	Cluster 2		hypothetical protein	Other components	Other components
AT4G11211.1	Cluster 2		hypothetical protein	Other components	Other components
AT4G10910.1	Cluster 2		hypothetical protein	Other components	Other components
AT4G15990.1	Cluster 2		hypothetical protein	Other components	Other components
AT2G29628.1	Cluster 2		hypothetical protein	Other components	Other components
AT2G41810.1	Cluster 2		imidazolonepropionase	Other components	Other components
AT1G72500.1	Cluster 2		inter alpha-trypsin inhibitor, heavy chain-like protein	Other components	Other components
AT3G21570.1	Cluster 2		proline-rich nuclear receptor coactivator	Other components	Other components
AT2G42510.1	Cluster 2		survival motor neuron interacting protein	Other components	Other components
AT5G29054.1	Cluster 2		This gene encodes a small protein and has either evidence of transcription or purifying selection	Other components	Other components
AT5G14690.1	Cluster 2		transmembrane protein	Other components	Other components
AT2G03310.1	Cluster 2		transmembrane protein	Other components	Other components
AT5G53250.1	Cluster 2	AGP22,ATAGP22	arabinogalactan protein 22	Protection	Cell wall and membrane dynamics
AT1G09460.1	Cluster 2		Carbohydrate-binding X8 domain superfamily protein	Protection	Cell wall and membrane dynamics
AT2G27370.1	Cluster 2	CASP3	CASPARIAN STRIP MEMBRANE DOMAIN PROTEIN	Protection	Cell wall and membrane dynamics
AT4G11180.1	Cluster 2		Disease resistance-responsive (dirigent-like protein) family protein	Protection	Cell wall and membrane dynamics
AT2G40610.1	Cluster 2	ATEXPA8,EXP8,ATEXP8,ATHEXPALPHA1.11,EXPA8	expansin A8	Protection	Cell wall and membrane dynamics
AT5G03170.1	Cluster 2	FLA11,ATFLA11	FASCICLIN-like arabinogalactan-protein 11	Protection	Cell wall and membrane dynamics
AT1G64390.1	Cluster 2	AtGH9C2,GH9C2	glycosyl hydrolase 9C2	Protection	Cell wall and membrane dynamics
AT1G66270.2	Cluster 2	BGLU21	Glycosyl hydrolase superfamily protein	Protection	Cell wall and membrane dynamics
AT3G09260.1	Cluster 2	PYK10,PSR3.1,BGLU23,LEB	Glycosyl hydrolase superfamily protein	Protection	Cell wall and membrane dynamics
AT2G40230.1	Cluster 2		HXXXD-type acyl-transferase family protein	Protection	Cell wall and membrane dynamics
AT2G19150.1	Cluster 2		Pectin lyase-like superfamily protein	Protection	Cell wall and membrane dynamics
AT1G32100.1	Cluster 2	ATPRR1,PRR1	pinoresinol reductase 1	Protection	Cell wall and membrane dynamics
AT4G08685.1	Cluster 2	SAH7	Pollen Ole e 1 allergen and extensin family protein	Protection	Cell wall and membrane dynamics
AT4G02270.1	Cluster 2	RHS13	root hair specific 13	Protection	Cell wall and membrane dynamics
AT3G44990.1	Cluster 2	XTR8,ATXTR8,XTH31	xyloglucan endo-transglycosylase-related 8	Protection	Cell wall and membrane dynamics
AT2G41800.1	Cluster 2	TEB, TEEBE	Encodes a DUF642 cell wall protein that is highly induced during the M/G1 phases of the cell cycle and is involved in hypocotyl cell elongation.	Protection	Cell wall and membrane dynamics
AT1G20450.1	Cluster 2	LTI29,LTI45,ERD10	Dehydrin family protein	Protection	Dehydration/hypoxia/freezing tolerance
AT1G19570.2	Cluster 2	DHAR1,ATDHAR1,DHAR5	dehydroascorbate reductase	Protection	Dehydration/hypoxia/freezing tolerance
AT3G53980.1	Cluster 2		Bifunctional inhibitor/lipid-transfer protein/seed storage 2S albumin superfamily protein	Protection	Lipid transfer
AT4G21630.1	Cluster 2		Subtilase family protein	Protection	Proteases
AT5G45650.1	Cluster 2		subtilase family protein	Protection	Proteases
AT1G01900.1	Cluster 2	ATSBT1.1,SBTI1.1	subtilase family protein	Protection	Proteases
AT4G21650.1	Cluster 2		Subtilase family protein	Protection	Proteases
AT2G39850.1	Cluster 2		Subtilisin-like serine endopeptidase family protein	Protection	Proteases
AT1G20160.2	Cluster 2	ATSBT5.2	Subtilisin-like serine endopeptidase family protein	Protection	Proteases
AT4G26780.1	Cluster 2	AR192	Co-chaperone GrpE family protein	Protection	Protein folding/refolding
AT1G70890.1	Cluster 2	MLP43	MLP-like protein 43	Protection	Response to stress factors
AT1G56600.1	Cluster 2	AtGolS2,GolS2	galactinol synthase that catalyzes the formation of galactinol from UDP-galactose and myo-inositol	Protection	Response to stress factors, abiotic
AT2G40130.1	Cluster 2	SMAX1-LIKE 8, SMXL8	SUPPRESSOR OF MORE AXILLARY GROWTH 8	Protection	Response to stress factors, abiotic
AT2G15970.1	Cluster 2	COR413-PM1,WCOR413,WCOR413-LIKE,ATCOR413-PM1,FL3-5A3,ATCYP19	cold regulated 413 plasma membrane 1	Protection	Response to stress factors, abiotic, cold regulated
AT1G20440.1	Cluster 2	COR47,RD17,AtCOR47	cold-regulated 47	Protection	Response to stress factors, abiotic, cold regulated
AT3G04540.1	Cluster 2		Cysteine-rich protein, defensin-like (DEFL) family protein	Protection	Response to stress factors, biotic
AT5G23950.1	Cluster 2		Calcium-dependent lipid-binding (CaLB domain) family protein	Regulation of signaling	Calcium signaling and binding
AT5G55830.1	Cluster 2		Concanavalin A-like lectin protein kinase family protein	Regulation of signaling	Lectin gene family
AT3G16420.1	Cluster 2	PBP1,JAL30	PYK10-binding protein 1	Regulation of signaling	Lectin gene family
AT3G46330.1	Cluster 2	MEE39	Leucine-rich repeat protein kinase family protein	Regulation of signaling	Leucine-rich repeat
AT1G07560.1	Cluster 2		Leucine-rich repeat protein kinase family protein	Regulation of signaling	Leucine-rich repeat
AT5G48740.1	Cluster 2		Leucine-rich repeat protein kinase family protein	Regulation of signaling	Leucine-rich repeat
AT5G44700.1	Cluster 2	EDA23,GSO2	Leucine-rich repeat transmembrane protein kinase	Regulation of signaling	Leucine-rich repeat
AT3G30350.1	Cluster 2	RGF4	Encodes a root meristem growth factor (RGF).	Regulation of signaling	Peptides, small peptides-receptor
AT5G10720.1	Cluster 2	AHK5,CKI2,HK5	histidine kinase 5	Regulation of signaling	Phosphorylation
AT1G54820.1	Cluster 2		Protein kinase superfamily protein	Regulation of signaling	Phosphorylation
AT5G26320.1	Cluster 2		TRAF-like family protein	Regulation of signaling	Protein-protein interaction
AT5G26260.1	Cluster 2		TRAF-like family protein	Regulation of signaling	Protein-protein interaction
AT2G04170.1	Cluster 2		TRAF-like family protein	Regulation of signaling	Protein-protein interaction
AT5G26280.1	Cluster 2		TRAF-like family protein	Regulation of signaling	Protein-protein interaction
AT1G58270.1	Cluster 2	ZW9	TRAF-like family protein	Regulation of signaling	Protein-protein interaction
AT5G26300.1	Cluster 2		TRAF-like family protein	Regulation of signaling	Protein-protein interaction
AT1G49230.1	Cluster 2	ATL78	RING/U-box superfamily protein	Regulation of signaling	Ubiquitination
AT5G14360.1	Cluster 2		Ubiquitin-like superfamily protein	Regulation of signaling	Ubiquitination
AT1G78170.1	Cluster 2		E3 ubiquitin-protein ligase	Regulation of signaling	Ubiquitination
AT1G29680.1	Cluster 3		Histone acetyltransferase	Gene expression	Maintenance of the genome/Chromatin organization and remodeling
AT5G26038.1	Cluster 3	MIR860A	MIR860a; miRNA	Gene expression	Posttranscriptional regulation
AT3G56790.1	Cluster 3		RNA splicing factor-related	Gene expression	Posttranscriptional regulation
AT3G49130.1	Cluster 3		SWAP (Suppressor-of-White-APricot)/surp RNA-binding domain-containing protein	Gene expression	Posttranscriptional regulation
AT5G52020.1	Cluster 3		ERF/AP2 transcription factor family, DREB subfamily A-4	Gene expression	Transcription factors
AT3G23230.1	Cluster 3	TDR1	ERF/AP2 transcription factor family, ERF subfamily B-3	Gene expression	Transcription factors
AT3G23250.2	Cluster 3	MYB15,ATY19,ATMYB15	myb domain protein 15	Gene expression	Transcription factors
AT1G43000.1	Cluster 3		PLATZ transcription factor family protein	Gene expression	Transcription factors
AT4G31800.1	Cluster 3	WRKY18,ATWRKY18	WRKY DNA-binding protein 18	Gene expression	Transcription factors
AT5G22570.1	Cluster 3	WRKY38,ATWRKY38	WRKY DNA-binding protein 38	Gene expression	Transcription factors
AT5G49520.1	Cluster 3	WRKY48,ATWRKY48	WRKY DNA-binding protein 48	Gene expression	Transcription factors
AT4G11070.1	Cluster 3	WRKY41,AtWRKY41	WRKY family transcription factor	Gene expression	Transcription factors
AT3G46080.1	Cluster 3		Zinc finger protein C2H2-type	Gene expression	Transcription factors
AT5G59820.1	Cluster 3	RHL41,ZAT12	Zinc finger protein C2H2-type	Gene expression	Transcription factors
AT3G21150.1	Cluster 3	BBX32	Zinc finger protein, B-box	Gene expression	Transcription factors
AT3G46090.1	Cluster 3	ZAT7	Zinc fingers protein C2H2 and C2HC -type	Gene expression	Transcription factors
AT5G67450.1	Cluster 3	AZF1,ZF1	Zinc-finger protein 1	Gene expression	Transcription factors
AT4G39890.1	Cluster 3	AtRABH1c,RABH1c	RAB GTPase homolog H1C	Gene expression	tRNA and translational machinery
AT5G10695.1	Cluster 3		methionyl-tRNA synthetase	Gene expression	tRNA and translational machinery
AT1G42980.1	Cluster 3		Actin-binding FH2 (formin homology 2) family protein	Growth and development	Cell cycle and cytoskeleton
AT1G02400.1	Cluster 3	ATGA2OX4,ATGA2OX6,DTA1,GA2OX6	gibberellin 2-oxidase 6	Growth and development	Hormones, gibberellin
AT1G19180.1	Cluster 3	JAZ1,TIFY10A	jasmonate-zim-domain protein 1	Growth and development	Hormones, jasmonic acid
AT1G17380.1	Cluster 3	JAZ5,TIFY11A	jasmonate-zim-domain protein 5	Growth and development	Hormones, jasmonic acid
AT1G30135.1	Cluster 3	JAZ8,TIFY5A	jasmonate-zim-domain protein 8	Growth and development	Hormones, jasmonic acid
AT4G01360.1	Cluster 3	BPS3	BPS1-like protein(BPS3)	Growth and development	Modulator of growth
AT4G35985.1	Cluster 3		Senescence/dehydration-associated protein-related	Growth and development	Senescence
AT5G25260.1	Cluster 3		SPFH/Band 7/PHB domain-containing membrane-associated protein family	Metabolism	Endocytic pathway
AT1G13530.1	Cluster 3	SNAP30	soluble N-ethylmaleimide-sensitive factor (NSF) adaptor protein	Metabolism	Endocytic pathway
AT3G19970.1	Cluster 3		alpha/beta-Hydrolases superfamily protein	Metabolism	Lipid metabolism
AT1G02390.1	Cluster 3	ATGPAT2,GPAT2	glycerol-3-phosphate acyltransferase 2	Metabolism	Lipid metabolism
AT4G39670.1	Cluster 3	GLTP	Glycolipid transfer protein (GLTP) family protein	Metabolism	Lipid metabolism
AT3G18220.1	Cluster 3	LPP4	Phosphatidic acid phosphatase (PAP2) family protein	Metabolism	Lipid metabolism
AT2G01180.1	Cluster 3	ATPAP1,PAP1,LPP1,ATLPP1	phosphatidic acid phosphatase 1	Metabolism	Lipid metabolism
AT3G20520.1	Cluster 3	SVL3, GDPDL5	glycerophosphodiester phosphodiesterase like (GDPD-like) family	Metabolism	Lipid metabolism
AT1G35140.1	Cluster 3	PHI-1,EXL7	Phosphate-responsive 1 family protein	Metabolism	Nutrition, phosphate
AT4G08950.1	Cluster 3	EXO	Phosphate-responsive 1 family protein	Metabolism	Nutrition, phosphate
AT2G36690.1	Cluster 3		2-oxoglutarate (2OG) and Fe(II)-dependent oxygenase superfamily protein	Metabolism	Oxidation-reduction process
AT1G28480.1	Cluster 3	GRX480,roxy19	Thioredoxin superfamily protein	Metabolism	Oxidation-reduction process
AT4G39580.1	Cluster 3		Galactose oxidase/kelch repeat superfamily protein	Metabolism	Primary metabolic process
AT4G39570.1	Cluster 3		Galactose oxidase/kelch repeat superfamily protein	Metabolism	Primary metabolic process
AT2G32130.1	Cluster 3		intracellular protein transporter (DUF641)	Metabolism	Primary metabolic process
AT1G06135.1	Cluster 3	CTNIP1	stress-induced signalling peptidemembrane protein	Regulation of signaling	Peptides
AT2G31345.1	Cluster 3	CTNIP4	stress-induced signalling peptidemembrane protein	Regulation of signaling	Peptides
AT1G06137.1	Cluster 3	CTNIP2	stress-induced signalling peptidemembrane protein	Regulation of signaling	Peptides
AT2G32020.1	Cluster 3		Acyl-CoA N-acyltransferases (NAT) superfamily protein	Other components	Other components
AT3G55840.1	Cluster 3		Hs1pro-1 protein	Other components	Other components
AT1G13340.1	Cluster 3		Regulator of Vps4 activity in the MVB pathway protein	Other components	Other components
AT2G25460.1	Cluster 3		EEIG1/EHBP1 protein amino-terminal domain protein	Other components	Other components
AT4G12735.1	Cluster 3		Encodes a peroxisomal protein	Other components	Other components
AT1G73510.1	Cluster 3		hypothetical protein	Other components	Other components
AT5G22520.1	Cluster 3		hypothetical protein	Other components	Other components
AT3G15518.1	Cluster 3		hypothetical protein	Other components	Other components
AT2G27389.1	Cluster 3		hypothetical protein	Other components	Other components
AT4G21920.1	Cluster 3		hypothetical protein	Other components	Other components
AT1G56660.1	Cluster 3		MAEBL domain protein	Other components	Other components
AT5G44065.1	Cluster 3		This gene encodes a small protein and has either evidence of transcription or purifying selection	Other components	Other components
AT2G04495.1	Cluster 3		transmembrane protein	Other components	Other components
AT2G18690.1	Cluster 3		transmembrane protein	Other components	Other components
AT4G18422.1	Cluster 3		transmembrane protein	Other components	Other components
AT3G16860.1	Cluster 3	COBL8	COBRA-like protein 8 precursor	Protection	Cell wall and membrane dynamics
AT3G04640.2	Cluster 3		glycine-rich protein	Protection	Cell wall and membrane dynamics
AT5G01100.1	Cluster 3	FRB1	O-fucosyltransferase family protein, FRIABLE 1	Protection	Cell wall and membrane dynamics
AT2G27390.1	Cluster 3		proline-rich family protein	Protection	Cell wall and membrane dynamics
AT4G28703.1	Cluster 3		RmlC-like cupins superfamily protein	Protection	Cell wall and membrane dynamics
AT5G48070.1	Cluster 3	ATXTH20,XTH20	Patterning	Protection	Cell wall and membrane dynamics
AT1G64065.1	Cluster 3		Late embryogenesis abundant (LEA) hydroxyproline-rich glycoprotein family	Protection	Dehydration/hypoxia/freezing tolerance
AT2G35980.1	Cluster 3	YLS9,NHL10,ATNHL10	Late embryogenesis abundant (LEA) hydroxyproline-rich glycoprotein family	Protection	Dehydration/hypoxia/freezing tolerance
AT2G27080.1	Cluster 3		Late embryogenesis abundant (LEA) hydroxyproline-rich glycoprotein family	Protection	Dehydration/hypoxia/freezing tolerance
AT1G19020.1	Cluster 3	HUP35, HYPOXIA RESPONSE UNKNOWN PROTEIN 35, SDA1, SMALL DEFENSE-ASSOCIATED PROTEIN 1	HYPOXIA RESPONSE UNKNOWN PROTEIN, SDA1, SMALL DEFENSE-ASSOCIATED PROTEIN 1	Protection	Dehydration/hypoxia/freezing tolerance
AT5G52750.1	Cluster 3		Heavy metal transport/detoxification superfamily protein	Protection	Detoxification
AT1G70170.1	Cluster 3	MMP	matrix metalloproteinase	Protection	Proteases
AT1G16420.1	Cluster 3	ATMC8,MC8	metacaspase 8	Protection	Proteases
AT4G18880.1	Cluster 3	AT-HSFA4A,HSFA4A	heat shock transcription factor A4A	Protection	Protein folding/refolding
AT3G47720.1	Cluster 3	SRO4	similar to RCD one 4	Protection	Response to stress factors
AT5G62520.1	Cluster 3	SRO5	similar to RCD one 5	Protection	Response to stress factors
AT5G65300.1	Cluster 3	SUPA	Gene of unknown function	Protection	Response to stress factors
AT5G22530.1	Cluster 3		Unknown protein, knockout shows increased sensitivity to Al stress	Protection	Response to stress factors, abiotic
AT2G32210.1	Cluster 3	ATHCYSTM6, CYSTEINE-RICH TRANSMEMBRANE MODULE 6	cysteine-rich/transmembrane domain A-like protein	Protection	Response to stress factors, abiotic, osmotic and hypoxia
AT2G32200.1	Cluster 3	ATHCYSTM5, CYSTEINE-RICH TRANSMEMBRANE MODULE 5	cysteine-rich/transmembrane domain A-like protein	Protection	Response to stress factors, abiotic, osmotic and hypoxia
AT2G32190.1	Cluster 3	ATHCYSTM4, CYSTEINE-RICH TRANSMEMBRANE MODULE 4	cysteine-rich/transmembrane domain A-like protein	Protection	Response to stress factors, abiotic, osmotic and hypoxia
AT1G56060.1	Cluster 3	ATHCYSTM3, CYSTEINE-RICH TRANSMEMBRANE MODULE 3	cysteine-rich/transmembrane domain protein B	Protection	Response to stress factors, abiotic, osmotic and hypoxia
AT5G48657.2	Cluster 3		defense protein-related	Protection	Response to stress factors, biotic
AT1G24140.1	Cluster 3		Matrixin family protein	Protection	Response to stress factors, biotic
AT3G07195.1	Cluster 3		RPM1-interacting protein 4 (RIN4) family protein	Protection	Response to stress factors, biotic
AT1G61560.4	Cluster 3	MLO6	Seven transmembrane MLO family protein	Protection	Response to stress factors, biotic
AT5G22540.1	Cluster 3		Associated with a QTL for quantitative disease resistance	Protection	Response to stress factors, biotic
AT5G12340.1	Cluster 3		PADRE protein up-regulated after infection by S. sclerotiorum	Protection	Response to stress factors, biotic
AT1G76600.1	Cluster 3		PADRE protein up-regulated after infection by S. sclerotiorun	Protection	Response to stress factors, biotic
AT4G14630.1	Cluster 3	GLP9	germin-like protein 9	Protection	Response to stress factors, storage protein
AT4G17615.1	Cluster 3	CBL1,ATCBL1,SCABP5	calcineurin B-like protein 1	Regulation of signaling	Calcium signaling and binding
AT1G73805.1	Cluster 3	SARD1	Calmodulin binding protein-like	Regulation of signaling	Calcium signaling and binding
AT3G13600.1	Cluster 3		calmodulin-binding family protein	Regulation of signaling	Calcium signaling and binding
AT2G26190.1	Cluster 3	IQM4	calmodulin-binding family protein	Regulation of signaling	Calcium signaling and binding
AT5G26920.2	Cluster 3	CBP60G	calmodulin-binding protein 60-like G	Regulation of signaling	Calcium signaling and binding
AT3G62260.2	Cluster 3	PP2C49	Protein phosphatase 2C family protein, (PP2C)	Regulation of signaling	Dephosphorylation
AT5G18470.1	Cluster 3		Curculin-like (mannose-binding) lectin family protein	Regulation of signaling	Lectin gene family
AT5G01540.1	Cluster 3	LECRKA4.1	lectin receptor kinase a4.1	Regulation of signaling	Lectin gene family
AT4G21390.1	Cluster 3	B120	S-locus lectin protein kinase family protein	Regulation of signaling	Lectin gene family
AT5G25930.1	Cluster 3	NUT/HSL3	Protein kinase family protein with leucine-rich repeat domain	Regulation of signaling	Leucine-rich repeat
AT2G34930.1	Cluster 3		disease resistance family protein / LRR family protein	Regulation of signaling	Leucine-rich repeat
AT4G14370.1	Cluster 3		Disease resistance protein (TIR-NBS-LRR class) family	Regulation of signaling	Leucine-rich repeat , Toll/interleukin receptor (TIR)
AT5G41740.1	Cluster 3		Disease resistance protein (TIR-NBS-LRR class) family	Regulation of signaling	Leucine-rich repeat , Toll/interleukin receptor (TIR)
AT5G22690.1	Cluster 3		Disease resistance protein (TIR-NBS-LRR class) family	Regulation of signaling	Leucine-rich repeat , Toll/interleukin receptor (TIR)
AT5G58120.1	Cluster 3		Disease resistance protein (TIR-NBS-LRR class) family	Regulation of signaling	Leucine-rich repeat , Toll/interleukin receptor (TIR)
AT1G66090.1	Cluster 3		Disease resistance protein (TIR-NBS class)	Regulation of signaling	Leucine-rich repeat , Toll/interleukin receptor (TIR) (lacks the LRR domain)
AT5G64905.1	Cluster 3	PROPEP3	elicitor peptide 3 precursor	Regulation of signaling	Peptides
AT2G20562.1	Cluster 3	TAX2, TAXIMIN 2	Encodes a putative signalling peptide with similarity to TAX1	Regulation of signaling	Peptides
AT4G37290.1	Cluster 3	PAMP-INDUCED SECRETED PEPTIDE 2, PIP2, PRECURSOR OF PAMP-INDUCED PEPTIDE 2, PREPIP2	PRECURSOR OF PAMP-INDUCED PEPTIDE 2	Regulation of signaling	Peptides
AT2G23270.1	Cluster 3	PAMP-INDUCED SECRETED PEPTIDE 3, PIP3, PRECURSOR OF PAMP-INDUCED PEPTIDE 3, PREPIP3	PRECURSOR OF PAMP-INDUCED PEPTIDE 3	Regulation of signaling	Peptides
AT5G36925.1	Cluster 3	ARACIN1	Secreted peptide which functions in plant growth and pathogen defense	Regulation of signaling	Peptides
AT4G28460.1	Cluster 3	PIP1, PRECURSOR OF PAMP-INDUCED PEPTIDE 1, PREPIP1	PIP1, PRECURSOR OF PAMP-INDUCED PEPTIDE 1, PREPIP1	Regulation of signaling	Peptides, small peptides-receptor
AT3G25250.1	Cluster 3	AGC2-1,AGC2,OXI1,AtOXI1	AGC (cAMP-dependent, cGMP-dependent and protein kinase C) kinase family protein	Regulation of signaling	Phosphorylation
AT1G51620.1	Cluster 3		Protein kinase superfamily protein	Regulation of signaling	Phosphorylation
AT1G70740.2	Cluster 3		Protein kinase superfamily protein	Regulation of signaling	Phosphorylation
AT1G16130.1	Cluster 3	WAKL2	wall associated kinase-like 2	Regulation of signaling	Phosphorylation
AT4G11000.1	Cluster 3		Ankyrin repeat family protein	Regulation of signaling	Protein-protein interaction
AT5G54710.1	Cluster 3		Ankyrin repeat family protein	Regulation of signaling	Protein-protein interaction
AT4G37710.1	Cluster 3		VQ motif-containing protein	Regulation of signaling	Protein-protein interaction
AT1G78410.1	Cluster 3		VQ motif-containing protein	Regulation of signaling	Protein-protein interaction
AT5G47850.1	Cluster 3	CCR4, CRK1	CRINKLY4 related 4	Regulation of signaling	RECEPTOR-like protein kinase
AT4G23220.1	Cluster 3	CRK14	cysteine-rich RLK (RECEPTOR-like protein kinase) 14	Regulation of signaling	RECEPTOR-like protein kinase
AT4G11470.1	Cluster 3	CRK31	cysteine-rich RLK (RECEPTOR-like protein kinase) 31	Regulation of signaling	RECEPTOR-like protein kinase
AT4G23150.1	Cluster 3	CRK7	cysteine-rich RLK (RECEPTOR-like protein kinase) 7	Regulation of signaling	RECEPTOR-like protein kinase
AT5G09800.1	Cluster 3	PUB28	Plant U-box type E3 ubiquitin ligase	Regulation of signaling	Ubiquitination
AT5G37490.1	Cluster 3	PUB21	Plant U-box type E3 ubiquitin ligase	Regulation of signaling	Ubiquitination
AT2G18670.1	Cluster 3	ATL56	RING/U-box superfamily protein	Regulation of signaling	Ubiquitination
AT4G15975.1	Cluster 3	ATL17	RING/U-box superfamily protein	Regulation of signaling	Ubiquitination
AT3G11840.1	Cluster 3	PUB24	RING/U-box superfamily protein	Regulation of signaling	Ubiquitination
AT5G27420.1	Cluster 3	CNI1,ATL31	RING/U-box superfamily protein, carbon/nitrogen insensitive 1	Regulation of signaling	Ubiquitination
AT4G14365.1	Cluster 3	XBAT34	XB3 ortholog 4 in Arabidopsis thaliana	Regulation of signaling	Ubiquitination
AT2G21900.1	Cluster 3	WRKY59,ATWRKY59	WRKY DNA-binding protein 59	Gene expression	Transcription factors
AT1G18200.1	Cluster 3	AtRABA6b,RABA6b	RAB GTPase homolog A6B	Gene expression	tRNA and translational machinery
AT1G18020.1	Cluster 3		FMN-linked oxidoreductases superfamily protein	Metabolism	Oxidation-reduction process
AT5G59070.1	Cluster 3		UDP-Glycosyltransferase superfamily protein	Metabolism	Secondary metabolism
AT4G25810.1	Cluster 3	XTR6,XTH23	xyloglucan endotransglycosylase 6	Protection	Cell wall and membrane dynamics
AT1G29290.1	Cluster 3	C-TERMINALLY ENCODED PEPTIDE 14, CEP14	C-TERMINALLY ENCODED PEPTIDE 14, CEP14	Regulation of signaling	Peptides
AT2G45430.1	Cluster 4	AHL22	AT-hook motif nuclear-localized protein 22	Gene expression	Maintenance of the genome/Chromatin organization and remodeling
AT1G67460.1	Cluster 4		Minichromosome maintenance (MCM2/3/5) family protein	Gene expression	Maintenance of the genome/Chromatin organization and remodeling
AT5G07322.1	Cluster 4		other RNA	Gene expression	Non-coding RNA
AT4G03039.1	Cluster 4	MIR826A	MIR826a; miRNA	Gene expression	Posttranscriptional regulation
AT4G13860.1	Cluster 4		RNA-binding (RRM/RBD/RNP motifs) family protein	Gene expression	Posttranscriptional regulation
AT1G70220.1	Cluster 4		RNA-processing, Lsm domain	Gene expression	Posttranscriptional regulation
AT5G51780.1	Cluster 4		basic helix-loop-helix (bHLH) DNA-binding superfamily protein	Gene expression	Transcription factors
AT2G22750.1	Cluster 4		basic helix-loop-helix (bHLH) DNA-binding superfamily protein	Gene expression	Transcription factors
AT1G07050.1	Cluster 4	FITNESS	CCT motif family protein	Gene expression	Transcription factors
AT5G25810.1	Cluster 4	TINY	ERF/AP2 transcription factor family, DREB subfamily A-4	Gene expression	Transcription factors
AT1G64380.1	Cluster 4	ERF61	ERF/AP2 transcription factor family, DREB subfamily A-6	Gene expression	Transcription factors
AT5G43410.1	Cluster 4		ERF/AP2 transcription factor family, ERF subfamily B-3	Gene expression	Transcription factors
AT5G25830.1	Cluster 4	GATA12	GATA transcription factor 12	Gene expression	Transcription factors
AT4G36740.1	Cluster 4	HB-5,ATHB40,HB40	Homeobox protein 40	Gene expression	Transcription factors
AT4G37940.1	Cluster 4	AGL21	MADS-box family protein AGAMOUS-like 21	Gene expression	Transcription factors
AT3G24310.1	Cluster 4	MYB305,ATMYB71	myb domain protein 305	Gene expression	Transcription factors
AT3G05690.1	Cluster 4	UNE8,ATHAP2B,HAP2B,NF-YA2	Nuclear factor Y, subunit A2	Gene expression	Transcription factors
AT2G20080.2	Cluster 4	TIE2	TCP INTERACTOR CONTAINING EAR MOTIF PROTEIN 2	Gene expression	Transcription factors
AT4G28840.1	Cluster 4	TIE1	TCP INTERACTOR-CONTAINING EAR MOTIF PROTEIN 1 (TIE1)	Gene expression	Transcription factors
AT1G60250.1	Cluster 4		Zinc finger protein, B-box	Gene expression	Transcription factors
AT3G48510.1	Cluster 4	ABA-INDUCED TRANSCRIPTION REPRESSOR 2, AITR2, DIG1, DYNAMIC INFLUENCER OF GENE EXPRESSION 1	ABA‐induced transcription repressor that acts as feedback regulator in ABA signalling	Gene expression	Transcription factors
AT5G40800.1	Cluster 4	AITR4, DIG-LIKE 3, DIL3	ABA‐induced transcription repressor that acts as feedback regulator in ABA signalling	Gene expression	Transcription factors
AT2G24140.1	Cluster 4	MRF7	MyoB myosin recepto	Growth and development	Cell cycle and cytoskeleton
AT4G12550.1	Cluster 4	AIR1	Auxin-Induced in Root cultures 1	Growth and development	Hormones, auxin
AT3G03650.1	Cluster 4	EDA5	Exostosin family protein	Metabolism	Endocytic pathway
AT2G02000.1	Cluster 4	GAD3	glutamate decarboxylase 3	Metabolism	Glutamate
AT5G47340.1	Cluster 4		alpha/beta-Hydrolases superfamily protein	Metabolism	Lipid metabolism
AT4G17480.1	Cluster 4		alpha/beta-Hydrolases superfamily protein	Metabolism	Lipid metabolism
AT1G54020.1	Cluster 4		GDSL-like Lipase/Acylhydrolase superfamily protein	Metabolism	Lipid metabolism
AT1G34520.1	Cluster 4		MBOAT (membrane bound O-acyl transferase) family protein	Metabolism	Lipid metabolism
AT3G19310.1	Cluster 4		PLC-like phosphodiesterases superfamily protein	Metabolism	Lipid metabolism
AT4G14060.1	Cluster 4		Polyketide cyclase/dehydrase and lipid transport superfamily protein	Metabolism	Lipid metabolism
AT4G23670.1	Cluster 4		Polyketide cyclase/dehydrase and lipid transport superfamily protein	Metabolism	Lipid metabolism
AT1G14940.2	Cluster 4		Polyketide cyclase/dehydrase and lipid transport superfamily protein	Metabolism	Lipid metabolism
AT1G14960.1	Cluster 4		Polyketide cyclase/dehydrase and lipid transport superfamily protein	Metabolism	Lipid metabolism
AT1G45201.1	Cluster 4	ATTLL1,TLL1	triacylglycerol lipase-like 1	Metabolism	Lipid metabolism
AT1G31710.1	Cluster 4	CUAOALPHA3	Copper amine oxidase family protein	Metabolism	Nutrition, copper
AT5G03545.1	Cluster 4	AT4,ATIPS2	Expressed in response to phosphate starvation, this response is enhanced by the presence of IAA.	Metabolism	Nutrition, phosphate
AT1G14120.1	Cluster 4		2-oxoglutarate (2OG) and Fe(II)-dependent oxygenase superfamily protein	Metabolism	Oxidation-reduction process
AT5G43660.1	Cluster 4		2-oxoglutarate (2OG) and Fe(II)-dependent oxygenase superfamily protein	Metabolism	Oxidation-reduction process
AT5G42580.1	Cluster 4	CYP705A12	cytochrome P450, family 705, subfamily A, polypeptide 12	Metabolism	Oxidation-reduction process
AT3G20940.1	Cluster 4	CYP705A30	cytochrome P450, family 705, subfamily A, polypeptide 30	Metabolism	Oxidation-reduction process
AT3G20950.1	Cluster 4	CYP705A32	cytochrome P450, family 705, subfamily A, polypeptide 32	Metabolism	Oxidation-reduction process
AT5G47990.1	Cluster 4	CYP705A5,THAD,THAD1	cytochrome P450, family 705, subfamily A, polypeptide 5	Metabolism	Oxidation-reduction process
AT5G48000.2	Cluster 4	CYP708A2,THAH,THAH1	cytochrome P450, family 708, subfamily A, polypeptide 2	Metabolism	Oxidation-reduction process
AT4G37410.1	Cluster 4	CYP81F4	cytochrome P450, family 81, subfamily F, polypeptide 4	Metabolism	Oxidation-reduction process
AT5G44440.1	Cluster 4		FAD-binding Berberine family protein	Metabolism	Oxidation-reduction process
AT5G61290.1	Cluster 4		Flavin-binding monooxygenase family protein	Metabolism	Oxidation-reduction process
AT1G17190.1	Cluster 4	ATGSTU26,GSTU26	glutathione S-transferase tau 26	Metabolism	Oxidation-reduction process
AT4G04840.1	Cluster 4	ATMSRB6,MSRB6	methionine sulfoxide reductase B6	Metabolism	Oxidation-reduction process
AT3G29250.1	Cluster 4	SDR4	NAD(P)-binding Rossmann-fold superfamily protein	Metabolism	Oxidation-reduction process
AT1G34510.1	Cluster 4		Peroxidase superfamily protein	Metabolism	Oxidation-reduction process
AT1G30870.1	Cluster 4		Peroxidase superfamily protein	Metabolism	Oxidation-reduction process
AT1G05260.1	Cluster 4	PER3(RCI3,RCI3A	Peroxidase superfamily protein	Metabolism	Oxidation-reduction process
AT2G41480.1	Cluster 4	PRX25	Peroxidase superfamily protein	Metabolism	Oxidation-reduction process
AT5G38000.1	Cluster 4		Zinc-binding dehydrogenase family protein	Metabolism	Oxidation-reduction process
AT3G49970.1	Cluster 4		Phototropic-responsive NPH3 family protein	Metabolism	Photosynthesis, light response, chloroplast function
AT5G24420.1	Cluster 4	PGL5	6-phosphogluconolactonase 5	Metabolism	Primary metabolic process
AT4G26530.2	Cluster 4		Aldolase superfamily protein	Metabolism	Primary metabolic process
AT4G29690.1	Cluster 4		Alkaline-phosphatase-like family protein	Metabolism	Primary metabolic process
AT4G29710.1	Cluster 4		Alkaline-phosphatase-like family protein	Metabolism	Primary metabolic process
AT1G65880.1	Cluster 4	BZO1	benzoyloxyglucosinolate 1	Metabolism	Primary metabolic process
AT1G66860.1	Cluster 4		Class I glutamine amidotransferase-like superfamily protein	Metabolism	Primary metabolic process
AT2G44130.1	Cluster 4		Galactose oxidase/kelch repeat superfamily protein	Metabolism	Primary metabolic process
AT5G18870.1	Cluster 4	NSH5	Inosine-uridine preferring nucleoside hydrolase family protein	Metabolism	Primary metabolic process
AT5G18860.1	Cluster 4	NSH3	inosine-uridine preferring nucleoside hydrolase family protein	Metabolism	Primary metabolic process
AT5G47240.1	Cluster 4	atnudt8,NUDT8	nudix hydrolase homolog 8	Metabolism	Primary metabolic process
AT4G24340.1	Cluster 4		Phosphorylase superfamily protein	Metabolism	Primary metabolic process
AT3G10150.1	Cluster 4	ATPAP16,PAP16	purple acid phosphatase 16	Metabolism	Primary metabolic process
AT2G01880.1	Cluster 4	PAP7,ATPAP7	purple acid phosphatase 7	Metabolism	Primary metabolic process
AT1G76790.1	Cluster 4	IGMT5	O-methyltransferase family protein	Metabolism	Secondary metabolism
AT4G35150.1	Cluster 4		O-methyltransferase family protein	Metabolism	Secondary metabolism
AT5G36150.1	Cluster 4	ATPEN3,PEN3	putative pentacyclic triterpene synthase 3	Metabolism	Secondary metabolism
AT5G48010.1	Cluster 4	THAS,THAS1	thalianol synthase 1	Metabolism	Secondary metabolism
AT4G11810.1	Cluster 4		Major Facilitator Superfamily with SPX (SYG1/Pho81/XPR1) domain-containing protein	Metabolism	Transport
AT5G19520.1	Cluster 4	MSL9,ATMSL9	mechanosensitive channel of small conductance-like 9	Metabolism	Transport
AT1G20730.1	Cluster 4		Protein of unknown function (DUF833)	Other components	Other components
AT1G43020.3	Cluster 4		Protein of unknown function, DUF547	Other components	Other components
AT3G28290.1	Cluster 4	AT14A	Encodes a protein with sequence similarity to integrins	Other components	Other components
AT5G51850.1	Cluster 4	TON1 RECRUITING MOTIF 24, TRM24	hypothetical protein	Other components	Other components
AT5G54585.1	Cluster 4		hypothetical protein	Other components	Other components
AT2G34655.1	Cluster 4		hypothetical protein	Other components	Other components
AT1G05400.1	Cluster 4		hypothetical protein	Other components	Other components
AT5G42710.1	Cluster 4	TON1 RECRUITING MOTIF 30, TRM30	hypothetical protein	Other components	Other components
AT5G10210.1	Cluster 4		nitric oxide synthase-interacting protein	Other components	Other components
AT3G61270.1	Cluster 4		O-glucosyltransferase rumi-like protein	Other components	Other components
AT1G16850.1	Cluster 4		transmembrane protein	Other components	Other components
AT5G42785.1	Cluster 4		transmembrane protein	Other components	Other components
AT5G34174.1	Cluster 4		transposable element gene	Other components	Transposable element
AT4G03911.1	Cluster 4		transposable element gene	Other components	Transposable element
AT5G35130.1	Cluster 4		transposable element gene	Other components	Transposable element
AT4G26320.1	Cluster 4	AGP13	arabinogalactan protein 13	Protection	Cell wall and membrane dynamics
AT4G11210.1	Cluster 4		Disease resistance-responsive (dirigent-like protein) family protein	Protection	Cell wall and membrane dynamics
AT4G11190.1	Cluster 4		Disease resistance-responsive (dirigent-like protein) family protein	Protection	Cell wall and membrane dynamics
AT4G23690.1	Cluster 4	DIR6	Disease resistance-responsive (dirigent-like protein) family protein	Protection	Cell wall and membrane dynamics
AT1G48930.1	Cluster 4	AtGH9C1,GH9C1	glycosyl hydrolase 9C1	Protection	Cell wall and membrane dynamics
AT1G52400.3	Cluster 4	BGLU18	Glycosyl hydrolase superfamily protein	Protection	Cell wall and membrane dynamics
AT3G21370.1	Cluster 4	BGLU19	Glycosyl hydrolase superfamily protein	Protection	Cell wall and membrane dynamics
AT1G66280.1	Cluster 4	BGLU22	Glycosyl hydrolase superfamily protein	Protection	Cell wall and membrane dynamics
AT1G26560.1	Cluster 4	BGLU40	Glycosyl hydrolase superfamily protein	Protection	Cell wall and membrane dynamics
AT4G15210.1	Cluster 4	ATBETA-AMY,AT-BETA-AMY,RAM1,BMY1,BAM5	Glycosyl hydrolase superfamily protein	Protection	Cell wall and membrane dynamics
AT1G62660.1	Cluster 4		Glycosyl hydrolases family 32 protein	Protection	Cell wall and membrane dynamics
AT5G47950.1	Cluster 4		HXXXD-type acyl-transferase family protein	Protection	Cell wall and membrane dynamics
AT5G47980.1	Cluster 4		HXXXD-type acyl-transferase family protein	Protection	Cell wall and membrane dynamics
AT4G22210.1	Cluster 4	LCR85	low-molecular-weight cysteine-rich 85	Protection	Cell wall and membrane dynamics
AT5G62360.1	Cluster 4		Plant invertase/pectin methylesterase inhibitor superfamily protein	Protection	Cell wall and membrane dynamics
AT5G62350.1	Cluster 4		Plant invertase/pectin methylesterase inhibitor superfamily protein	Protection	Cell wall and membrane dynamics
AT5G23750.1	Cluster 4		Remorin family protein	Protection	Cell wall and membrane dynamics
AT1G70460.1	Cluster 4	RHS10	root hair specific 10	Protection	Cell wall and membrane dynamics
AT4G38410.1	Cluster 4		Dehydrin family protein	Protection	Dehydration/hypoxia/freezing tolerance
AT1G52690.1	Cluster 4	LEA7	Late embryogenesis abundant protein (LEA) family protein	Protection	Dehydration/hypoxia/freezing tolerance
AT4G12545.1	Cluster 4		Bifunctional inhibitor/lipid-transfer protein/seed storage 2S albumin superfamily protein	Protection	Lipid transfer
AT3G22570.1	Cluster 4		Bifunctional inhibitor/lipid-transfer protein/seed storage 2S albumin superfamily protein	Protection	Lipid transfer
AT3G48350.1	Cluster 4	CEP3	Cysteine proteinases superfamily protein	Protection	Proteases
AT1G50400.1	Cluster 4		Eukaryotic porin family protein	Protection	Proteases
AT4G21640.1	Cluster 4		Subtilase family protein	Protection	Proteases
AT4G10250.1	Cluster 4	ATHSP22.0	HSP20-like chaperones superfamily protein	Protection	Protein folding/refolding
AT1G35260.1	Cluster 4	MLP165	MLP-like protein 165	Protection	Response to stress factors
AT1G70830.3	Cluster 4	MLP28	MLP-like protein 28	Protection	Response to stress factors
AT2G01520.1	Cluster 4	MLP328	MLP-like protein 328	Protection	Response to stress factors
AT2G01530.1	Cluster 4	MLP329	MLP-like protein 329	Protection	Response to stress factors
AT1G70850.1	Cluster 4	MLP34	MLP-like protein 34	Protection	Response to stress factors
AT4G15733.1	Cluster 4	SCRL11	SCR-like 11	Protection	Response to stress factors
AT1G72260.1	Cluster 4	THI2.1,THI2.1.1	thionin 2.1	Protection	Response to stress factors, abiotic
AT3G05880.1	Cluster 4	RCI2A	Low temperature and salt responsive protein family	Protection	Response to stress factors, abiotic, cold regulated
AT1G73330.1	Cluster 4	ATDR4,DR4	drought-repressed 4	Protection	Response to stress factors, abiotic, water deprivation
AT4G22212.1	Cluster 4		Arabidopsis defensin-like protein	Protection	Response to stress factors, biotic
AT4G22230.1	Cluster 4		Arabidopsis defensin-like protein	Protection	Response to stress factors, biotic
AT2G26370.1	Cluster 4		MD-2-related lipid recognition domain-containing protein	Protection	Response to stress factors, biotic
AT5G23830.1	Cluster 4		MD-2-related lipid recognition domain-containing protein	Protection	Response to stress factors, biotic
AT5G23820.1	Cluster 4		MD-2-related lipid recognition domain-containing protein	Protection	Response to stress factors, biotic
AT2G43550.1	Cluster 4		Scorpion toxin-like knottin superfamily protein	Protection	Response to stress factors, biotic
AT2G43530.1	Cluster 4		Scorpion toxin-like knottin superfamily protein	Protection	Response to stress factors, biotic
AT1G32763.1	Cluster 4		defensin-like (DEFL) family protein	Protection	Response to stress factors, biotic
AT4G17340.1	Cluster 4	TIP2;2,DELTA-TIP2	Aquaporin superfamily protein	Protection	Water transport
AT5G47450.1	Cluster 4	ATTIP2;3,TIP2;3,DELTA-TIP3	Aquaporin superfamily protein	Protection	Water transport
AT2G36830.1	Cluster 4	GAMMA-TIP,TIP1;1,GAMMA-TIP1	Aquaporin superfamily protein	Protection	Water transport
AT2G38760.1	Cluster 4	ANNAT3,ANN3	annexin 3	Regulation of signaling	Calcium signaling and binding
AT2G38750.1	Cluster 4	ANNAT4	annexin 4	Regulation of signaling	Calcium signaling and binding
AT1G24620.1	Cluster 4		Calcium-binding EF hand family protein	Regulation of signaling	Calcium signaling and binding
AT2G34020.1	Cluster 4		Calcium-binding EF-hand family protein	Regulation of signaling	Calcium signaling and binding
AT1G52410.2	Cluster 4	TSA1	TSK-associating protein 1	Regulation of signaling	Calcium signaling and binding
AT5G24780.1	Cluster 4	VSP1,ATVSP1	vegetative storage protein 1	Regulation of signaling	Dephosphorylation
AT5G24770.2	Cluster 4	VSP2	vegetative storage protein 2	Regulation of signaling	Dephosphorylation
AT2G37380.1	Cluster 4	MAKR3, MEMBRANE-ASSOCIATED KINASE REGULATOR 3	membrane-associated kinase regulator(MAKR3)	Regulation of signaling	Dephosphorylation
AT2G39330.1	Cluster 4	JAL23	jacalin-related lectin 23	Regulation of signaling	Lectin gene family
AT1G73040.1	Cluster 4		Mannose-binding lectin superfamily protein	Regulation of signaling	Lectin gene family
AT2G25980.1	Cluster 4		Mannose-binding lectin superfamily protein	Regulation of signaling	Lectin gene family
AT5G35940.1	Cluster 4		Mannose-binding lectin superfamily protein	Regulation of signaling	Lectin gene family
AT3G16450.3	Cluster 4		Mannose-binding lectin superfamily protein	Regulation of signaling	Lectin gene family
AT3G16460.1	Cluster 4	JAL34	Mannose-binding lectin superfamily protein	Regulation of signaling	Lectin gene family
AT1G52040.1	Cluster 4	MBP1,ATMBP	myrosinase-binding protein 1	Regulation of signaling	Lectin gene family
AT1G52030.1	Cluster 4	MBP2,MBP1.2,F-ATMBP	myrosinase-binding protein 2	Regulation of signaling	Lectin gene family
AT4G33720.1	Cluster 4	CAPE3	CAP (Cysteine-rich secretory proteins, Antigen 5, and Pathogenesis-related 1 protein) superfamily protein	Regulation of signaling	Peptides
AT5G09978.1	Cluster 4	PEP7	elicitor peptide 7 precursor	Regulation of signaling	Peptides
AT2G29125.1	Cluster 4	RTFL2,DVL13	ROTUNDIFOLIA like 2	Regulation of signaling	Peptides
AT4G18510.1	Cluster 4	CLE2	CLAVATA3/ESR-related 2	Regulation of signaling	Peptides, small peptides-receptor
AT2G31081.1	Cluster 4	CLE4	CLAVATA3/ESR-RELATED 4	Regulation of signaling	Peptides, small peptides-receptor
AT2G04025.1	Cluster 4	RGF3	Encodes a root meristem growth factor (RGF).	Regulation of signaling	Peptides, small peptides-receptor
AT4G31100.1	Cluster 4		wall-associated kinase, putative	Regulation of signaling	Phosphorylation
AT4G19920.1	Cluster 4		Toll-Interleukin-Resistance (TIR) domain family protein	Regulation of signaling	Protein-protein interaction
AT5G26290.1	Cluster 4		TRAF-like family protein	Regulation of signaling	Protein-protein interaction
AT2G04190.1	Cluster 4		TRAF-like family protein	Regulation of signaling	Protein-protein interaction
AT3G18777.1	Cluster 4	ATL81	RING/U-box superfamily protein	Regulation of signaling	Ubiquitination
AT3G17280.1	Cluster 4		F-box and associated interaction domains-containing protein	Regulation of signaling	Ubiquitination
AT2G14710.1	Cluster 4		F-box family protein	Regulation of signaling	Ubiquitination
AT3G59250.1	Cluster 4		F-box/RNI-like superfamily protein	Regulation of signaling	Ubiquitination
AT1G78750.1	Cluster 4		F-box/RNI-like superfamily protein	Regulation of signaling	Ubiquitination
AT4G08840.1	Cluster 5	APUM11,PUM11	pumilio 11	Gene expression	Posttranscriptional regulation
AT5G05410.1	Cluster 5	DREB2A,DREB2	ERF/AP2 transcription factor family, DREB subfamily A-2	Gene expression	Transcription factors
AT3G50260.1	Cluster 5	CEJ1,ATERF#011,DEAR1	ERF/AP2 transcription factor family, DREB subfamily A-5	Gene expression	Transcription factors
AT1G75000.1	Cluster 5	ELO3	ELO family protein	Metabolism	Lipid metabolism
AT4G19230.1	Cluster 5	CYP707A1	cytochrome P450, family 707, subfamily A, polypeptide 1	Metabolism	Oxidation-reduction process
AT5G63450.1	Cluster 5	CYP94B1	cytochrome P450, family 94, subfamily B, polypeptide 1	Metabolism	Oxidation-reduction process
AT5G59490.1	Cluster 5		Haloacid dehalogenase-like hydrolase (HAD) superfamily protein	Metabolism	Primary metabolic process
AT1G05675.1	Cluster 5		UDP-Glycosyltransferase superfamily protein	Metabolism	Secondary metabolism
AT3G46086.1	Cluster 5		This gene encodes a small protein and has either evidence of transcription or purifying selection	Other components	Other components
AT2G11005.1	Cluster 5		glycine-rich protein	Protection	Cell wall and membrane dynamics
AT1G51090.1	Cluster 5		Heavy metal transport/detoxification superfamily protein	Protection	Detoxification
AT5G67080.1	Cluster 5	MAPKKK19	mitogen-activated protein kinase kinase kinase 19	Regulation of signaling	Phosphorylation
ath-miR8175	Cluster 5	ath-miR8175	miR8175	Gene expression	Posttranscriptional regulation
AT3G23240.1	Cluster 5	ERF1,ATERF1	ERF/AP2 transcription factor family, ERF subfamily B-3	Gene expression	Transcription factors
AT4G17500.1	Cluster 5	ATERF-1,ERF-1	ERF/AP2 transcription factor family, ERF subfamily B-3	Gene expression	Transcription factors
AT5G01380.1	Cluster 5		Homeodomain-like superfamily protein	Gene expression	Transcription factors
AT3G06490.1	Cluster 5	MYB108,AtMYB108,BOS1	myb domain protein 108	Gene expression	Transcription factors
AT2G47190.1	Cluster 5	ATMYB2,MYB2	myb domain protein 2	Gene expression	Transcription factors
AT5G08790.1	Cluster 5	ATAF2,anac081	NAC domain containing protein	Gene expression	Transcription factors
AT5G63790.1	Cluster 5	ANAC102,NAC102	NAC domain containing protein 102	Gene expression	Transcription factors
AT2G43000.1	Cluster 5	anac042,NAC042	NAC domain containing protein 42	Gene expression	Transcription factors
AT2G23320.1	Cluster 5	WRKY15	WRKY DNA-binding protein 15	Gene expression	Transcription factors
AT2G24570.1	Cluster 5	WRKY17,ATWRKY17	WRKY DNA-binding protein 17	Gene expression	Transcription factors
AT1G77560.1	Cluster 5		pre-tRNA	Gene expression	tRNA and translational machinery
AT1G56880.1	Cluster 5		pre-tRNA	Gene expression	tRNA and translational machinery
AT1G15090.1	Cluster 5		pre-tRNA	Gene expression	tRNA and translational machinery
AT1G28990.1	Cluster 5		pre-tRNA	Gene expression	tRNA and translational machinery
AT5G32017.1	Cluster 5		pre-tRNA	Gene expression	tRNA and translational machinery
AT3G05755.1	Cluster 5		pre-tRNA	Gene expression	tRNA and translational machinery
AT2G22380.1	Cluster 5		pre-tRNA	Gene expression	tRNA and translational machinery
AT1G16450.1	Cluster 5		pre-tRNA	Gene expression	tRNA and translational machinery
AT3G16552.1	Cluster 5		pre-tRNA	Gene expression	tRNA and translational machinery
AT2G03660.1	Cluster 5		pre-tRNA	Gene expression	tRNA and translational machinery
AT3G59415.1	Cluster 5		pre-tRNA	Gene expression	tRNA and translational machinery
AT5G35605.1	Cluster 5		pre-tRNA	Gene expression	tRNA and translational machinery
AT5G63145.1	Cluster 5		pre-tRNA	Gene expression	tRNA and translational machinery
AT1G63790.1	Cluster 5		pre-tRNA	Gene expression	tRNA and translational machinery
AT2G43300.1	Cluster 5		pre-tRNA	Gene expression	tRNA and translational machinery
AT1G43820.1	Cluster 5		pre-tRNA	Gene expression	tRNA and translational machinery
AT1G03515.1	Cluster 5		pre-tRNA	Gene expression	tRNA and translational machinery
ATCG00260.1	Cluster 5	TRNT.1	tRNA-Thr	Gene expression	tRNA and translational machinery
AT1G30755.1	Cluster 5	PSI2	elongation factor G, putative	Gene expression	tRNA and translational machinery
AT5G20230.1	Cluster 5	ATBCB,BCB,SAG14	blue-copper-binding protein	Growth and development	Senescence
AT5G28646.2	Cluster 5	WVD2	TPX2 (targeting protein for Xklp2) protein family	Growth and development	Cell cycle and cytoskeleton
AT5G59220.1	Cluster 5	HAI1	highly ABA-induced PP2C gene 1	Growth and development	Hormones, abscisic acid
AT5G13200.1	Cluster 5	GER5	GRAM domain family protein , involved in hormone mediated regulation of seed germination/dormancy	Growth and development	Modulator of growth, seed
AT1G02440.1	Cluster 5	ATARFD1A,ARFD1A	ADP-ribosylation factor D1A	Metabolism	Endocytic pathway
AT1G73010.1	Cluster 5	ATPS2,PS2	phosphate starvation-induced gene 2	Metabolism	Nutrition, phosphate
AT3G22370.1	Cluster 5	AOX1A,ATAOX1A	alternative oxidase 1A	Metabolism	Oxidation-reduction process
AT1G32710.1	Cluster 5		Cytochrome c oxidase, subunit Vib family protein	Metabolism	Oxidation-reduction process
AT4G20830.1	Cluster 5		FAD-binding Berberine family protein	Metabolism	Oxidation-reduction process
AT4G20860.1	Cluster 5		FAD-binding Berberine family protein	Metabolism	Oxidation-reduction process
AT5G22140.2	Cluster 5		FAD/NAD(P)-binding oxidoreductase family protein	Metabolism	Oxidation-reduction process
AT1G09400.1	Cluster 5		FMN-linked oxidoreductases superfamily protein	Metabolism	Oxidation-reduction process
AT3G49160.1	Cluster 5		pyruvate kinase family protein	Metabolism	Primary metabolic process
AT1G76680.2	Cluster 5	OPR1	12-oxophytodienoate reductase 1	Metabolism	Secondary metabolism
AT1G76690.1	Cluster 5	OPR2,ATOPR2	12-oxophytodienoate reductase 2	Metabolism	Secondary metabolism
AT3G44870.1	Cluster 5		S-adenosyl-L-methionine-dependent methyltransferases superfamily protein	Metabolism	Secondary metabolism
AT3G44840.1	Cluster 5		S-adenosyl-L-methionine-dependent methyltransferases superfamily protein	Metabolism	Secondary metabolism
AT4G34131.1	Cluster 5	UGT73B3	UDP-glucosyltransferase 73B3	Metabolism	Secondary metabolism
AT2G20625.1	Cluster 5		Protein of unknown function (DUF626)	Other components	Other components
AT3G10526.1	Cluster 5		unknown protein	Other components	Other components
AT3G29740.1	Cluster 5		BTB/POZ domain-containing protein	Other components	Other components
AT2G29430.1	Cluster 5		coiled-coil protein	Other components	Other components
AT2G01400.1	Cluster 5		hypothetical protein	Other components	Other components
AT1G76070.1	Cluster 5		hypothetical protein	Other components	Other components
AT4G39360.1	Cluster 5		hypothetical protein	Other components	Other components
AT2G31335.1	Cluster 5	CTNIP3	stress-induced signalling peptidemembrane protein	Regulation of signaling	Peptides
AT4G08555.1	Cluster 5		hypothetical protein	Other components	Other components
AT4G22980.1	Cluster 5		molybdenum cofactor sulfurase-like protein	Other components	Other components
AT5G50560.1	Cluster 5		transmembrane protein	Other components	Other components
AT2G31945.1	Cluster 5		transmembrane protein	Other components	Other components
AT5G33256.1	Cluster 5		transposable element gene	Other components	Transposable element
AT4G04525.1	Cluster 5		transposable element gene	Other components	Transposable element
AT5G35336.1	Cluster 5		transposable element gene	Other components	Transposable element
AT2G12670.1	Cluster 5		transposable element gene	Other components	Transposable element
AT4G07920.1	Cluster 5		transposable element gene	Other components	Transposable element
AT1G36035.1	Cluster 5		transposable element gene	Other components	Transposable element
AT2G23480.1	Cluster 5		transposable element gene	Other components	Transposable element
AT4G08970.1	Cluster 5		transposable element gene	Other components	Transposable element
AT3G15600.1	Cluster 5		transposable element gene	Other components	Transposable element
AT4G06562.1	Cluster 5		transposable element gene	Other components	Transposable element
AT3G37820.1	Cluster 5		transposable element gene	Other components	Transposable element
AT1G48720.1	Cluster 5		Copia-like polyprotein/retrotransposon	Other components	Transposable element
AT2G22470.1	Cluster 5	AGP2,ATAGP2	arabinogalactan protein 2	Protection	Cell wall and membrane dynamics
AT2G39530.1	Cluster 5	CASPL4D1	CASP-LIKE PROTEIN	Protection	Cell wall and membrane dynamics
AT4G15610.1	Cluster 5	CASPL1D1	CASP-LIKE PROTEIN	Protection	Cell wall and membrane dynamics
AT5G39310.1	Cluster 5	ATEXPA24,EXP24,ATEXP24,ATHEXPALPHA1.19,EXPA24	expansin A24	Protection	Cell wall and membrane dynamics
AT4G09740.1	Cluster 5	AtGH9B14,GH9B14	glycosyl hydrolase 9B14	Protection	Cell wall and membrane dynamics
AT1G02310.1	Cluster 5	MAN1	Glycosyl hydrolase superfamily protein	Protection	Cell wall and membrane dynamics
AT1G61820.3	Cluster 5	BGLU46	Glycosyl hydrolase superfamily protein	Protection	Cell wall and membrane dynamics
AT3G54420.1	Cluster 5	ATEP3,ATCHITIV,CHIV,EP3	homolog of carrot EP3-3 chitinase	Protection	Cell wall and membrane dynamics
AT3G09405.1	Cluster 5		Pectinacetylesterase family protein	Protection	Cell wall and membrane dynamics
AT3G06830.1	Cluster 5		Plant invertase/pectin methylesterase inhibitor superfamily	Protection	Cell wall and membrane dynamics
AT1G64107.1	Cluster 5		Putative membrane lipoprotein	Protection	Cell wall and membrane dynamics
AT2G43120.1	Cluster 5		RmlC-like cupins superfamily protein	Protection	Cell wall and membrane dynamics
AT2G18340.1	Cluster 5		Late embryogenesis abundant domain-containing protein / LEA domain-containing protein	Protection	Dehydration/hypoxia/freezing tolerance
AT2G23110.1	Cluster 5		Late embryogenesis abundant protein, group 6	Protection	Dehydration/hypoxia/freezing tolerance
AT5G60800.1	Cluster 5		Heavy metal transport/detoxification superfamily protein	Protection	Detoxification
AT2G35730.1	Cluster 5		Heavy metal transport/detoxification superfamily protein	Protection	Detoxification
AT1G03980.1	Cluster 5	ATPCS2,PCS2	phytochelatin synthase 2	Protection	Detoxification
AT1G32950.1	Cluster 5		Subtilase family protein	Protection	Proteases
AT1G32960.1	Cluster 5	ATSBT3.3,SBT3.3	Subtilase family protein	Protection	Proteases
AT1G72280.1	Cluster 5	AERO1,ERO1	endoplasmic reticulum oxidoreductins 1	Protection	Protein folding/refolding
AT1G05680.1	Cluster 5	UGT74E2	Uridine diphosphate glycosyltransferase 74E2	Protection	Response to stress factors
AT1G11925.1	Cluster 5		Stigma-specific Stig1 family protein	Protection	Response to stress factors, abiotic
AT1G05340.1	Cluster 5	ATHCYSTM1, CYSTEINE-RICH TRANSMEMBRANE MODULE 1	cysteine-rich TM module stress tolerance protein	Protection	Response to stress factors, abiotic, osmotic and hypoxia
AT1G33607.1	Cluster 5		Defensin-like (DEFL) family protein	Protection	Response to stress factors, biotic
AT5G42232.1	Cluster 5		Defensin-like (DEFL) family protein	Protection	Response to stress factors, biotic
AT3G04320.1	Cluster 5		Kunitz family trypsin and protease inhibitor protein	Protection	Response to stress factors, biotic
AT3G48450.1	Cluster 5		RPM1-interacting protein 4 (RIN4) family protein	Protection	Response to stress factors, biotic
AT3G28210.1	Cluster 5	PMZ,SAP12	zinc finger (AN1-like) family protein	Protection	Response to stress factors, biotic
AT1G28190.1	Cluster 5		PADRE protein up-regulated after infection by S. sclerotiorum	Protection	Response to stress factors, biotic
AT1G21550.1	Cluster 5		Calcium-binding EF-hand family protein	Regulation of signaling	Calcium signaling and binding
AT1G15415.1	Cluster 5		Encodes protein phosphatase 2A (PP2A) B'gamma subunit	Regulation of signaling	Dephosphorylation
AT4G28350.1	Cluster 5		Concanavalin A-like lectin protein kinase family protein	Regulation of signaling	Lectin gene family
AT1G61610.1	Cluster 5		S-locus lectin protein kinase family protein	Regulation of signaling	Lectin gene family
AT2G19020.1	Cluster 5	RALFL10	ralf-like 10	Regulation of signaling	Peptides
AT1G69790.1	Cluster 5		Protein kinase superfamily protein	Regulation of signaling	Phosphorylation
AT3G18810.1	Cluster 5	PERK6	Protein kinase superfamily protein	Regulation of signaling	Phosphorylation
AT4G18950.1	Cluster 5	BHP1	Raf-like protein kinase	Regulation of signaling	Phosphorylation
AT4G03500.1	Cluster 5		Ankyrin repeat family protein	Regulation of signaling	Protein-protein interaction
AT4G05010.1	Cluster 5	FBS3	F-box family protein	Regulation of signaling	Ubiquitination
AT3G01650.1	Cluster 5	RGLG1	RING/U-box superfamily protein	Regulation of signaling	Ubiquitination
AT3G61390.2	Cluster 5		RING/U-box superfamily protein	Regulation of signaling	Ubiquitination
AT1G42990.1	Cluster 5	ATBZIP60,BZIP60	Basic-leucine zipper (bZIP) transcription factor	Gene expression	Transcription factors
AT2G27690.1	Cluster 5	CYP94C1	cytochrome P450, family 94, subfamily C, polypeptide 1	Metabolism	Oxidation-reduction process
AT2G12620.1	Cluster 5		transposable element gene	Other components	Transposable element
AT5G19875.1	Cluster 6		transmembrane protein	Other components	Other components
AT2G34140.1	Cluster 6		Dof-type zinc finger DNA-binding family protein	Gene expression	Transcription factors
AT4G34990.1	Cluster 6	AtMYB32,MYB32	myb domain protein 32	Gene expression	Transcription factors
AT4G05100.1	Cluster 6	AtMYB74,MYB74	myb domain protein 74	Gene expression	Transcription factors
AT4G21440.1	Cluster 6	ATMYB102,ATM4,MYB102	MYB-like 102	Gene expression	Transcription factors
AT2G47950.1	Cluster 6		myelin transcription factor-like protein	Gene expression	Transcription factors
AT3G28600.1	Cluster 6		P-loop containing nucleoside triphosphate hydrolases superfamily protein	Growth and development	Cell cycle and cytoskeleton
AT3G10960.1	Cluster 6	ATAZG1,AZG1	AZA-guanine resistant1	Growth and development	Hormones, auxin
AT5G07010.1	Cluster 6	ATST2A,ST2A	sulfotransferase 2A	Growth and development	Hormones, jasmonic acid
AT5G07000.1	Cluster 6	ATST2B,ST2B	sulfotransferase 2B	Growth and development	Hormones, jasmonic acid
AT5G54300.1	Cluster 6		cotton fiber-like protein	Growth and development	Modulator of growth
AT5G55050.1	Cluster 6		GDSL-like Lipase/Acylhydrolase superfamily protein	Metabolism	Lipid metabolism
AT4G10500.1	Cluster 6		2-oxoglutarate (2OG) and Fe(II)-dependent oxygenase superfamily protein	Metabolism	Oxidation-reduction process
AT2G38240.1	Cluster 6		2-oxoglutarate (2OG) and Fe(II)-dependent oxygenase superfamily protein	Metabolism	Oxidation-reduction process
AT2G33380.2	Cluster 6	RD20,CLO-3	Caleosin-related family protein	Metabolism	Oxidation-reduction process
AT1G10370.1	Cluster 6	GST30,ATGSTU17,GST30B,ERD9	Glutathione S-transferase family protein	Metabolism	Oxidation-reduction process
AT3G21230.1	Cluster 6	4CL5	4-coumarate:CoA ligase 5	Metabolism	Secondary metabolism
AT3G44860.1	Cluster 6	FAMT	farnesoic acid carboxyl-O-methyltransferase	Metabolism	Secondary metabolism
AT5G54010.1	Cluster 6	UGT79B6	UDP-Glycosyltransferase superfamily protein	Metabolism	Secondary metabolism
AT4G27570.1	Cluster 6	UGT79B3	UDP-Glycosyltransferase superfamily protein	Metabolism	Secondary metabolism
AT1G14780.1	Cluster 6		MAC/Perforin domain-containing protein	Other components	Other components
AT1G79160.1	Cluster 6		filamentous hemagglutinin transporter	Other components	Other components
AT4G33467.1	Cluster 6		hypothetical protein	Other components	Other components
AT1G24600.1	Cluster 6		hypothetical protein	Other components	Other components
AT1G80120.1	Cluster 6		LURP-one-like protein	Other components	Other components
AT5G12010.1	Cluster 6		nuclease	Other components	Other components
AT1G23560.1	Cluster 6		OBP32pep, putative	Other components	Other components
AT2G39050.1	Cluster 6	EULS3	hydroxyproline-rich glycoprotein family protein	Protection	Cell wall and membrane dynamics
AT5G06760.1	Cluster 6	LEA4-5	Late Embryogenesis Abundant 4-5	Protection	Dehydration/hypoxia/freezing tolerance
AT3G19390.1	Cluster 6		Granulin repeat cysteine protease family protein	Protection	Proteases
AT3G09940.2	Cluster 6	MDHAR,ATMDAR3,MDAR3,MDAR2	monodehydroascorbate reductase	Protection	Response to stress factors
AT3G03341.1	Cluster 6		cold-regulated protein	Protection	Response to stress factors, abiotic, cold regulated
AT3G59740.1	Cluster 6		Concanavalin A-like lectin protein kinase family protein	Regulation of signaling	Lectin gene family
AT1G05100.1	Cluster 6	MAPKKK18	mitogen-activated protein kinase kinase kinase 18	Regulation of signaling	Phosphorylation
AT5G11410.1	Cluster 6		Protein kinase superfamily protein	Regulation of signaling	Phosphorylation
AT1G68290.1	Cluster 6	ENDO2	endonuclease 2	Gene expression	Maintenance of the genome/Chromatin organization and remodeling
AT4G05130.1	Cluster 6	ATENT4,ENT4	equilibrative nucleoside transporter 4	Gene expression	Maintenance of the genome/Chromatin organization and remodeling
AT2G02990.1	Cluster 6	RNS1,ATRNS1	ribonuclease 1	Gene expression	Posttranscriptional regulation
AT1G62975.1	Cluster 6		basic helix-loop-helix (bHLH) DNA-binding superfamily protein	Gene expression	Transcription factors
AT1G12540.1	Cluster 6		basic helix-loop-helix (bHLH) DNA-binding superfamily protein	Gene expression	Transcription factors
AT2G22770.1	Cluster 6	NAI1	basic helix-loop-helix (bHLH) DNA-binding superfamily protein	Gene expression	Transcription factors
AT4G25410.1	Cluster 6		basic helix-loop-helix (bHLH) DNA-binding superfamily protein	Gene expression	Transcription factors
AT3G60490.1	Cluster 6	ERF35	ERF/AP2 transcription factor family, DREB subfamily A-4	Gene expression	Transcription factors
AT4G28140.1	Cluster 6		ERF/AP2 transcription factor family, DREB subfamily A-6	Gene expression	Transcription factors
AT5G44210.1	Cluster 6	ERF9,ATERF9,ATERF-9	ERF/AP2 transcription factor family, ERF subfamily B-1	Gene expression	Transcription factors
AT3G25730.1	Cluster 6	EDF3	Ethylene response DNA binding factor 3	Gene expression	Transcription factors
AT3G11260.1	Cluster 6	WOX5	Homeodomain transcription factor	Gene expression	Transcription factors
AT3G27650.1	Cluster 6	LBD25	LOB domain-containing protein 25	Gene expression	Transcription factors
AT1G57560.1	Cluster 6	AtMYB50,MYB50	myb domain protein 50	Gene expression	Transcription factors
AT1G16490.1	Cluster 6	ATMYB58,MYB58	myb domain protein 58	Gene expression	Transcription factors
AT5G46590.1	Cluster 6	anac096,NAC096	NAC domain containing protein 96	Gene expression	Transcription factors
AT1G69600.1	Cluster 6	ZFHD1,ATHB29,ZHD11	Zinc finger homeodomain 1	Gene expression	Transcription factors
AT4G12450.1	Cluster 6		Zinc finger protein C2H2-type	Gene expression	Transcription factors
AT3G59220.1	Cluster 6	PRN,PRN1,ATPIRIN1	pirin	Gene expression	Transcription factors, coactivator
AT5G65280.1	Cluster 6	GCL1	GCR2-like 1	Growth and development	Hormones, abscisic acid
AT4G13790.1	Cluster 6		SAUR-like auxin-responsive protein family	Growth and development	Hormones, auxin
AT1G30040.1	Cluster 6	ATGA2OX2,GA2OX2	gibberellin 2-oxidase	Growth and development	Hormones, gibberellin
AT2G34555.1	Cluster 6	ATGA2OX3,GA2OX3	gibberellin 2-oxidase 3	Growth and development	Hormones, gibberellin
AT1G44090.1	Cluster 6	ATGA20OX5,GA20OX5	gibberellin 20-oxidase 5	Growth and development	Hormones, gibberellin
AT5G17490.1	Cluster 6	RGL3	RGA-like protein 3	Growth and development	Hormones, gibberellin
AT3G22275.1	Cluster 6	JASMONATE ZIM-DOMAIN PROTEIN 13, JAZ13	jasmonate-zim-domain protein 13	Growth and development	Hormones, jasmonic acid
AT2G24850.1	Cluster 6	TAT3,TAT	tyrosine aminotransferase 3	Growth and development	Hormones, jasmonic acid
AT5G10410.1	Cluster 6	PICALM10B	ENTH/ANTH/VHS superfamily protein	Metabolism	Endocytic pathway
AT2G28650.1	Cluster 6	ATEXO70H8,EXO70H8	exocyst subunit exo70 family protein H8	Metabolism	Endocytic pathway
AT4G24960.2	Cluster 6	ATHVA22D	HVA22 homologue D	Metabolism	Endocytic pathway
AT5G47330.1	Cluster 6		alpha/beta-Hydrolases superfamily protein	Metabolism	Lipid metabolism
AT2G44810.1	Cluster 6	DAD1	alpha/beta-Hydrolases superfamily protein	Metabolism	Lipid metabolism
AT1G78210.1	Cluster 6		alpha/beta-Hydrolases superfamily protein	Metabolism	Lipid metabolism
AT1G20490.1	Cluster 6		AMP-dependent synthetase and ligase family protein	Metabolism	Lipid metabolism
AT1G58430.1	Cluster 6	RXF26	GDSL-like Lipase/Acylhydrolase family protein	Metabolism	Lipid metabolism
AT3G48460.1	Cluster 6		GDSL-like Lipase/Acylhydrolase superfamily protein	Metabolism	Lipid metabolism
AT2G38010.2	Cluster 6	ATNCER2	Neutral/alkaline non-lysosomal ceramidase	Metabolism	Lipid metabolism
AT5G58700.2	Cluster 6	ATPLC4,PLC4	phosphatidylinositol-speciwc phospholipase C4	Metabolism	Lipid metabolism
AT3G55940.1	Cluster 6		Phosphoinositide-specific phospholipase C family protein	Metabolism	Lipid metabolism
AT5G58670.1	Cluster 6	ATPLC1,ATPLC,PLC1	phospholipase C1	Metabolism	Lipid metabolism
AT1G67560.1	Cluster 6	LOX6	PLAT/LH2 domain-containing lipoxygenase family protein	Metabolism	Lipid metabolism
AT2G31550.1	Cluster 6		SGNH hydrolase-type esterase superfamily protein	Metabolism	Lipid metabolism
AT1G45010.1	Cluster 6		TRAM, LAG1 and CLN8 (TLC) lipid-sensing domain containing protein	Metabolism	Lipid metabolism
AT1G21790.1	Cluster 6		TRAM, LAG1 and CLN8 (TLC) lipid-sensing domain containing protein	Metabolism	Lipid metabolism
AT5G24290.2	Cluster 6		Vacuolar iron transporter (VIT) family protein	Metabolism	Nutrition, iron
AT5G40382.1	Cluster 6		Cytochrome c oxidase subunit Vc family protein	Metabolism	Oxidation-reduction process
AT5G42590.1	Cluster 6	CYP71A16	cytochrome P450, family 71, subfamily A, polypeptide 16	Metabolism	Oxidation-reduction process
AT4G37400.1	Cluster 6	CYP81F3	cytochrome P450, family 81, subfamily F, polypeptide 3	Metabolism	Oxidation-reduction process
AT2G25160.1	Cluster 6	CYP82F1	cytochrome P450, family 82, subfamily F, polypeptide 1	Metabolism	Oxidation-reduction process
AT3G25180.1	Cluster 6	CYP82G1	cytochrome P450, family 82, subfamily G, polypeptide 1	Metabolism	Oxidation-reduction process
AT1G12740.1	Cluster 6	CYP87A2	cytochrome P450, family 87, subfamily A, polypeptide 2	Metabolism	Oxidation-reduction process
AT1G65340.1	Cluster 6	CYP96A3	cytochrome P450, family 96, subfamily A, polypeptide 3	Metabolism	Oxidation-reduction process
AT5G52320.1	Cluster 6	CYP96A4	cytochrome P450, family 96, subfamily A, polypeptide 4	Metabolism	Oxidation-reduction process
AT1G30760.1	Cluster 6		FAD-binding Berberine family protein	Metabolism	Oxidation-reduction process
AT2G29450.1	Cluster 6	ATGSTU5,ATGSTU1,AT103-1A,GSTU5	glutathione S-transferase tau 5	Metabolism	Oxidation-reduction process
AT2G29440.1	Cluster 6	ATGSTU6,GST24,GSTU6	glutathione S-transferase tau 6	Metabolism	Oxidation-reduction process
AT4G21830.1	Cluster 6	ATMSRB7,MSRB7	methionine sulfoxide reductase B7	Metabolism	Oxidation-reduction process
AT4G21840.1	Cluster 6	ATMSRB8,MSRB8	methionine sulfoxide reductase B8	Metabolism	Oxidation-reduction process
AT4G21850.2	Cluster 6	ATMSRB9,MSRB9	methionine sulfoxide reductase B9	Metabolism	Oxidation-reduction process
AT4G12170.1	Cluster 6		Thioredoxin superfamily protein	Metabolism	Oxidation-reduction process
AT2G30540.1	Cluster 6		Thioredoxin superfamily protein	Metabolism	Oxidation-reduction process
AT1G19670.1	Cluster 6	ATCLH1,CORI1,ATHCOR1,CLH1	Chlorophyllase 1	Metabolism	Photosynthesis, light response, chloroplast function
AT4G29700.1	Cluster 6		Alkaline-phosphatase-like family protein	Metabolism	Primary metabolic process
AT5G02230.1	Cluster 6		Haloacid dehalogenase-like hydrolase (HAD) superfamily protein	Metabolism	Primary metabolic process
AT1G14860.1	Cluster 6	atnudt18,NUDT18	nudix hydrolase homolog 18	Metabolism	Primary metabolic process
AT3G60450.1	Cluster 6		Phosphoglycerate mutase family protein	Metabolism	Primary metabolic process
AT5G06300.1	Cluster 6	LOG7	Putative lysine decarboxylase family protein	Metabolism	Primary metabolic process
AT3G23810.1	Cluster 6	SAHH2,ATSAHH2	S-adenosyl-l-homocysteine (SAH) hydrolase 2	Metabolism	Primary metabolic process
AT3G14280.1	Cluster 6		LL-diaminopimelate aminotransferase	Metabolism	Primary metabolic process
AT4G19120.2	Cluster 6	ERD3	S-adenosyl-L-methionine-dependent methyltransferases superfamily protein	Metabolism	Secondary metabolism
AT5G24140.1	Cluster 6	SQP2	squalene monooxygenase 2	Metabolism	Secondary metabolism
AT1G61120.1	Cluster 6	TPS04,GES,TPS4	terpene synthase 04	Metabolism	Secondary metabolism
AT1G78500.1	Cluster 6		Terpenoid cyclases family protein	Metabolism	Secondary metabolism
AT5G59580.1	Cluster 6	UGT76E1	UDP-glucosyltransferase 76E1	Metabolism	Secondary metabolism
AT3G22250.1	Cluster 6		UDP-Glycosyltransferase superfamily protein	Metabolism	Secondary metabolism
AT4G27560.1	Cluster 6		UDP-Glycosyltransferase superfamily protein	Metabolism	Secondary metabolism
AT4G05120.1	Cluster 6	ENT3,FUR1,ATENT3	Major facilitator superfamily protein	Metabolism	Transport
AT5G10820.1	Cluster 6		Major facilitator superfamily protein	Metabolism	Transport
AT1G72140.1	Cluster 6		Major facilitator superfamily protein	Metabolism	Transport
AT3G47960.1	Cluster 6		Major facilitator superfamily protein	Metabolism	Transport
AT4G21910.2	Cluster 6		MATE efflux family protein	Metabolism	Transport
AT3G16690.1	Cluster 6	SWEET16,AtSWEET16	Nodulin MtN3 family protein	Metabolism	Transport
AT2G34350.1	Cluster 6		Nodulin-like / Major Facilitator Superfamily protein	Metabolism	Transport
AT4G05140.1	Cluster 6		Nucleoside transporter family protein	Metabolism	Transport
AT5G02170.1	Cluster 6		Transmembrane amino acid transporter family protein	Metabolism	Transport
AT1G64200.1	Cluster 6	VHA-E3	vacuolar H+-ATPase subunit E isoform 3	Metabolism	Transport
AT5G16010.1	Cluster 6		3-oxo-5-alpha-steroid 4-dehydrogenase family protein	Other components	Other components
AT5G52390.1	Cluster 6		PAR1 protein	Other components	Other components
AT3G61060.1	Cluster 6	AtPP2-A13,PP2-A13	phloem protein 2-A13	Other components	Other components
AT2G09970.1	Cluster 6		Protein of unknown function (DUF1677)	Other components	Other components
AT1G80520.1	Cluster 6		Sterile alpha motif (SAM) domain-containing protein	Other components	Other components
AT1G72510.2	Cluster 6		DUF1677 family protein	Other components	Other components
AT3G56260.2	Cluster 6		hypothetical protein	Other components	Other components
AT1G30250.1	Cluster 6		hypothetical protein	Other components	Other components
AT1G68500.1	Cluster 6		hypothetical protein	Other components	Other components
AT4G16000.1	Cluster 6		hypothetical protein	Other components	Other components
AT5G59760.1	Cluster 6		hypothetical protein	Other components	Other components
AT4G28290.1	Cluster 6		hypothetical protein	Other components	Other components
AT5G54145.1	Cluster 6		hypothetical protein	Other components	Other components
AT3G09950.1	Cluster 6		hypothetical protein	Other components	Other components
AT3G01513.1	Cluster 6		hypothetical protein	Other components	Other components
AT2G47485.1	Cluster 6		hypothetical protein	Other components	Other components
AT3G25640.1	Cluster 6		MIZU-KUSSEI-like protein (Protein of unknown function, DUF617	Other components	Other components
AT1G23850.1	Cluster 6		transmembrane protein	Other components	Other components
AT3G33058.1	Cluster 6		transposable element gene	Other components	Transposable element
AT3G43090.1	Cluster 6		transposable element gene	Other components	Transposable element
AT3G13520.1	Cluster 6	AGP12,ATAGP12	arabinogalactan protein 12	Protection	Cell wall and membrane dynamics
AT3G56000.1	Cluster 6	ATCSLA14,CSLA14	cellulose synthase like A14	Protection	Cell wall and membrane dynamics
AT4G30460.1	Cluster 6		glycine-rich protein	Protection	Cell wall and membrane dynamics
AT1G32860.1	Cluster 6		Glycosyl hydrolase superfamily protein	Protection	Cell wall and membrane dynamics
AT3G29670.1	Cluster 6	PMAT2	HXXXD-type acyl-transferase family protein	Protection	Cell wall and membrane dynamics
AT1G18140.1	Cluster 6	LAC1,ATLAC1	laccase 1	Protection	Cell wall and membrane dynamics
AT5G55180.1	Cluster 6		O-Glycosyl hydrolases family 17 protein	Protection	Cell wall and membrane dynamics
AT4G26830.1	Cluster 6		O-Glycosyl hydrolases family 17 protein	Protection	Cell wall and membrane dynamics
AT5G07430.1	Cluster 6		Pectin lyase-like superfamily protein	Protection	Cell wall and membrane dynamics
AT3G50970.1	Cluster 6	LTI30,XERO2	dehydrin family protein	Protection	Dehydration/hypoxia/freezing tolerance
AT1G23800.1	Cluster 6	ALDH2B7,ALDH2B	aldehyde dehydrogenase 2B7	Protection	Detoxification
AT4G22610.1	Cluster 6		Bifunctional inhibitor/lipid-transfer protein/seed storage 2S albumin superfamily protein	Protection	Lipid transfer
AT5G19110.1	Cluster 6		Eukaryotic aspartyl protease family protein	Protection	Proteases
AT1G79310.1	Cluster 6	AtMC7,MC7	metacaspase 7	Protection	Proteases
AT5G59720.1	Cluster 6	HSP18.2	heat shock protein 18.2	Protection	Protein folding/refolding
AT5G52300.1	Cluster 6	RD29B,LTI65	CAP160 protein	Protection	Response to stress factors, abiotic
AT4G25580.1	Cluster 6		CAP160 protein	Protection	Response to stress factors, abiotic
AT5G15960.1	Cluster 6	KIN1	stress-responsive protein (KIN1) / stress-induced protein (KIN1)	Protection	Response to stress factors, abiotic
AT5G15970.1	Cluster 6	KIN2,COR6.6	stress-responsive protein (KIN2) / stress-induced protein (KIN2) / cold-responsive protein (COR6.6) / cold-regulated protein (COR6.6)	Protection	Response to stress factors, abiotic
AT2G42540.3	Cluster 6	COR15A	cold-regulated 15a	Protection	Response to stress factors, abiotic, cold regulated
AT5G52310.1	Cluster 6	COR78,LTI78,RD29A,LTI140	low-temperature-responsive protein 78 (LTI78) / (RD29A)	Protection	Response to stress factors, abiotic, cold regulated
AT4G22214.1	Cluster 6		Defensin-like (DEFL) family protein	Protection	Response to stress factors, biotic
AT5G03890.1	Cluster 6		PADRE protein up-regulated after infection by S. sclerotiorum	Protection	Response to stress factors, biotic
AT5G40390.1	Cluster 6	SIP1	Raffinose synthase family protein	Protection	Sugar and osmolytes
AT5G65020.2	Cluster 6	ANNAT2	annexin 2	Regulation of signaling	Calcium signaling and binding
AT5G22355.1	Cluster 6		Cysteine/Histidine-rich C1 domain family protein	Regulation of signaling	Ion/biomolecule binding
AT1G70130.1	Cluster 6		Concanavalin A-like lectin protein kinase family protein	Regulation of signaling	Lectin gene family
AT2G19780.1	Cluster 6		Leucine-rich repeat (LRR) family protein	Regulation of signaling	Leucine-rich repeat
AT2G22860.1	Cluster 6	ATPSK2,PSK2	phytosulfokine 2 precursor	Regulation of signaling	Peptides, growth factor
AT5G65870.1	Cluster 6	ATPSK5,PSK5	phytosulfokine 5 precursor	Regulation of signaling	Peptides, growth factor
AT1G25425.1	Cluster 6	CLE43	CLAVATA3/ESR-RELATED 43	Regulation of signaling	Peptides, small peptides-receptor
AT4G08170.1	Cluster 6		Inositol 1,3,4-trisphosphate 5/6-kinase family protein	Regulation of signaling	Phosphorylation
AT5G24080.1	Cluster 6		Protein kinase superfamily protein	Regulation of signaling	Phosphorylation
AT4G10390.1	Cluster 6		Protein kinase superfamily protein	Regulation of signaling	Phosphorylation
AT4G31110.1	Cluster 6		Wall-associated kinase family protein	Regulation of signaling	Phosphorylation
AT2G07155.1	Cluster 6		transposable element gene	Other components	Transposable element
AT4G26255.1	Cluster 7		other RNA	Gene expression	Non-coding RNA
AT2G20720.1	Cluster 7		Pentatricopeptide repeat (PPR) superfamily protein	Gene expression	Posttranscriptional regulation
AT5G09610.1	Cluster 7	APUM21,PUM21	pumilio 21	Gene expression	Posttranscriptional regulation
AT1G10585.1	Cluster 7		basic helix-loop-helix (bHLH) DNA-binding superfamily protein	Gene expression	Transcription factors
AT1G10586.1	Cluster 7		basic helix-loop-helix (bHLH) DNA-binding superfamily protein	Gene expression	Transcription factors
AT4G06746.1	Cluster 7	RAP2.9,DEAR5	ERF/AP2 transcription factor family, DREB subfamily A-5	Gene expression	Transcription factors
AT1G43160.1	Cluster 7	RAP2.6	ERF/AP2 transcription factor family, ERF subfamily B-4	Gene expression	Transcription factors
AT2G46680.1	Cluster 7	ATHB-7,ATHB7,HB-7	Homeobox 7	Gene expression	Transcription factors
AT3G12510.1	Cluster 7		MADS-box family protein	Gene expression	Transcription factors
AT5G64530.1	Cluster 7	ANAC104,XND1	NAC domain 1	Gene expression	Transcription factors
AT5G39610.1	Cluster 7	ATNAC2,ORE1,ANAC092,ATNAC6,NAC2,NAC6	NAC domain containing protein 6	Gene expression	Transcription factors
AT1G52890.1	Cluster 7	ANAC019,NAC019	NAC domain containing protein 19	Gene expression	Transcription factors
AT1G77450.1	Cluster 7	anac032,NAC032	NAC domain containing protein 32	Gene expression	Transcription factors
AT1G69490.1	Cluster 7	NAP,ANAC029,ATNAP	NAC-like, activated by AP3/PI	Gene expression	Transcription factors
AT3G24500.2	Cluster 7	MBF1C	multiprotein bridging factor 1C	Gene expression	Transcription factors, coactivator
AT4G16235.1	Cluster 7		pre-tRNA	Gene expression	tRNA and translational machinery
AT1G02600.1	Cluster 7		pre-tRNA	Gene expression	tRNA and translational machinery
AT2G28770.1	Cluster 7		pre-tRNA	Gene expression	tRNA and translational machinery
AT1G57480.1	Cluster 7		pre-tRNA	Gene expression	tRNA and translational machinery
ATCG01030.1	Cluster 7	TRNL.3	tRNA-Leu	Gene expression	tRNA and translational machinery
AT1G32010.1	Cluster 7		myosin heavy chain-related	Growth and development	Cell cycle and cytoskeleton
AT5G49600.1	Cluster 7	SVB6	ABA responsive SVB family gene.	Growth and development	Hormones, abscisic acid
AT5G14470.1	Cluster 7	GALK2	GHMP kinase family protein	Growth and development	Hormones, abscisic acid
AT2G17500.1	Cluster 7	PILS5	Auxin efflux carrier family protein	Growth and development	Hormones, auxin
AT1G51760.1	Cluster 7	IAA-ALANINE RESISTANT 3, IAR3, JASMONIC ACID RESPONSIVE 3, JR3	IAA-amino acid conjugate hydrolase subfamily and conjugates and conjugates IAA-Ala in vitro	Growth and development	Hormones, auxin
AT1G51780.1	Cluster 7	ILL5	IAA-leucine resistant (ILR)-like gene 5 , encodes a member of the six Arabidopsis IAA-amino acid conjugate hydrolase subfamily and conjugates and is very similar to IAR3	Growth and development	Hormones, auxin
AT4G15550.1	Cluster 7	IAGLU	indole-3-acetate beta-D-glucosyltransferase	Growth and development	Hormones, auxin
AT3G55970.1	Cluster 7	ATJRG21,JRG21	jasmonate-regulated gene 21	Growth and development	Hormones, jasmonic acid
AT3G07090.1	Cluster 7	DESI1	Interacts with C3H59 via its WD40 domain	Growth and development	Modulator of growth
AT1G15385.1	Cluster 7		cotton fiber protein	Growth and development	Modulator of growth
AT5G64510.1	Cluster 7	TIN1, TUNICAMYCIN INDUCED 1	Encodes Tunicamycin Induced 1(TIN1), a plant-speci_x001E_c ER stress-inducible protein.	Growth and development	Reproductive development
AT1G29640.1	Cluster 7		senescence regulator	Growth and development	Senescence
AT1G17020.1	Cluster 7	SRG1,ATSRG1	senescence-related gene 1	Growth and development	Senescence
AT3G02040.1	Cluster 7	SRG3	senescence-related gene 3	Growth and development	Senescence
AT5G48180.1	Cluster 7	NSP5	nitrile specifier protein 5	Metabolism	Glucosinolate metabolism
AT1G04770.1	Cluster 7	SDI2	Tetratricopeptide repeat (TPR)-like superfamily protein	Metabolism	Glucosinolate metabolism
AT3G24420.1	Cluster 7		alpha/beta-Hydrolases superfamily protein	Metabolism	Lipid metabolism
AT1G21400.1	Cluster 7	E1A1	Branched chain alpha-keto acid dehydrogenase E1 alpha	Metabolism	Lipid metabolism
AT2G19050.1	Cluster 7		GDSL-like Lipase/Acylhydrolase superfamily protein	Metabolism	Lipid metabolism
AT5G27520.1	Cluster 7	PNC2	peroxisomal adenine nucleotide carrier 2	Metabolism	Lipid metabolism
AT3G25950.1	Cluster 7		TRAM, LAG1 and CLN8 (TLC) lipid-sensing domain containing protein	Metabolism	Lipid metabolism
AT3G45060.1	Cluster 7	ATNRT2.6,NRT2.6	high affinity nitrate transporter 2.6	Metabolism	Nutrition, nitrate
AT1G78000.2	Cluster 7	SULTR1;2,SEL1	sulfate transporter 1;2	Metabolism	Nutrition, sulfate
AT1G22150.1	Cluster 7	SULTR1;3	sulfate transporter 1;3	Metabolism	Nutrition, sulfate
AT3G49570.1	Cluster 7	LSU3	response to low sulfur 3	Metabolism	Nutrition, sulfur
AT3G11180.2	Cluster 7		2-oxoglutarate (2OG) and Fe(II)-dependent oxygenase superfamily protein	Metabolism	Oxidation-reduction process
AT2G15780.1	Cluster 7		Cupredoxin superfamily protein	Metabolism	Oxidation-reduction process
AT3G28740.1	Cluster 7	CYP81D1	Cytochrome P450 superfamily protein	Metabolism	Oxidation-reduction process
AT2G34500.1	Cluster 7	CYP710A1	cytochrome P450, family 710, subfamily A, polypeptide 1	Metabolism	Oxidation-reduction process
AT2G45560.1	Cluster 7	CYP76C1	cytochrome P450, family 76, subfamily C, polypeptide 1	Metabolism	Oxidation-reduction process
AT2G45570.1	Cluster 7	CYP76C2	cytochrome P450, family 76, subfamily C, polypeptide 2	Metabolism	Oxidation-reduction process
AT2G23220.1	Cluster 7	CYP81D6	cytochrome P450, family 81, subfamily D, polypeptide 6	Metabolism	Oxidation-reduction process
AT2G23190.1	Cluster 7	CYP81D7	cytochrome P450, family 81, subfamily D, polypeptide 7	Metabolism	Oxidation-reduction process
AT2G34810.1	Cluster 7		FAD-binding Berberine family protein	Metabolism	Oxidation-reduction process
AT2G29490.1	Cluster 7	ATGSTU1,GST19,GSTU1	glutathione S-transferase TAU 1	Metabolism	Oxidation-reduction process
AT2G29480.1	Cluster 7	ATGSTU2,GST20,GSTU2	glutathione S-transferase tau 2	Metabolism	Oxidation-reduction process
AT2G29420.1	Cluster 7	ATGSTU7,GST25,GSTU7	glutathione S-transferase tau 7	Metabolism	Oxidation-reduction process
AT3G09270.1	Cluster 7	ATGSTU8,GSTU8	glutathione S-transferase TAU 8	Metabolism	Oxidation-reduction process
AT1G67070.1	Cluster 7	DIN9,PMI2	Mannose-6-phosphate isomerase, type I	Metabolism	Oxidation-reduction process
AT5G16960.1	Cluster 7		Zinc-binding dehydrogenase family protein	Metabolism	Oxidation-reduction process
AT5G17000.1	Cluster 7		Zinc-binding dehydrogenase family protein	Metabolism	Oxidation-reduction process
AT5G16980.1	Cluster 7		Zinc-binding dehydrogenase family protein	Metabolism	Oxidation-reduction process
AT2G38400.1	Cluster 7	AGT3	alanine:glyoxylate aminotransferase 3	Metabolism	Photosynthesis, light response, chloroplast function
AT5G64250.1	Cluster 7		Aldolase-type TIM barrel family protein	Metabolism	Photosynthesis, light response, chloroplast function
AT1G55510.1	Cluster 7	BCDHBETA1	branched-chain alpha-keto acid decarboxylase E1 beta subunit	Metabolism	Primary metabolic process
AT1G15040.2	Cluster 7		Class I glutamine amidotransferase-like superfamily protein	Metabolism	Primary metabolic process
AT3G47340.1	Cluster 7	ASN1,DIN6,AT-ASN1	glutamine-dependent asparagine synthase 1	Metabolism	Primary metabolic process
AT2G32150.1	Cluster 7		Haloacid dehalogenase-like hydrolase (HAD) superfamily protein	Metabolism	Primary metabolic process
AT1G15380.2	Cluster 7		Lactoylglutathione lyase / glyoxalase I family protein	Metabolism	Primary metabolic process
AT1G80160.2	Cluster 7		Lactoylglutathione lyase / glyoxalase I family protein	Metabolism	Primary metabolic process
AT1G64660.1	Cluster 7	ATMGL,MGL	methionine gamma-lyase	Metabolism	Primary metabolic process
AT5G28237.1	Cluster 7		Pyridoxal-5'-phosphate-dependent enzyme family protein	Metabolism	Primary metabolic process
AT3G13450.1	Cluster 7	DIN4	Transketolase family protein	Metabolism	Primary metabolic process
AT4G04610.1	Cluster 7	APR1,APR,PRH19,ATAPR1	APS reductase 1	Metabolism	Secondary metabolism
AT4G21990.1	Cluster 7	APR3,PRH-26,PRH26,ATAPR3	APS reductase 3	Metabolism	Secondary metabolism
AT1G05560.1	Cluster 7	UGT1,UGT75B1	UDP-glucosyltransferase 75B1	Metabolism	Secondary metabolism
AT3G46670.1	Cluster 7	UGT76E11	UDP-glucosyltransferase 76E11	Metabolism	Secondary metabolism
AT3G46660.1	Cluster 7	UGT76E12	UDP-glucosyltransferase 76E12	Metabolism	Secondary metabolism
AT5G59590.1	Cluster 7	UGT76E2	UDP-glucosyltransferase 76E2	Metabolism	Secondary metabolism
AT4G19460.1	Cluster 7		UDP-Glycosyltransferase superfamily protein	Metabolism	Secondary metabolism
AT5G37950.2	Cluster 7		UDP-Glycosyltransferase superfamily protein	Metabolism	Secondary metabolism
AT5G49690.1	Cluster 7	UGT91C1	UDP-Glycosyltransferase superfamily protein	Metabolism	Secondary metabolism
AT5G64230.1	Cluster 7		1,8-cineole synthase	Metabolism	Secondary metabolism
AT2G47000.1	Cluster 7	MDR4,PGP4,ABCB4,ATPGP4	ATP binding cassette subfamily B4	Metabolism	Transport
AT1G72125.1	Cluster 7		Major facilitator superfamily protein	Metabolism	Transport
AT2G16660.1	Cluster 7		Major facilitator superfamily protein	Metabolism	Transport
AT3G05400.1	Cluster 7		Major facilitator superfamily protein	Metabolism	Transport
AT4G18050.1	Cluster 7	PGP9	P-glycoprotein 9	Metabolism	Transport
AT2G29940.1	Cluster 7	PDR3,ATPDR3	pleiotropic drug resistance 3	Metabolism	Transport
AT4G36820.1	Cluster 7	MCU4	Mitochondrial calcium channel	Metabolism	Transport
AT3G20340.1	Cluster 7		Expression of the gene is downregulated in the presence of paraquat, an inducer of photoxidative stress.	Other components	Other components
AT1G30070.1	Cluster 7		SGS domain-containing protein	Other components	Other components
AT1G10140.1	Cluster 7		Uncharacterised conserved protein UCP031279	Other components	Other components
AT3G21338.1	Cluster 7		unknown protein	Other components	Other components
AT3G55890.1	Cluster 7		Yippee family putative zinc-binding protein	Other components	Other components
AT4G26290.1	Cluster 7		hypothetical protein	Other components	Other components
AT4G15056.1	Cluster 7		hypothetical protein	Other components	Other components
AT1G34400.1	Cluster 7		hypothetical protein	Other components	Other components
AT2G38823.1	Cluster 7		hypothetical protein	Other components	Other components
AT3G61930.1	Cluster 7		hypothetical protein	Other components	Other components
AT3G50910.1	Cluster 7		netrin receptor DCC	Other components	Other components
AT3G32118.1	Cluster 7		transposable element gene	Other components	Transposable element
AT3G31970.1	Cluster 7		transposable element gene	Other components	Transposable element
AT2G04950.1	Cluster 7		transposable element gene	Other components	Transposable element
AT2G12560.1	Cluster 7		transposable element gene	Other components	Transposable element
AT5G34810.1	Cluster 7		transposable element gene	Other components	Transposable element
AT4G03310.1	Cluster 7		transposable element gene	Other components	Transposable element
AT5G30102.1	Cluster 7		transposable element gene	Other components	Transposable element
AT4G24000.1	Cluster 7	ATCSLG2,CSLG2	cellulose synthase like G2	Protection	Cell wall and membrane dynamics
AT1G64160.1	Cluster 7	DIR5	Disease resistance-responsive (dirigent-like protein) family protein	Protection	Cell wall and membrane dynamics
AT3G13650.1	Cluster 7		Disease resistance-responsive (dirigent-like protein) family protein	Protection	Cell wall and membrane dynamics
AT5G49040.1	Cluster 7		Disease resistance-responsive (dirigent-like protein) family protein	Protection	Cell wall and membrane dynamics
AT5G51680.1	Cluster 7		hydroxyproline-rich glycoprotein family protein	Protection	Cell wall and membrane dynamics
AT2G43870.1	Cluster 7		Pectin lyase-like superfamily protein	Protection	Cell wall and membrane dynamics
AT3G07970.1	Cluster 7	QRT2	Pectin lyase-like superfamily protein	Protection	Cell wall and membrane dynamics
AT3G47380.1	Cluster 7		Plant invertase/pectin methylesterase inhibitor superfamily protein	Protection	Cell wall and membrane dynamics
AT1G62760.1	Cluster 7		Plant invertase/pectin methylesterase inhibitor superfamily protein	Protection	Cell wall and membrane dynamics
AT5G43980.1	Cluster 7	PDLP1,PDLP1A	plasmodesmata-located protein 1	Protection	Cell wall and membrane dynamics
AT2G40113.1	Cluster 7		Pollen Ole e 1 allergen and extensin family protein	Protection	Cell wall and membrane dynamics
AT3G48580.1	Cluster 7	XTH11	xyloglucan endotransglucosylase/hydrolase 11	Protection	Cell wall and membrane dynamics
AT1G54890.1	Cluster 7		Late embryogenesis abundant (LEA) protein-related	Protection	Dehydration/hypoxia/freezing tolerance
AT5G44310.1	Cluster 7		Late embryogenesis abundant protein (LEA) family protein	Protection	Dehydration/hypoxia/freezing tolerance
AT5G16970.1	Cluster 7	AT-AER,AER	alkenal reductase	Protection	Detoxification
AT1G53580.1	Cluster 7	GLX2-3,ETHE1,GLY3	glyoxalase II 3 , Mononuclear Fe(II)-containing member of the b-lactamase fold superfamily	Protection	Detoxification
AT5G04250.1	Cluster 7		Cysteine proteinases superfamily protein	Protection	Proteases
AT3G12220.1	Cluster 7	scpl16	serine carboxypeptidase-like 16	Protection	Proteases
AT3G12203.1	Cluster 7	scpl17	serine carboxypeptidase-like 17	Protection	Proteases
AT5G43570.1	Cluster 7		Serine protease inhibitor, potato inhibitor I-type family protein	Protection	Proteases
AT5G12020.1	Cluster 7	HSP17.6II	17.6 kDa class II heat shock protein	Protection	Protein folding/refolding
AT3G13310.1	Cluster 7	DJC66	Chaperone DnaJ-domain superfamily protein	Protection	Protein folding/refolding
AT2G20560.1	Cluster 7	DNAJ	DNAJ heat shock family protein	Protection	Protein folding/refolding
AT3G08970.1	Cluster 7	ATERDJ3A,TMS1	DNAJ heat shock N-terminal domain-containing protein	Protection	Protein folding/refolding
AT5G48570.1	Cluster 7	ROF2,ATFKBP65,FKBP65	FKBP-type peptidyl-prolyl cis-trans isomerase family protein	Protection	Protein folding/refolding
AT1G74310.1	Cluster 7	ATHSP101,HSP101,HOT1	heat shock protein 101	Protection	Protein folding/refolding
AT3G46230.1	Cluster 7	ATHSP17.4,HSP17.4	heat shock protein 17.4	Protection	Protein folding/refolding
AT5G12030.1	Cluster 7	AT-HSP17.6A,HSP17.6,HSP17.6A	heat shock protein 17.6A	Protection	Protein folding/refolding
AT1G16030.1	Cluster 7	Hsp70b	heat shock protein 70B	Protection	Protein folding/refolding
AT5G52640.1	Cluster 7	HSP81-1,ATHS83,HSP81.1,HSP83,ATHSP90.1,AtHsp90-1,HSP90.1	heat shock protein 90.1	Protection	Protein folding/refolding
AT1G54050.1	Cluster 7	HSP17.4B	HSP20-like chaperones superfamily protein	Protection	Protein folding/refolding
AT1G52560.1	Cluster 7	HSP26.5	HSP20-like chaperones superfamily protein	Protection	Protein folding/refolding
AT5G51440.1	Cluster 7	HSP23.5	HSP20-like chaperones superfamily protein	Protection	Protein folding/refolding
AT2G29500.1	Cluster 7	HSP17.6B	HSP20-like chaperones superfamily protein	Protection	Protein folding/refolding
AT1G59860.1	Cluster 7	HSP17.6A	HSP20-like chaperones superfamily protein	Protection	Protein folding/refolding
AT1G53540.1	Cluster 7	HSP17.6C	HSP20-like chaperones superfamily protein	Protection	Protein folding/refolding
AT1G07400.1	Cluster 7	HSP17.8	HSP20-like chaperones superfamily protein	Protection	Protein folding/refolding
AT4G25200.1	Cluster 7	ATHSP23.6-MITO,HSP23.6-MITO	mitochondrion-localized small heat shock protein 23.6	Protection	Protein folding/refolding
AT4G12400.1	Cluster 7	Hop3	stress-inducible protein, putative	Protection	Protein folding/refolding
AT3G16330.1	Cluster 7		Avr9/Cf-9 rapidly elicited protein	Protection	Response to stress factors
AT2G46240.1	Cluster 7	BAG6,ATBAG6	BCL-2-associated athanogene 6	Protection	Response to stress factors
AT4G37220.1	Cluster 7		Cold acclimation protein WCOR413 family	Protection	Response to stress factors, abiotic, cold regulated
AT3G09350.3	Cluster 7	Fes1A	Fes1A	Protection	Response to stress factors, abiotic, heat tolerance
AT2G39030.1	Cluster 7	NATA1	Acyl-CoA N-acyltransferases (NAT) superfamily protein	Protection	Response to stress factors, biotic
AT1G64195.1	Cluster 7		Defensin-like (DEFL) family protein	Protection	Response to stress factors, biotic
AT4G37980.2	Cluster 7	ELI3-1,ELI3,ATCAD7,CAD7	elicitor-activated gene 3-1	Protection	Response to stress factors, biotic
AT4G37990.1	Cluster 7	ELI3-2,ELI3,ATCAD8,CAD-B2	elicitor-activated gene 3-2	Protection	Response to stress factors, biotic
AT3G61185.1	Cluster 7		Encodes a defensin-like (DEFL) family protein.	Protection	Response to stress factors, biotic
AT5G54165.1	Cluster 7		Avr9/Cf-9 rapidly elicited protein	Protection	Response to stress factors, biotic
AT5G67620.1	Cluster 7		PADRE protein up-regulated after infection by S. sclerotiorum	Protection	Response to stress factors, biotic
AT3G57520.2	Cluster 7	AtSIP2,SIP2	seed imbibition 2	Protection	Sugar and osmolytes
AT1G66570.1	Cluster 7	ATSUC7,SUC7	sucrose-proton symporter 7	Protection	Sugar and osmolytes
AT4G26470.1	Cluster 7		Calcium-binding EF-hand family protein	Regulation of signaling	Calcium signaling and binding
AT1G47510.1	Cluster 7	AT5PTASE11,5PTASE11	inositol polyphosphate 5-phosphatase 11	Regulation of signaling	Dephosphorylation
AT4G26260.1	Cluster 7	MIOX4	myo-inositol oxygenase 4	Regulation of signaling	Dephosphorylation
AT4G10010.1	Cluster 7		Protein kinase superfamily protein	Regulation of signaling	Phosphorylation
AT1G62840.1	Cluster 7		Ankyrin repeat/KH domain protein	Regulation of signaling	Protein-protein interaction
AT1G60400.1	Cluster 7		F-box/RNI-like superfamily protein	Regulation of signaling	Ubiquitination
AT1G72120.1	Cluster 7		Major facilitator superfamily protein	Metabolism	Transport
AT3G58150.1	Cluster 7		Optic atrophy 3 protein (OPA3)	Other components	Other components
AT3G12580.1	Cluster 7	HSP70,ATHSP70	heat shock protein 70	Protection	Protein folding/refolding
AT3G20470.1	Cluster 8	GRP-5,ATGRP-5,GRP5,ATGRP5	glycine-rich protein 5	Protection	Cell wall and membrane dynamics
AT5G24120.1	Cluster 8	SIGE,SIG5,ATSIG5	sigma factor E	Gene expression	Basic transcriptional machinery
AT1G22760.1	Cluster 8	PAB3	poly(A) binding protein 3	Gene expression	Posttranscriptional regulation
AT4G15417.1	Cluster 8	ATRTL1,RTL1	RNAse II-like 1	Gene expression	Posttranscriptional regulation
ath-miR168b-3p	Cluster 8	ath-miR168b-3p	miR168b-3p	Gene expression	Posttranscriptional regulation
ath-miR5014a-3p	Cluster 8	ath-miR5014a-3p	miR5014a-3p	Gene expression	Posttranscriptional regulation
AT3G17609.3	Cluster 8	HYH	Basic-leucine zipper (bZIP) transcription factor, HY5-homolog	Gene expression	Transcription factors
AT1G26790.1	Cluster 8	CDF6	Dof-type zinc finger DNA-binding family protein	Gene expression	Transcription factors
AT5G05090.1	Cluster 8		Homeodomain-like superfamily protein	Gene expression	Transcription factors
AT3G10040.1	Cluster 8	HRA1	HYPOXIA RESPONSE ATTENUATOR1	Gene expression	Transcription factors
AT1G74080.1	Cluster 8	ATMYB122,MYB122	myb domain protein 122	Gene expression	Transcription factors
AT1G68320.1	Cluster 8	MYB62,AtMYB62,BW62B,BW62C	myb domain protein 62	Gene expression	Transcription factors
AT1G02220.1	Cluster 8	ANAC003,NAC003	NAC domain containing protein 3	Gene expression	Transcription factors
AT1G02230.1	Cluster 8	ANAC004,NAC004	NAC domain containing protein 4	Gene expression	Transcription factors
AT1G02250.1	Cluster 8	anac005,NAC005	NAC domain containing protein 5	Gene expression	Transcription factors
AT2G25000.1	Cluster 8	WRKY60,ATWRKY60	WRKY DNA-binding protein 60	Gene expression	Transcription factors
AT3G02380.1	Cluster 8	COL2, BBX3	Zinc finger protein, B-box	Gene expression	Transcription factors
AT4G15248.1	Cluster 8	BBX30	Zinc finger protein, B-box	Gene expression	Transcription factors
AT3G21890.1	Cluster 8	BBX31	Zinc finger protein, B-box	Gene expression	Transcription factors
AT4G27310.1	Cluster 8	BBX28	Zinc finger protein, B-box	Gene expression	Transcription factors
AT5G54470.1	Cluster 8	BBX29	Zinc finger protein, B-box	Gene expression	Transcription factors
AT2G35080.2	Cluster 8		nucleotide binding;ATP binding;aminoacyl-tRNA ligases	Gene expression	tRNA and translational machinery
AT1G56940.1	Cluster 8		pre-tRNA	Gene expression	tRNA and translational machinery
AT3G09595.1	Cluster 8		pre-tRNA	Gene expression	tRNA and translational machinery
AT5G02440.1	Cluster 8		60S ribosomal protein L36	Gene expression	tRNA and translational machinery
AT2G17850.1	Cluster 8		Rhodanese/Cell cycle control phosphatase superfamily protein	Growth and development	Cell cycle and cytoskeleton
AT3G27630.1	Cluster 8	SIAMESE-RELATED 7, SMR7	SMR7 is a member of the SIAMESE-RELATED Cyclin-Dependent Kinase Inhibitor family. It is induced by ROS/oxidative stress	Growth and development	Cell cycle and cytoskeleton
AT2G46830.2	Cluster 8	CCA1	myb domain	Growth and development	Circadian clock
AT1G01060.1	Cluster 8	LHY,LHY1	myb domain	Growth and development	Circadian clock
AT3G09600.2	Cluster 8	RVE8	myb domain	Growth and development	Circadian clock
AT5G17300.1	Cluster 8	RVE1	myb domain	Growth and development	Circadian clock
AT2G46790.2	Cluster 8	APRR9,PRR9,TL1	pseudo-response regulator 9	Growth and development	Circadian clock
AT3G12320.1	Cluster 8	LNK3	NIGHT LIGHT-INDUCIBLE AND CLOCK-REGULATED	Growth and development	Circadian clock
AT3G54500.2	Cluster 8	LNK2	NIGHT LIGHT-INDUCIBLE AND CLOCK-REGULATED GENE 2	Growth and development	Circadian clock
AT2G23170.1	Cluster 8	GH3.3	Auxin-responsive GH3 family protein	Growth and development	Hormones, auxin
AT1G59500.1	Cluster 8	GH3.4	Auxin-responsive GH3 family protein	Growth and development	Hormones, auxin
AT1G56150.1	Cluster 8		SAUR-like auxin-responsive protein family	Growth and development	Hormones, auxin
AT3G23150.1	Cluster 8	ETR2	Signal transduction histidine kinase, hybrid-type, ethylene sensor	Growth and development	Hormones, ethylene
AT2G41230.1	Cluster 8	OSR1	ORGAN SIZE RELATED 1	Growth and development	Modulator of growth
AT2G41225.1	Cluster 8	OSR2	ORGAN SIZE RELATED 2	Growth and development	Modulator of growth
AT2G02850.1	Cluster 8	ARPN	plantacyanin	Growth and development	Modulator of growth, anther
AT4G28420.1	Cluster 8		Tyrosine transaminase family protein	Metabolism	Glucosinolate metabolism
AT2G29100.1	Cluster 8	ATGLR2.9,GLR2.9	glutamate receptor 2.9	Metabolism	Glutamate
AT4G31020.2	Cluster 8		alpha/beta-Hydrolases superfamily protein	Metabolism	Lipid metabolism
AT1G64400.1	Cluster 8	LACS3	AMP-dependent synthetase and ligase family protein	Metabolism	Lipid metabolism
AT3G20270.1	Cluster 8		lipid-binding serum glycoprotein family protein	Metabolism	Lipid metabolism
AT1G43800.1	Cluster 8	FTM1, SAD6	Plant stearoyl-acyl-carrier-protein desaturase family protein	Metabolism	Lipid metabolism
AT4G33070.1	Cluster 8		Thiamine pyrophosphate dependent pyruvate decarboxylase family protein	Metabolism	Lipid metabolism
AT5G40180.1	Cluster 8		Pmr5/Cas1p GDSL/SGNH-like acyl-esterase family protein	Metabolism	Lipid metabolism
AT3G26210.1	Cluster 8	CYP71B23	cytochrome P450, family 71, subfamily B, polypeptide 23	Metabolism	Oxidation-reduction process
AT3G26320.1	Cluster 8	CYP71B36	cytochrome P450, family 71, subfamily B, polypeptide 36	Metabolism	Oxidation-reduction process
AT1G19250.1	Cluster 8	FMO1	flavin-dependent monooxygenase 1	Metabolism	Oxidation-reduction process
AT1G64500.1	Cluster 8		Glutaredoxin family protein	Metabolism	Oxidation-reduction process
AT4G02520.1	Cluster 8	ATGSTF2,ATPM24.1,ATPM24,GST2,GSTF2	glutathione S-transferase PHI 2	Metabolism	Oxidation-reduction process
AT5G19200.1	Cluster 8	TSC10B	NAD(P)-binding Rossmann-fold superfamily protein	Metabolism	Oxidation-reduction process
AT5G19880.1	Cluster 8		Peroxidase superfamily protein	Metabolism	Oxidation-reduction process
AT5G64120.1	Cluster 8		Peroxidase superfamily protein	Metabolism	Oxidation-reduction process
AT1G75100.1	Cluster 8	JAC1	J-domain protein required for chloroplast accumulation response 1	Metabolism	Photosynthesis, light response, chloroplast function
AT3G22840.1	Cluster 8	ELIP1,ELIP	Chlorophyll A-B binding family protein	Metabolism	Photosynthesis, light response, chloroplast function
AT2G38860.1	Cluster 8	YLS5	Class I glutamine amidotransferase-like superfamily protein	Metabolism	Primary metabolic process
AT2G41250.1	Cluster 8		Haloacid dehalogenase-like hydrolase (HAD) superfamily protein	Metabolism	Primary metabolic process
AT5G01330.1	Cluster 8	PDC3	pyruvate decarboxylase-3	Metabolism	Primary metabolic process
AT5G11920.1	Cluster 8	AtcwINV6,cwINV6	protein with fructan exohydrolase (FEH) activity acting on both inulin and levan-type fructans (1- and 6-FEH).	Metabolism	Primary metabolic process
AT3G45130.1	Cluster 8	LAS1	lanosterol synthase 1	Metabolism	Secondary metabolism
AT2G41380.1	Cluster 8		S-adenosyl-L-methionine-dependent methyltransferases superfamily protein	Metabolism	Secondary metabolism
AT4G32770.1	Cluster 8	VTE1,ATSDX1	tocopherol cyclase, chloroplast / vitamin E deficient 1 (VTE1) / sucrose export defective 1 (SXD1)	Metabolism	Secondary metabolism
AT1G32900.1	Cluster 8	GBSS1	UDP-Glycosyltransferase superfamily protein	Metabolism	Secondary metabolism
AT5G58770.1	Cluster 8		Undecaprenyl pyrophosphate synthetase family protein	Metabolism	Secondary metabolism
AT2G34960.1	Cluster 8	CAT5	cationic amino acid transporter 5	Metabolism	Transport
AT5G46040.1	Cluster 8		Major facilitator superfamily protein	Metabolism	Transport
AT1G34580.1	Cluster 8		Major facilitator superfamily protein	Metabolism	Transport
AT5G64840.1	Cluster 8	GCN5,ATGCN5	ABCF gene family	Metabolism	Transport
AT3G29970.1	Cluster 8		B12D protein	Other components	Other components
AT2G14247.1	Cluster 8		Expressed protein	Other components	Other components
AT2G15130.1	Cluster 8		Plant basic secretory protein (BSP) family protein	Other components	Other components
AT3G19680.1	Cluster 8		Protein of unknown function (DUF1005)	Other components	Other components
AT5G35631.1	Cluster 8		unknown protein	Other components	Other components
AT5G20736.1	Cluster 8		unknown protein	Other components	Other components
AT2G37290.1	Cluster 8		Ypt/Rab-GAP domain of gyp1p superfamily protein	Other components	Other components
AT4G22960.1	Cluster 8		FAM63A-like protein	Other components	Other components
AT1G50040.1	Cluster 8		formin-like protein, putative	Other components	Other components
AT3G43290.1	Cluster 8		hypothetical protein	Other components	Other components
AT4G03505.1	Cluster 8		hypothetical protein	Other components	Other components
AT5G05250.1	Cluster 8		hypothetical protein	Other components	Other components
AT5G25920.1	Cluster 8		hypothetical protein	Other components	Other components
AT5G33393.1	Cluster 8		hypothetical protein	Other components	Other components
AT2G31981.1	Cluster 8		hypothetical protein	Other components	Other components
AT4G03380.1	Cluster 8		hypothetical protein	Other components	Other components
AT5G55570.1	Cluster 8		transmembrane protein	Other components	Other components
AT2G35070.1	Cluster 8		transmembrane protein	Other components	Other components
AT4G22510.1	Cluster 8		transmembrane protein	Other components	Other components
AT3G21352.1	Cluster 8		transmembrane protein	Other components	Other components
AT3G21351.1	Cluster 8		transmembrane protein	Other components	Other components
AT1G22890.1	Cluster 8	PROSCOOP14, STMP2	transmembrane protein	Other components	Other components
AT1G17285.1	Cluster 8		transmembrane protein	Other components	Other components
AT3G33148.1	Cluster 8		transposable element gene	Other components	Transposable element
AT5G31702.1	Cluster 8		transposable element gene	Other components	Transposable element
AT2G15700.1	Cluster 8		transposable element gene	Other components	Transposable element
AT4G03720.1	Cluster 8		transposable element gene	Other components	Transposable element
AT2G14415.1	Cluster 8		transposable element gene	Other components	Transposable element
AT4G06601.1	Cluster 8		transposable element gene	Other components	Transposable element
AT2G14535.1	Cluster 8		transposable element gene	Other components	Transposable element
AT5G28926.1	Cluster 8		transposable element gene	Other components	Transposable element
AT4G06720.1	Cluster 8		transposable element gene	Other components	Transposable element
AT3G42610.1	Cluster 8		transposable element gene	Other components	Transposable element
AT4G06718.1	Cluster 8		transposable element gene	Other components	Transposable element
AT5G63250.1	Cluster 8		Carbohydrate-binding X8 domain superfamily protein	Protection	Cell wall and membrane dynamics
AT5G63225.1	Cluster 8		Carbohydrate-binding X8 domain superfamily protein	Protection	Cell wall and membrane dynamics
AT5G63240.1	Cluster 8		Carbohydrate-binding X8 domain superfamily protein	Protection	Cell wall and membrane dynamics
AT3G22640.1	Cluster 8	PAP85	cupin family protein	Protection	Cell wall and membrane dynamics
AT1G21310.1	Cluster 8	ATEXT3,RSH,EXT3	extensin 3	Protection	Cell wall and membrane dynamics
AT1G76930.1	Cluster 8	ATEXT4,ORG5,ATEXT1,EXT1,EXT4	extensin 4	Protection	Cell wall and membrane dynamics
AT5G07550.1	Cluster 8	GRP19,ATGRP19	glycine-rich protein 19	Protection	Cell wall and membrane dynamics
AT5G07560.1	Cluster 8	GRP20,ATGRP20	glycine-rich protein 20	Protection	Cell wall and membrane dynamics
AT1G02850.1	Cluster 8	BGLU11	Glycosyl hydrolase superfamily protein	Protection	Cell wall and membrane dynamics
AT1G75830.1	Cluster 8	LCR67,PDF1.1	low-molecular-weight cysteine-rich 67	Protection	Cell wall and membrane dynamics
AT5G14650.1	Cluster 8		Pectin lyase-like superfamily protein	Protection	Cell wall and membrane dynamics
AT1G23720.1	Cluster 8		Proline-rich extensin-like family protein	Protection	Cell wall and membrane dynamics
AT5G39110.1	Cluster 8		RmlC-like cupins superfamily protein	Protection	Cell wall and membrane dynamics
AT5G38910.1	Cluster 8		RmlC-like cupins superfamily protein	Protection	Cell wall and membrane dynamics
AT5G39150.1	Cluster 8		RmlC-like cupins superfamily protein	Protection	Cell wall and membrane dynamics
AT1G80240.1	Cluster 8	DGR1	DUF642 gene	Protection	Cell wall and membrane dynamics
AT5G10040.1	Cluster 8	HUP9, HYPOXIA RESPONSE UNKNOWN PROTEIN 9	HYPOXIA RESPONSE UNKNOWN PROTEIN,transmembrane protein	Protection	Dehydration/hypoxia/freezing tolerance
AT4G22520.1	Cluster 8		Bifunctional inhibitor/lipid-transfer protein/seed storage 2S albumin superfamily protein	Protection	Lipid transfer
AT4G22513.1	Cluster 8		Bifunctional inhibitor/lipid-transfer protein/seed storage 2S albumin superfamily protein	Protection	Lipid transfer
AT4G12490.1	Cluster 8		Bifunctional inhibitor/lipid-transfer protein/seed storage 2S albumin superfamily protein	Protection	Lipid transfer
AT5G46810.1	Cluster 8		carboxyl-terminal proteinase-like protein	Protection	Proteases
AT2G14580.1	Cluster 8	ATPRB1,PRB1	basic pathogenesis-related protein 1	Protection	Response to stress factors, abiotic
AT2G16060.1	Cluster 8	GLB1,AHB1,ARATHGLB1,NSHB1,ATGLB1,HB1	hemoglobin 1	Protection	Response to stress factors, abiotic
AT5G24090.1	Cluster 8	ATCHIA,CHIA	chitinase A	Protection	Response to stress factors, biotic
AT2G43620.1	Cluster 8		Chitinase family protein	Protection	Response to stress factors, biotic
AT2G43590.1	Cluster 8		Chitinase family protein	Protection	Response to stress factors, biotic
AT2G43580.1	Cluster 8		Chitinase family protein	Protection	Response to stress factors, biotic
AT1G50180.1	Cluster 8	CAR1	NB-ARC domain-containing disease resistance protein ,receptor which recognizes the conserved effectors AvrE and HopAA1	Protection	Response to stress factors, biotic
AT2G14610.1	Cluster 8	PR1,PR1,ATPR1	pathogenesis-related gene 1	Protection	Response to stress factors, biotic
AT5G44420.1	Cluster 8	PDF1.2,PDF1.2A,LCR77	plant defensin 1.2	Protection	Response to stress factors, biotic
AT2G26020.1	Cluster 8	PDF1.2b	plant defensin 1.2b	Protection	Response to stress factors, biotic
AT5G44430.1	Cluster 8	PDF1.2c	plant defensin 1.2C	Protection	Response to stress factors, biotic
AT2G26010.1	Cluster 8	PDF1.3	plant defensin 1.3	Protection	Response to stress factors, biotic
AT1G55010.1	Cluster 8	PDF1.5	plant defensin 1.5	Protection	Response to stress factors, biotic
AT1G21928.1	Cluster 8		Plant thionin family protein	Protection	Response to stress factors, biotic
AT5G44578.1	Cluster 8	PROSCOOP9	Precursor of serine-rich endogenous peptide which regulates defense response and root elongation.	Protection	Response to stress factors, biotic
AT3G14395.1	Cluster 8	MATI, MITE ATTACK TRIGGERED IMMUNITY 1	Protein Involved in the Regulation of Herbivore-Associated Signaling Pathways, affecting the expression of genes involved in biosynthesis and signaling of the jasmonic acid and salicylic acid hormones.	Protection	Response to stress factors, biotic
AT1G18970.1	Cluster 8	GLP4	germin-like protein 4	Protection	Response to stress factors, storage protein
AT5G39100.1	Cluster 8	GLP6	germin-like protein 6	Protection	Response to stress factors, storage protein
AT2G34390.1	Cluster 8	NIP2;1,NLM4	Aquaporin superfamily protein	Protection	Water transport
AT3G01830.2	Cluster 8		Calcium-binding EF-hand family protein	Regulation of signaling	Calcium signaling and binding
AT5G40590.1	Cluster 8		Cysteine/Histidine-rich C1 domain family protein	Regulation of signaling	Ion/biomolecule binding
AT2G28270.1	Cluster 8		Cysteine/Histidine-rich C1 domain family protein	Regulation of signaling	Ion/biomolecule binding
AT3G08870.1	Cluster 8		Concanavalin A-like lectin protein kinase family protein	Regulation of signaling	Lectin gene family
AT5G60280.1	Cluster 8		Concanavalin A-like lectin protein kinase family protein	Regulation of signaling	Lectin gene family
AT1G29720.1	Cluster 8		Leucine-rich repeat transmembrane protein kinase	Regulation of signaling	Leucine-rich repeat
AT2G30766.1	Cluster 8	FE-UPTAKE-INDUCING PEPTIDE1, FEP1, IMA3, IRONMAN 3	FE-UPTAKE-INDUCING PEPTIDE1	Regulation of signaling	Peptides
AT1G65500.1	Cluster 8	STMP6	Secreted peptide which functions in plant growth and pathogen defense	Regulation of signaling	Peptides
AT3G46280.1	Cluster 8		protein kinase-related	Regulation of signaling	Phosphorylation
AT1G16090.1	Cluster 8	WAKL7	wall associated kinase-like 7	Regulation of signaling	Phosphorylation
AT5G48390.1	Cluster 8	ATZIP4	Tetratricopeptide repeat (TPR)-like superfamily protein	Regulation of signaling	Protein-protein interaction
AT1G74180.1	Cluster 8	AtRLP14,RLP14	receptor like protein 14	Regulation of signaling	RECEPTOR-like protein kinase
AT2G32680.1	Cluster 8	AtRLP23,RLP23	receptor like protein 23	Regulation of signaling	RECEPTOR-like protein kinase
AT5G49290.1	Cluster 8	ATRLP56,RLP56	receptor like protein 56	Regulation of signaling	RECEPTOR-like protein kinase
AT1G48060.1	Cluster 8		F-box and associated interaction domains-containing protein	Regulation of signaling	Ubiquitination
AT4G04480.1	Cluster 8		F-box family protein	Regulation of signaling	Ubiquitination
AT3G23060.1	Cluster 8		RING/U-box superfamily protein	Regulation of signaling	Ubiquitination
AT3G20395.1	Cluster 8	ATL92	RING/U-box superfamily protein	Regulation of signaling	Ubiquitination
AT1G54470.1	Cluster 8	RPP27	RNI-like superfamily protein	Regulation of signaling	Ubiquitination
AT5G06890.1	Cluster 8		Ubiquitin-like superfamily protein	Regulation of signaling	Ubiquitination
AT1G21910.1	Cluster 9	DREB26	ERF/AP2 transcription factor family, DREB subfamily A-5	Gene expression	Transcription factors
AT5G23420.1	Cluster 9	HMGB6	a protein belonging to the subgroup of HMGB (high mobility group B) proteins	Gene expression	Maintenance of the genome/Chromatin organization and remodeling
AT3G12710.1	Cluster 9		DNA glycosylase superfamily protein	Gene expression	Maintenance of the genome/Chromatin organization and remodeling
AT1G80850.1	Cluster 9		DNA glycosylase superfamily protein	Gene expression	Maintenance of the genome/Chromatin organization and remodeling
AT5G49160.1	Cluster 9	MET1,MET2,METI,DDM2,DMT01,DMT1	DNA methyltransferase 1	Gene expression	Maintenance of the genome/Chromatin organization and remodeling
AT4G14140.1	Cluster 9	MET2,DMT02,DMT2,MET02	DNA methyltransferase 2	Gene expression	Maintenance of the genome/Chromatin organization and remodeling
AT5G67100.1	Cluster 9	ICU2	DNA-directed DNA polymerases	Gene expression	Maintenance of the genome/Chromatin organization and remodeling
AT2G37440.2	Cluster 9		DNAse I-like superfamily protein	Gene expression	Maintenance of the genome/Chromatin organization and remodeling
AT2G40550.1	Cluster 9	ETG1	E2F target gene 1	Gene expression	Maintenance of the genome/Chromatin organization and remodeling
AT5G61070.1	Cluster 9	HDA18,ATHDA18	histone deacetylase of the RPD3/HDA1 superfamily 18	Gene expression	Maintenance of the genome/Chromatin organization and remodeling
AT3G54560.1	Cluster 9	HTA11	histone H2A 11	Gene expression	Maintenance of the genome/Chromatin organization and remodeling
AT5G59870.1	Cluster 9	HTA6	histone H2A 6	Gene expression	Maintenance of the genome/Chromatin organization and remodeling
AT5G10400.1	Cluster 9	HTR13	Histone superfamily protein	Gene expression	Maintenance of the genome/Chromatin organization and remodeling
AT1G09200.1	Cluster 9	HTR2	Histone superfamily protein	Gene expression	Maintenance of the genome/Chromatin organization and remodeling
AT5G12910.1	Cluster 9	H3.15	Histone superfamily protein	Gene expression	Maintenance of the genome/Chromatin organization and remodeling
AT3G27360.1	Cluster 9	HTR3	Histone superfamily protein	Gene expression	Maintenance of the genome/Chromatin organization and remodeling
AT5G65360.1	Cluster 9	H3.1	Histone superfamily protein	Gene expression	Maintenance of the genome/Chromatin organization and remodeling
AT3G46320.1	Cluster 9		Histone superfamily protein	Gene expression	Maintenance of the genome/Chromatin organization and remodeling
AT3G53650.1	Cluster 9	HTB6	Histone superfamily protein	Gene expression	Maintenance of the genome/Chromatin organization and remodeling
AT5G51600.1	Cluster 9	PLE,ATMAP65-3,MAP65-3	Microtubule associated protein (MAP65/ASE1) family protein	Gene expression	Maintenance of the genome/Chromatin organization and remodeling
AT5G44635.1	Cluster 9	MCM6	Minichromosome maintenance (MCM2/3/5) family protein	Gene expression	Maintenance of the genome/Chromatin organization and remodeling
AT4G02060.2	Cluster 9	PRL	Minichromosome maintenance (MCM2/3/5) family protein	Gene expression	Maintenance of the genome/Chromatin organization and remodeling
AT2G07690.1	Cluster 9	MCM5	Minichromosome maintenance (MCM2/3/5) family protein	Gene expression	Maintenance of the genome/Chromatin organization and remodeling
AT4G12620.1	Cluster 9	ORC1B,ATORC1B,UNE13	origin of replication complex 1B	Gene expression	Maintenance of the genome/Chromatin organization and remodeling
AT1G26840.1	Cluster 9	ORC6,ATORC6	origin recognition complex protein 6	Gene expression	Maintenance of the genome/Chromatin organization and remodeling
AT5G16690.1	Cluster 9	ORC3,ATORC3	origin recognition complex subunit 3	Gene expression	Maintenance of the genome/Chromatin organization and remodeling
AT3G14890.1	Cluster 9		phosphoesterase	Gene expression	Maintenance of the genome/Chromatin organization and remodeling
AT3G02920.1	Cluster 9	RPA32B,ATRPA32B	Replication protein A, subunit RPA32	Gene expression	Maintenance of the genome/Chromatin organization and remodeling
AT4G30860.1	Cluster 9	ASHR3,SDG4	SET domain group 4	Gene expression	Maintenance of the genome/Chromatin organization and remodeling
AT3G48900.2	Cluster 9	SEND1	single-stranded DNA endonuclease family protein	Gene expression	Maintenance of the genome/Chromatin organization and remodeling
AT5G48600.1	Cluster 9	SMC3,ATCAP-C,ATSMC4	structural maintenance of chromosome 3	Gene expression	Maintenance of the genome/Chromatin organization and remodeling
AT5G62410.1	Cluster 9	SMC2,TTN3,ATCAP-E1,ATSMC4	structural maintenance of chromosomes 2	Gene expression	Maintenance of the genome/Chromatin organization and remodeling
AT2G32590.1	Cluster 9	CAP-H, EMB2795	condensin complex subunit	Gene expression	Maintenance of the genome/Chromatin organization and remodeling
AT5G03670.1	Cluster 9	TRM28, TON1 RECRUITING MOTIF 28	histone-lysine N-methyltransferase SETD1B-like protein	Gene expression	Maintenance of the genome/Chromatin organization and remodeling
AT5G06270.1	Cluster 9	GIR1	Interacts with GL2	Gene expression	Maintenance of the genome/Chromatin organization and remodeling
AT2G15128.1	Cluster 9		other RNA	Gene expression	Non-coding RNA
AT3G17998.1	Cluster 9	CPuORF30	conserved peptide upstream open reading frame 30	Gene expression	Posttranscriptional regulation
AT2G26695.1	Cluster 9		Ran BP2/NZF zinc finger-like superfamily protein	Gene expression	Posttranscriptional regulation
AT2G21790.1	Cluster 9	R1,RNR1,CLS8,ATRNR1	ribonucleotide reductase 1	Gene expression	Posttranscriptional regulation
AT4G13690.1	Cluster 9		RNA-binding protein	Gene expression	Posttranscriptional regulation
AT4G01580.1	Cluster 9		AP2/B3-like transcriptional factor family protein	Gene expression	Transcription factors
AT4G30410.1	Cluster 9	IBL1	basic helix-loop-helix (bHLH) DNA-binding superfamily protein	Gene expression	Transcription factors
AT2G18969.1	Cluster 9		basic helix-loop-helix (bHLH) DNA-binding superfamily protein	Gene expression	Transcription factors
AT4G01460.1	Cluster 9		basic helix-loop-helix (bHLH) DNA-binding superfamily protein	Gene expression	Transcription factors
AT3G19500.1	Cluster 9		basic helix-loop-helix (bHLH) DNA-binding superfamily protein	Gene expression	Transcription factors
AT1G26260.2	Cluster 9	CIB5	basic helix-loop-helix (bHLH) DNA-binding superfamily, protein cryptochrome-interacting 5	Gene expression	Transcription factors
AT4G37750.1	Cluster 9	ANT,DRG,CKC,CKC1	ERF/AP2 transcription factor family	Gene expression	Transcription factors
AT4G25480.1	Cluster 9	DREB1A,CBF3,ATCBF3	ERF/AP2 transcription factor family, DREB subfamily A-1	Gene expression	Transcription factors
AT1G79840.1	Cluster 9	GL2	Homeobox-leucine zipper, HD-ZIP IV protein with lipid-binding START domain	Gene expression	Transcription factors
AT4G24265.1	Cluster 9		Homeodomain protein	Gene expression	Transcription factors
AT3G18900.1	Cluster 9		Leucine-zipper protein, ternary complex factor MIP1	Gene expression	Transcription factors
AT4G36570.1	Cluster 9	ATRL3,RL3	MYB domain protein, RAD-like 3	Gene expression	Transcription factors
AT2G18328.1	Cluster 9	ATRL4,RL4	MYB domain protein, RAD-like 4	Gene expression	Transcription factors
AT1G19510.1	Cluster 9	ATRL5,RSM4,RL5	MYB domain protein, RAD-like 5	Gene expression	Transcription factors
AT1G13300.1	Cluster 9	HRS1	MYB-like transcription factor family protein	Gene expression	Transcription factors
AT4G10350.1	Cluster 9	ANAC070,BRN2,NAC070	NAC domain containing protein 70	Gene expression	Transcription factors
AT5G01840.1	Cluster 9	ATOFP1,OFP1	Ovate family protein 1	Gene expression	Transcription factors
AT1G66810.1	Cluster 9	ATC3H14	Zinc finger CCCH type family protein	Gene expression	Transcription factors
AT3G60580.1	Cluster 9		Zinc finger protein C2H2-like	Gene expression	Transcription factors
AT1G32540.2	Cluster 9	LOL1	Zinc finger protein C2H2-type, lsd one like 1	Gene expression	Transcription factors
AT2G37740.1	Cluster 9	ATZFP10,ZFP10	Zinc-finger protein 10	Gene expression	Transcription factors
AT5G48460.1	Cluster 9	FIM2	Actin binding Calponin homology (CH) domain-containing protein	Growth and development	Cell cycle and cytoskeleton
AT3G07540.1	Cluster 9	FH10	Actin-binding FH2 (formin homology 2) family protein	Growth and development	Cell cycle and cytoskeleton
AT2G43800.1	Cluster 9	FH12	Actin-binding FH2 (formin homology 2) family protein	Growth and development	Cell cycle and cytoskeleton
AT5G13060.1	Cluster 9	ABAP1	ARMADILLO BTB protein 1	Growth and development	Cell cycle and cytoskeleton
AT5G23910.1	Cluster 9		ATP binding microtubule motor family protein	Growth and development	Cell cycle and cytoskeleton
AT4G21070.1	Cluster 9	ATBRCA1, BRCA1	breast cancer susceptibility1	Growth and development	Cell cycle and cytoskeleton	family protein
AT2G27970.1	Cluster 9	CKS2	CDK-subunit 2	Growth and development	Cell cycle and cytoskeleton
AT3G25100.1	Cluster 9	CDC45	cell division cycle 45	Growth and development	Cell cycle and cytoskeleton
AT1G23790.1	Cluster 9	CORD4	CORTICAL MICROTUBULE DISORDERING4	Growth and development	Cell cycle and cytoskeleton
AT5G43080.1	Cluster 9	CYCA3;1	Cyclin A3;1	Growth and development	Cell cycle and cytoskeleton
AT4G37490.1	Cluster 9	CYC1,CYCB1;1,CYCB1	CYCLIN B1;1	Growth and development	Cell cycle and cytoskeleton
AT2G26760.1	Cluster 9	CYCB1;4	Cyclin B1;4	Growth and development	Cell cycle and cytoskeleton
AT4G35620.1	Cluster 9	CYCB2;2	Cyclin B2;2	Growth and development	Cell cycle and cytoskeleton
AT4G34160.1	Cluster 9	CYCD3;1,CYCD3	CYCLIN D3;1	Growth and development	Cell cycle and cytoskeleton
AT3G54180.1	Cluster 9	CDC2B,CDKB1;1	cyclin-dependent kinase B1;1	Growth and development	Cell cycle and cytoskeleton
AT1G76540.1	Cluster 9	CDKB2;1	cyclin-dependent kinase B2;1	Growth and development	Cell cycle and cytoskeleton
AT1G73690.1	Cluster 9	CDKD1;1,AT;CDKD;1,CAK3AT	cyclin-dependent kinase D1;1	Growth and development	Cell cycle and cytoskeleton
AT1G47210.2	Cluster 9	CYCA3;2	cyclin-dependent protein kinase 3;2	Growth and development	Cell cycle and cytoskeleton
AT2G22610.2	Cluster 9	MDKIN2	Di-glucose binding protein with Kinesin motor domain	Growth and development	Cell cycle and cytoskeleton
AT3G27060.1	Cluster 9	TSO2, ATTSO2	Ferritin/ribonucleotide reductase-like family protein	Growth and development	Cell cycle and cytoskeleton
AT4G11080.1	Cluster 9	3xHMG-box1	HMG (high mobility group) box protein	Growth and development	Cell cycle and cytoskeleton
AT4G23800.1	Cluster 9	3xHMG-box2	HMG (high mobility group) box protein	Growth and development	Cell cycle and cytoskeleton
AT3G54710.1	Cluster 9	ATCDT1B,CDT1B,CDT1	homolog of yeast CDT1 B homolog of yeast CDT1 B	Growth and development	Cell cycle and cytoskeleton
AT3G10180.1	Cluster 9		P-loop containing nucleoside triphosphate hydrolases superfamily protein	Growth and development	Cell cycle and cytoskeleton
AT2G36200.1	Cluster 9		P-loop containing nucleoside triphosphate hydrolases superfamily protein	Growth and development	Cell cycle and cytoskeleton
AT3G10310.1	Cluster 9		P-loop nucleoside triphosphate hydrolases superfamily protein with CH (Calponin Homology) domain	Growth and development	Cell cycle and cytoskeleton
AT2G47500.1	Cluster 9		P-loop nucleoside triphosphate hydrolases superfamily protein with CH (Calponin Homology) domain	Growth and development	Cell cycle and cytoskeleton
AT3G17360.1	Cluster 9	POK1	phragmoplast orienting kinesin 1	Growth and development	Cell cycle and cytoskeleton
AT4G14150.1	Cluster 9	PAKRP1,KINESIN-12A	phragmoplast-associated kinesin-related protein 1	Growth and development	Cell cycle and cytoskeleton
AT1G03780.3	Cluster 9	TPX2	targeting protein for XKLP2	Growth and development	Cell cycle and cytoskeleton
AT4G33270.1	Cluster 9	CDC20.1	Transducin family protein / WD-40 repeat family protein	Growth and development	Cell cycle and cytoskeleton
AT2G16780.1	Cluster 9	MSI2,MSI02,NFC02,NFC2	Transducin family protein / WD-40 repeat family protein	Growth and development	Cell cycle and cytoskeleton
AT5G27570.1	Cluster 9	CDC20.5	Transducin/WD40 repeat-like superfamily protein	Growth and development	Cell cycle and cytoskeleton
AT3G57860.1	Cluster 9	UVI4-LIKE,OSD1,GIG1	UV-B-insensitive 4-like	Growth and development	Cell cycle and cytoskeleton
AT2G29890.3	Cluster 9	VLN1	villin-like 1	Growth and development	Cell cycle and cytoskeleton
AT2G46980.2	Cluster 9	ASY3, ASYNAPTIC 3, ATASY3	Encodes ASY3, a coiled-coil domain protein that is required for normal meiosis	Growth and development	Cell cycle and cytoskeleton
AT4G02800.1	Cluster 9	MADA1	GRIP/coiled-coil protein	Growth and development	Cell cycle and cytoskeleton
AT3G44050.1	Cluster 9	KINESIN-12E	KINESIN-12E	Growth and development	Cell cycle and cytoskeleton
AT5G55520.1	Cluster 9		kinesin-like protein	Growth and development	Cell cycle and cytoskeleton
AT3G14190.1	Cluster 9	CMR1, COPPER MODIFIED RESISTANCE 1, PANS1, PATRONUS 1	Loss of function alleles are defective in meiosis and have reduced fertility.	Growth and development	Cell cycle and cytoskeleton
AT1G09470.2	Cluster 9	NEAP3	myosin heavy chain, cardiac protein	Growth and development	Cell cycle and cytoskeleton
AT5G37010.1	Cluster 9		rho GTPase-activating protein	Growth and development	Cell cycle and cytoskeleton
AT3G44960.1	Cluster 9		shugoshin	Growth and development	Cell cycle and cytoskeleton
AT4G23020.1	Cluster 9		TON1 RECRUITING MOTIF 11, TRM11	Growth and development	Cell cycle and cytoskeleton
AT5G08330.1	Cluster 9	TCP11	TCP family transcription factor	Growth and development	Circadian clock
AT1G04240.1	Cluster 9	SHY2,IAA3	AUX/IAA transcriptional regulator family protein	Growth and development	Hormones, auxin
AT1G23080.1	Cluster 9	PIN7,ATPIN7	Auxin efflux carrier family protein	Growth and development	Hormones, auxin
AT1G28130.2	Cluster 9	GH3.17	Auxin-responsive GH3 family protein	Growth and development	Hormones, auxin
AT3G15540.1	Cluster 9	IAA19,MSG2	indole-3-acetic acid inducible 19	Growth and development	Hormones, auxin
AT2G01950.1	Cluster 9	VH1,BRL2	BRI1-like 2	Growth and development	Hormones, brassinosteroid
AT1G18400.1	Cluster 9	BEE1	Encodes the brassinosteroid signaling component BEE1 (BR-ENHANCED EXPRESSION 1)	Growth and development	Hormones, brassinosteroid
AT3G48100.1	Cluster 9	ARR5,ATRR2,IBC6,RR5	response regulator 5	Growth and development	Hormones, cytokinin
AT5G62920.1	Cluster 9	ARR6	response regulator 6	Growth and development	Hormones, cytokinin
AT1G19050.1	Cluster 9	ARR7	response regulator 7	Growth and development	Hormones, cytokinin
AT3G57040.1	Cluster 9	ARR9,ATRR4	response regulator 9	Growth and development	Hormones, cytokinin
AT1G68870.1	Cluster 9	ATSOFL2,SOFL2	SOB five-like 2	Growth and development	Hormones, cytokinin
AT2G19590.1	Cluster 9	ACO1,ATACO1	ACC oxidase 1	Growth and development	Hormones, ethylene
AT5G56300.1	Cluster 9	GAMT2	gibberellic acid methyltransferase 2	Growth and development	Hormones, gibberellin
AT4G14740.3	Cluster 9	FL3	FORKED-LIKE family member	Growth and development	Modulator of growth, leaf
AT5G15580.1	Cluster 9	LNG1	longifolia1	Growth and development	Modulator of growth, leaf
AT1G68640.1	Cluster 9	PAN	Basic-leucine zipper (bZIP) transcription factor family protein	Growth and development	Reproductive development
AT1G65480.1	Cluster 9	FT	FLOWERING LOCUS T, PEBP (phosphatidylethanolamine-binding protein) family protein	Growth and development	Reproductive development
AT2G42200.1	Cluster 9	SPL9,AtSPL9	squamosa promoter binding protein-like 9	Growth and development	Reproductive development
AT4G20370.1	Cluster 9	TSF	TWIN SISTER OF FT, PEBP (phosphatidylethanolamine-binding protein) family protein	Growth and development	Reproductive development
AT2G33850.1	Cluster 9	E6-LIKE 1, E6L1	Stigmatic factor that plays a role during the early post-pollination stages	Growth and development	Reproductive development
AT5G14090.1	Cluster 9	ATLAZY1, LAZY 1, LAZY1	Required for gravitropic response	Growth and development	Tropism/Hydrotropism
AT1G08670.1	Cluster 9		ENTH/VHS family protein	Metabolism	Endocytic pathway
AT1G08560.1	Cluster 9	SYP111,KN,ATSYP111	syntaxin of plants 111	Metabolism	Endocytic pathway
AT5G23020.1	Cluster 9	MAM-L,MAM3,IMS2	2-isopropylmalate synthase 2	Metabolism	Glucosinolate metabolism
AT4G13770.1	Cluster 9	CYP83A1,REF2	cytochrome P450, family 83, subfamily A, polypeptide 1	Metabolism	Glucosinolate metabolism
AT2G29980.1	Cluster 9	FAD3	fatty acid desaturase 3	Metabolism	Glucosinolate metabolism
AT1G65860.1	Cluster 9	FMOGS-OX1	flavin-monooxygenase glucosinolate S-oxygenase 1	Metabolism	Glucosinolate metabolism
AT5G23010.1	Cluster 9	MAM1,IMS3	methylthioalkylmalate synthase 1	Metabolism	Glucosinolate metabolism
AT4G34250.1	Cluster 9	KCS16	3-ketoacyl-CoA synthase 16	Metabolism	Lipid metabolism
AT2G15090.1	Cluster 9	KCS8	3-ketoacyl-CoA synthase 8	Metabolism	Lipid metabolism
AT3G05600.1	Cluster 9		alpha/beta-Hydrolases superfamily protein	Metabolism	Lipid metabolism
AT4G10955.2	Cluster 9		alpha/beta-Hydrolases superfamily protein	Metabolism	Lipid metabolism
AT5G26850.2	Cluster 9	EFOP4	EFR3 OF PLANT 4	Metabolism	Lipid metabolism
AT1G06350.1	Cluster 9		Fatty acid desaturase family protein	Metabolism	Lipid metabolism
AT3G44550.1	Cluster 9	FAR5	fatty acid reductase 5	Metabolism	Lipid metabolism
AT5G45670.1	Cluster 9		GDSL-like Lipase/Acylhydrolase superfamily protein	Metabolism	Lipid metabolism
AT4G18970.2	Cluster 9		GDSL-like Lipase/Acylhydrolase superfamily protein	Metabolism	Lipid metabolism
AT3G53100.1	Cluster 9		GDSL-like Lipase/Acylhydrolase superfamily protein	Metabolism	Lipid metabolism
AT5G65158.1	Cluster 9	PLAT3	Lipase/lipooxygenase, PLAT/LH2 family protein	Metabolism	Lipid metabolism
AT2G38530.1	Cluster 9	LTP2,LP2,cdf3	lipid transfer protein 2	Metabolism	Lipid metabolism
AT5G59320.1	Cluster 9	LTP3	lipid transfer protein 3	Metabolism	Lipid metabolism
AT5G57240.2	Cluster 9	ORP4C	OSBP(oxysterol binding protein)-related protein 4C	Metabolism	Lipid metabolism
AT2G06925.1	Cluster 9	ATSPLA2-ALPHA,PLA2-ALPHA	Phospholipase A2 family protein	Metabolism	Lipid metabolism
AT1G23130.1	Cluster 9		Polyketide cyclase/dehydrase and lipid transport superfamily protein	Metabolism	Lipid metabolism
AT1G77760.1	Cluster 9	NIA1,GNR1,NR1	nitrate reductase 1	Metabolism	Nutrition, nitrate
AT1G32450.1	Cluster 9	NRT1.5	nitrate transporter 1.5	Metabolism	Nutrition, nitrate
AT1G68740.1	Cluster 9	PHO1;H1	EXS (ERD1/XPR1/SYG1) family protein	Metabolism	Nutrition, phosphate
AT1G26100.1	Cluster 9		Cytochrome b561/ferric reductase transmembrane protein family	Metabolism	Oxidation-reduction process
AT1G16400.1	Cluster 9	CYP79F2	cytochrome P450, family 79, subfamily F, polypeptide 2	Metabolism	Oxidation-reduction process
AT4G39510.1	Cluster 9	CYP96A12	cytochrome P450, family 96, subfamily A, polypeptide 12	Metabolism	Oxidation-reduction process
AT5G03870.1	Cluster 9		Glutaredoxin family protein	Metabolism	Oxidation-reduction process
AT1G49860.1	Cluster 9	ATGSTF14,GSTF14	glutathione S-transferase (class phi) 14	Metabolism	Oxidation-reduction process
AT5G15940.1	Cluster 9		NAD(P)-binding Rossmann-fold superfamily protein	Metabolism	Oxidation-reduction process
AT4G30170.1	Cluster 9		Peroxidase family protein	Metabolism	Oxidation-reduction process
AT2G18980.1	Cluster 9		Peroxidase superfamily protein	Metabolism	Oxidation-reduction process
AT3G01190.1	Cluster 9		Peroxidase superfamily protein	Metabolism	Oxidation-reduction process
AT4G37110.1	Cluster 9		Zinc-finger domain of monoamine-oxidase A repressor R1	Metabolism	Oxidation-reduction process
AT3G01500.1	Cluster 9	CA1,ATBCA1,SABP3,ATSABP3	carbonic anhydrase 1	Metabolism	Photosynthesis, light response, chloroplast function
AT2G37390.1	Cluster 9	NAKR2	Chloroplast-targeted copper chaperone protein	Metabolism	Photosynthesis, light response, chloroplast function
AT3G53530.1	Cluster 9	NAKR3	Chloroplast-targeted copper chaperone protein	Metabolism	Photosynthesis, light response, chloroplast function
AT1G70760.1	Cluster 9	CRR23	inorganic carbon transport protein-related	Metabolism	Photosynthesis, light response, chloroplast function
AT1G50280.1	Cluster 9	BPH1	Phototropic-responsive NPH3 family protein	Metabolism	Photosynthesis, light response, chloroplast function
AT3G50840.1	Cluster 9		Phototropic-responsive NPH3 family protein	Metabolism	Photosynthesis, light response, chloroplast function
AT3G15570.1	Cluster 9		Phototropic-responsive NPH3 family protein	Metabolism	Photosynthesis, light response, chloroplast function
AT2G39470.2	Cluster 9	PPL2	PsbP-like protein 2	Metabolism	Photosynthesis, light response, chloroplast function
AT3G52720.1	Cluster 9	CAH1,ATACA1,ACA1	alpha carbonic anhydrase 1	Metabolism	Primary metabolic process
AT1G08080.1	Cluster 9	ATACA7,ACA7	alpha carbonic anhydrase 7	Metabolism	Primary metabolic process
AT5G65010.1	Cluster 9	ASN2	asparagine synthetase 2	Metabolism	Primary metabolic process
AT5G10240.2	Cluster 9	ASN3	asparagine synthetase 3	Metabolism	Primary metabolic process
AT4G01730.1	Cluster 9		DHHC-type zinc finger family protein	Metabolism	Primary metabolic process
AT2G33640.1	Cluster 9		DHHC-type zinc finger family protein	Metabolism	Primary metabolic process
AT5G07720.1	Cluster 9	XXT3	Galactosyl transferase GMA12/MNN10 family protein	Metabolism	Primary metabolic process
AT5G45700.1	Cluster 9		Haloacid dehalogenase-like hydrolase (HAD) superfamily protein	Metabolism	Primary metabolic process
AT2G43100.1	Cluster 9	IPMI2,ATLEUD1	isopropylmalate isomerase 2	Metabolism	Primary metabolic process
AT3G55240.1	Cluster 9		Plant protein 1589 of unknown function	Metabolism	Primary metabolic process
AT2G29605.1	Cluster 9		Plant protein 1589 of unknown function	Metabolism	Primary metabolic process
AT3G27380.1	Cluster 9	SDH2-1	succinate dehydrogenase 2-1	Metabolism	Primary metabolic process
AT3G19550.1	Cluster 9		glutamate racemase	Metabolism	Primary metabolic process
AT5G05270.2	Cluster 9		Chalcone-flavanone isomerase family protein	Metabolism	Secondary metabolism
AT1G53520.1	Cluster 9	FAP3	Chalcone-flavanone isomerase family protein	Metabolism	Secondary metabolism
AT4G10440.1	Cluster 9		S-adenosyl-L-methionine-dependent methyltransferases superfamily protein	Metabolism	Secondary metabolism
AT5G19530.1	Cluster 9	ACL5	S-adenosyl-L-methionine-dependent methyltransferases superfamily protein	Metabolism	Secondary metabolism
AT5G38780.1	Cluster 9		S-adenosyl-L-methionine-dependent methyltransferases superfamily protein	Metabolism	Secondary metabolism
AT1G01390.1	Cluster 9		UDP-Glycosyltransferase superfamily protein	Metabolism	Secondary metabolism
AT5G05880.1	Cluster 9		UDP-Glycosyltransferase superfamily protein	Metabolism	Secondary metabolism
AT2G18570.1	Cluster 9		UDP-Glycosyltransferase superfamily protein	Metabolism	Secondary metabolism
AT4G25750.1	Cluster 9	ABCG4	ABC-2 type transporter family protein	Metabolism	Transport
AT5G09220.1	Cluster 9	AAP2	amino acid permease 2	Metabolism	Transport
AT3G28860.1	Cluster 9	ATMDR1,ATMDR11,PGP19,MDR11,MDR1,ATPGP19,ABCB19,ATABCB19	ATP binding cassette subfamily B19	Metabolism	Transport
AT2G25060.1	Cluster 9	ENODL14,AtENODL14	early nodulin-like protein 14	Metabolism	Transport
AT4G31840.1	Cluster 9	ENODL15, AtENODL15	early nodulin-like protein 15	Metabolism	Transport
AT4G27520.1	Cluster 9	ENODL2,AtENODL2	early nodulin-like protein 2	Metabolism	Transport
AT2G47160.1	Cluster 9	BOR1	HCO3- transporter family	Metabolism	Transport
AT3G45720.1	Cluster 9		Major facilitator superfamily protein	Metabolism	Transport
AT3G28130.1	Cluster 9		nodulin MtN21 /EamA-like transporter family protein	Metabolism	Transport
AT3G12750.1	Cluster 9	ZIP1	zinc transporter 1 precursor	Metabolism	Transport
AT1G76240.1	Cluster 9		Arabidopsis protein of unknown function (DUF241)	Other components	Other components
AT1G32470.1	Cluster 9	GDC-H1	Single hybrid motif superfamily protein	Other components	Other components
AT1G29980.2	Cluster 9		choice-of-anchor C domain protein, putative	Other components	Other components
AT1G75150.1	Cluster 9		DNA ligase-like protein	Other components	Other components
AT3G56870.1	Cluster 9		hypothetical protein	Other components	Other components
AT4G28230.1	Cluster 9		hypothetical protein	Other components	Other components
AT1G62870.1	Cluster 9		hypothetical protein	Other components	Other components
AT1G05950.1	Cluster 9		hypothetical protein	Other components	Other components
AT5G52130.1	Cluster 9		hypothetical protein	Other components	Other components
AT5G57785.1	Cluster 9		hypothetical protein	Other components	Other components
AT3G48490.1	Cluster 9		hypothetical protein	Other components	Other components
AT5G25580.1	Cluster 9	DDR5	hypothetical protein	Other components	Other components
AT1G11125.1	Cluster 9		hypothetical protein	Other components	Other components
AT1G68430.1	Cluster 9		hypothetical protein	Other components	Other components
AT1G22250.1	Cluster 9		hypothetical protein	Other components	Other components
AT1G47410.2	Cluster 9		hypothetical protein	Other components	Other components
AT5G44005.1	Cluster 9		hypothetical protein	Other components	Other components
AT3G06070.1	Cluster 9		hypothetical protein	Other components	Other components
AT4G30662.1	Cluster 9		hypothetical protein	Other components	Other components
AT4G00950.1	Cluster 9	MEE47	hypothetical protein (DUF688)	Other components	Other components
AT2G44230.1	Cluster 9		hypothetical protein (DUF946)	Other components	Other components
AT1G65710.1	Cluster 9		serine/arginine repetitive matrix-like protein	Other components	Other components
AT2G16270.1	Cluster 9		transmembrane protein	Other components	Other components
AT3G02640.1	Cluster 9		transmembrane protein	Other components	Other components
AT5G16250.1	Cluster 9		transmembrane protein	Other components	Other components
AT1G67860.1	Cluster 9		transmembrane protein	Other components	Other components
AT1G68238.1	Cluster 9		transmembrane protein	Other components	Other components
AT1G31335.1	Cluster 9		transmembrane protein	Other components	Other components
AT3G51720.1	Cluster 9		WEB family protein (DUF827)	Other components	Other components
AT2G40480.1	Cluster 9		WEB family protein (DUF827)	Other components	Other components
AT1G35612.1	Cluster 9		transposable element gene	Other components	Transposable element
AT1G36140.1	Cluster 9		transposable element gene	Other components	Transposable element
AT1G68560.1	Cluster 9	ATXYL1,XYL1,TRG1	alpha-xylosidase 1	Protection	Cell wall and membrane dynamics
AT2G47930.1	Cluster 9	AGP26,ATAGP26	arabinogalactan protein 26	Protection	Cell wall and membrane dynamics
AT1G28290.2	Cluster 9	AGP31	arabinogalactan protein 31	Protection	Cell wall and membrane dynamics
AT5G10430.1	Cluster 9	AGP4,ATAGP4	arabinogalactan protein 4	Protection	Cell wall and membrane dynamics
AT2G30933.1	Cluster 9		Carbohydrate-binding X8 domain superfamily protein	Protection	Cell wall and membrane dynamics
AT1G02730.1	Cluster 9	ATCSLD5,CSLD5,SOS6	cellulose synthase-like D5	Protection	Cell wall and membrane dynamics
AT2G21100.1	Cluster 9		Disease resistance-responsive (dirigent-like protein) family protein	Protection	Cell wall and membrane dynamics
AT1G69530.2	Cluster 9	ATEXPA1,EXP1,AT-EXP1,ATEXP1,ATHEXPALPHA1.2,EXPA1	expansin A1	Protection	Cell wall and membrane dynamics
AT2G39700.1	Cluster 9	ATEXPA4,ATEXP4,ATHEXPALPHA1.6,EXPA4	expansin A4	Protection	Cell wall and membrane dynamics
AT3G29030.1	Cluster 9	ATEXPA5,ATEXP5,ATHEXPALPHA1.4,EXP5,EXPA5	expansin A5	Protection	Cell wall and membrane dynamics
AT2G28950.1	Cluster 9	ATEXPA6,ATEXP6,ATHEXPALPHA1.8,EXPA6	expansin A6	Protection	Cell wall and membrane dynamics
AT1G04800.1	Cluster 9		glycine-rich protein	Protection	Cell wall and membrane dynamics
AT2G32690.1	Cluster 9	ATGRP23,GRP23	glycine-rich protein 23	Protection	Cell wall and membrane dynamics
AT3G18050.1	Cluster 9		GPI-anchored protein	Protection	Cell wall and membrane dynamics
AT4G31910.1	Cluster 9		HXXXD-type acyl-transferase family protein	Protection	Cell wall and membrane dynamics
AT5G23940.1	Cluster 9	EMB3009,PEL3,DCR	HXXXD-type acyl-transferase family protein	Protection	Cell wall and membrane dynamics
AT1G61070.1	Cluster 9	LCR66,PDF2.4	low-molecular-weight cysteine-rich 66	Protection	Cell wall and membrane dynamics
AT2G02100.1	Cluster 9	LCR69,PDF2.2	low-molecular-weight cysteine-rich 69	Protection	Cell wall and membrane dynamics
AT2G05790.1	Cluster 9		O-Glycosyl hydrolases family 17 protein	Protection	Cell wall and membrane dynamics
AT1G67750.1	Cluster 9		Pectate lyase family protein	Protection	Cell wall and membrane dynamics
AT3G27400.1	Cluster 9		Pectin lyase-like superfamily protein	Protection	Cell wall and membrane dynamics
AT3G53190.1	Cluster 9		Pectin lyase-like superfamily protein	Protection	Cell wall and membrane dynamics
AT3G07010.1	Cluster 9		Pectin lyase-like superfamily protein	Protection	Cell wall and membrane dynamics
AT5G48900.1	Cluster 9		Pectin lyase-like superfamily protein	Protection	Cell wall and membrane dynamics
AT3G62110.1	Cluster 9		Pectin lyase-like superfamily protein	Protection	Cell wall and membrane dynamics
AT4G33220.1	Cluster 9	PME44, ATPME44	pectin methylesterase 44	Protection	Cell wall and membrane dynamics
AT3G10720.1	Cluster 9		Plant invertase/pectin methylesterase inhibitor superfamily	Protection	Cell wall and membrane dynamics
AT5G09760.1	Cluster 9		Plant invertase/pectin methylesterase inhibitor superfamily	Protection	Cell wall and membrane dynamics
AT3G26960.1	Cluster 9		Pollen Ole e 1 allergen and extensin family protein	Protection	Cell wall and membrane dynamics
AT5G13140.1	Cluster 9		Pollen Ole e 1 allergen and extensin family protein	Protection	Cell wall and membrane dynamics
AT1G60390.1	Cluster 9	PG1	polygalacturonase 1	Protection	Cell wall and membrane dynamics
AT4G29030.1	Cluster 9		Putative membrane lipoprotein	Protection	Cell wall and membrane dynamics
AT1G67330.1	Cluster 9	AGM2	Arabinogalactan methylesterase, involved in arabinogalactan glucuronic acid methylation	Protection	Cell wall and membrane dynamics
AT5G25460.1	Cluster 9	DGR2	Encodes a DUF642 cell wall protein	Protection	Cell wall and membrane dynamics
AT3G08030.1	Cluster 9	ATHA2-1	Encodes DUF642 cell wall protein.	Protection	Cell wall and membrane dynamics
AT2G20515.1	Cluster 9		pollen Ole e I family allergen protein	Protection	Cell wall and membrane dynamics
AT5G06330.1	Cluster 9		Late embryogenesis abundant (LEA) hydroxyproline-rich glycoprotein family	Protection	Dehydration/hypoxia/freezing tolerance
AT4G22490.1	Cluster 9		Bifunctional inhibitor/lipid-transfer protein/seed storage 2S albumin superfamily protein	Protection	Lipid transfer
AT3G22142.1	Cluster 9		Bifunctional inhibitor/lipid-transfer protein/seed storage 2S albumin superfamily protein	Protection	Lipid transfer
AT5G02190.1	Cluster 9	EMB24,ATASP38,PCS1	Eukaryotic aspartyl protease family protein	Protection	Proteases
AT4G30020.1	Cluster 9		PA-domain containing subtilase family protein	Protection	Proteases
AT2G31980.1	Cluster 9	AtCYS2,CYS2	PHYTOCYSTATIN 2	Protection	Proteases
AT1G11080.2	Cluster 9	scpl31	serine carboxypeptidase-like 31	Protection	Proteases
AT5G08260.1	Cluster 9	scpl35	serine carboxypeptidase-like 35	Protection	Proteases
AT3G14240.1	Cluster 9		Subtilase family protein	Protection	Proteases
AT5G44530.1	Cluster 9		Subtilase family protein	Protection	Proteases
AT1G20850.1	Cluster 9	XCP2	xylem cysteine peptidase 2	Protection	Proteases
AT1G64370.1	Cluster 9	PARCL	filaggrin-like protein	Protection	Protein folding/refolding
AT1G24020.1	Cluster 9	MLP423	MLP-like protein 423	Protection	Response to stress factors
AT4G31310.1	Cluster 9		AIG2-like (avirulence induced gene) family protein	Protection	Response to stress factors, abiotic
AT5G55110.1	Cluster 9		Stigma-specific Stig1 family protein	Protection	Response to stress factors, abiotic
AT5G48310.1	Cluster 9	RASD1, RESPONSIVENESS TO ABA SALT AND DROUGHT 1	RESPONSIVENESS TO ABA SALT AND DROUGHT 1	Protection	Response to stress factors, abiotic
AT4G30650.1	Cluster 9		Low temperature and salt responsive protein family	Protection	Response to stress factors, abiotic, cold regulated
AT2G28790.1	Cluster 9		Pathogenesis-related thaumatin superfamily protein	Protection	Response to stress factors, biotic
AT1G18250.1	Cluster 9	ATLP-1	Pathogenesis-related thaumatin superfamily protein	Protection	Response to stress factors, biotic
AT2G02120.1	Cluster 9	PDF2.1,LCR70	Scorpion toxin-like knottin superfamily protein	Protection	Response to stress factors, biotic
AT1G11000.1	Cluster 9	MLO4,ATMLO4	Seven transmembrane MLO family protein	Protection	Response to stress factors, biotic
AT5G65970.1	Cluster 9	MLO10,ATMLO10	Seven transmembrane MLO family protein	Protection	Response to stress factors, biotic
AT1G80760.1	Cluster 9	NIP6;1,NIP6,NLM7	Aquaporin superfamily protein	Protection	Water transport
AT1G01110.1	Cluster 9	IQD18	IQ-domain 18	Regulation of signaling	Calcium signaling and binding
AT5G10170.1	Cluster 9	ATMIPS3,MIPS3	myo-inositol-1-phosphate synthase 3	Regulation of signaling	Dephosphorylation
AT5G26010.1	Cluster 9		Protein phosphatase 2C family protein	Regulation of signaling	Dephosphorylation
AT2G02680.1	Cluster 9		Cysteine/Histidine-rich C1 domain family protein	Regulation of signaling	Ion/biomolecule binding
AT5G54040.1	Cluster 9		Cysteine/Histidine-rich C1 domain family protein	Regulation of signaling	Ion/biomolecule binding
AT1G66440.1	Cluster 9		Cysteine/Histidine-rich C1 domain family protein	Regulation of signaling	Ion/biomolecule binding
AT2G43690.1	Cluster 9		Concanavalin A-like lectin protein kinase family protein	Regulation of signaling	Lectin gene family
AT1G33790.1	Cluster 9		jacalin lectin family protein	Regulation of signaling	Lectin gene family
AT3G49670.1	Cluster 9	BAM2	Leucine-rich receptor-like protein kinase family protein	Regulation of signaling	Leucine-rich repeat
AT1G75820.1	Cluster 9	CLV1,FAS3,FLO5,ATCLV1	Leucine-rich receptor-like protein kinase family protein	Regulation of signaling	Leucine-rich repeat
AT3G12610.1	Cluster 9	DRT100	Leucine-rich repeat (LRR) family protein	Regulation of signaling	Leucine-rich repeat
AT5G12940.1	Cluster 9		Leucine-rich repeat (LRR) family protein	Regulation of signaling	Leucine-rich repeat
AT4G28380.1	Cluster 9		Leucine-rich repeat (LRR) family protein	Regulation of signaling	Leucine-rich repeat
AT5G62710.1	Cluster 9		Leucine-rich repeat protein kinase family protein	Regulation of signaling	Leucine-rich repeat
AT3G19700.1	Cluster 9	IKU2	Leucine-rich repeat protein kinase family protein	Regulation of signaling	Leucine-rich repeat
AT2G41820.1	Cluster 9	PXC3	Leucine-rich repeat protein kinase family protein	Regulation of signaling	Leucine-rich repeat
AT4G07820.1	Cluster 9		CAP (Cysteine-rich secretory proteins, Antigen 5, and Pathogenesis-related 1 protein) superfamily protein	Regulation of signaling	Peptides
AT4G16515.1	Cluster 9	RGF6	Encodes a root meristem growth factor (RGF).	Regulation of signaling	Peptides, small peptides-receptor
AT2G28250.1	Cluster 9	NCRK	Protein kinase superfamily protein	Regulation of signaling	Phosphorylation
AT2G07170.1	Cluster 9		ARM repeat superfamily protein	Regulation of signaling	Protein-protein interaction
AT4G28950.1	Cluster 9	ARAC7,ATROP9,ATRAC7,RAC7,ROP9	RHO-related protein from plants 9	Regulation of signaling	Protein-protein interaction
AT1G43980.1	Cluster 9		Tetratricopeptide repeat (TPR)-like superfamily protein	Regulation of signaling	Protein-protein interaction
AT2G32880.1	Cluster 9		TRAF-like family protein	Regulation of signaling	Protein-protein interaction
AT3G20380.1	Cluster 9		TRAF-like family protein	Regulation of signaling	Protein-protein interaction
AT4G00780.1	Cluster 9		TRAF-like family protein	Regulation of signaling	Protein-protein interaction
AT5G27945.1	Cluster 9		Transducin/WD40 repeat-like superfamily protein	Regulation of signaling	Protein-protein interaction
AT3G51740.1	Cluster 9	IMK2	inflorescence meristem receptor-like kinase 2	Regulation of signaling	RECEPTOR-like protein kinase
AT1G48480.1	Cluster 9	RKL1	receptor-like kinase 1	Regulation of signaling	RECEPTOR-like protein kinase
AT1G72200.1	Cluster 9	ATL11	RING/U-box superfamily protein	Regulation of signaling	Ubiquitination
AT1G22500.1	Cluster 9	ATL15	RING/U-box superfamily protein	Regulation of signaling	Ubiquitination
AT1G68780.1	Cluster 9		RNI-like superfamily protein	Regulation of signaling	Ubiquitination
AT4G30640.1	Cluster 9		RNI-like superfamily protein	Regulation of signaling	Ubiquitination
AT1G16070.1	Cluster 9	AtTLP8,TLP8	tubby like protein 8	Regulation of signaling	Ubiquitination
AT1G68620.1	Cluster 10		alpha/beta-Hydrolases superfamily protein	Metabolism	Lipid metabolism
AT3G56500.1	Cluster 10		serine-rich protein-related	Other components	Other components
AT1G66725.1	Cluster 10	MIR163	MIR163; miRNA	Gene expression	Posttranscriptional regulation
AT1G74650.1	Cluster 10	ATY13,ATMYB31,MYB31	myb domain protein 31	Gene expression	Transcription factors
AT4G22680.1	Cluster 10	MYB85,AtMYB85	myb domain protein 85	Gene expression	Transcription factors
AT4G22070.1	Cluster 10	WRKY31,ATWRKY31	WRKY DNA-binding protein 31	Gene expression	Transcription factors
AT2G40740.1	Cluster 10	WRKY55,ATWRKY55	WRKY DNA-binding protein 55	Gene expression	Transcription factors
AT1G29860.1	Cluster 10	WRKY71,ATWRKY71	WRKY DNA-binding protein 71	Gene expression	Transcription factors
AT5G13080.1	Cluster 10	WRKY75,ATWRKY75	WRKY DNA-binding protein 75	Gene expression	Transcription factors
AT5G46350.1	Cluster 10	WRKY8,ATWRKY8	WRKY DNA-binding protein 8	Gene expression	Transcription factors
AT1G62300.1	Cluster 10	WRKY6,ATWRKY6	WRKY family transcription factor	Gene expression	Transcription factors
AT3G53600.1	Cluster 10	ZAT18	Zinc finger protein C2H2-type	Gene expression	Transcription factors
AT4G03435.1	Cluster 10		pre-tRNA	Gene expression	tRNA and translational machinery
AT1G01480.1	Cluster 10	ACS2,AT-ACC2	1-amino-cyclopropane-1-carboxylate synthase 2	Growth and development	Hormones, ethylene
AT4G26200.1	Cluster 10	ACS7,ATACS7	1-amino-cyclopropane-1-carboxylate synthase 7	Growth and development	Hormones, ethylene
AT3G55150.1	Cluster 10	ATEXO70H1,EXO70H1	exocyst subunit exo70 family protein H1	Metabolism	Endocytic pathway
AT2G39380.1	Cluster 10	ATEXO70H2,EXO70H2	exocyst subunit exo70 family protein H2	Metabolism	Endocytic pathway
AT5G48400.2	Cluster 10	ATGLR1.2,GLR1.2	Glutamate receptor family protein	Metabolism	Glutamate
AT4G38560.1	Cluster 10		Arabidopsis phospholipase-like protein (PEARLI 4) family	Metabolism	Lipid metabolism
AT5G40990.1	Cluster 10	GLIP1	GDSL lipase 1	Metabolism	Lipid metabolism
AT2G26560.1	Cluster 10	PLP2,PLAIIA,PLA2A	phospholipase A 2A	Metabolism	Lipid metabolism
AT3G48850.1	Cluster 10	PHT3;2	phosphate transporter 3;2	Metabolism	Nutrition, phosphate
AT1G32350.1	Cluster 10	AOX1D	alternative oxidase 1D	Metabolism	Oxidation-reduction process
AT4G39830.1	Cluster 10		Cupredoxin superfamily protein	Metabolism	Oxidation-reduction process
AT2G30750.1	Cluster 10	CYP71A12	cytochrome P450, family 71, subfamily A, polypeptide 12	Metabolism	Oxidation-reduction process
AT2G30770.1	Cluster 10	CYP71A13	cytochrome P450, family 71, subfamily A, polypeptide 13	Metabolism	Oxidation-reduction process
AT1G11610.1	Cluster 10	CYP71A18	cytochrome P450, family 71, subfamily A, polypeptide 18	Metabolism	Oxidation-reduction process
AT4G37370.1	Cluster 10	CYP81D8	cytochrome P450, family 81, subfamily D, polypeptide 8	Metabolism	Oxidation-reduction process
AT4G31970.1	Cluster 10	CYP82C2	cytochrome P450, family 82, subfamily C, polypeptide 2	Metabolism	Oxidation-reduction process
AT1G26380.1	Cluster 10		FAD-binding Berberine family protein	Metabolism	Oxidation-reduction process
AT1G26400.1	Cluster 10		FAD-binding Berberine family protein	Metabolism	Oxidation-reduction process
AT1G26390.1	Cluster 10		FAD-binding Berberine family protein	Metabolism	Oxidation-reduction process
AT1G26410.1	Cluster 10		FAD-binding Berberine family protein	Metabolism	Oxidation-reduction process
AT1G26420.1	Cluster 10		FAD-binding Berberine family protein	Metabolism	Oxidation-reduction process
AT4G20800.1	Cluster 10		FAD-binding Berberine family protein	Metabolism	Oxidation-reduction process
AT1G30700.1	Cluster 10		FAD-binding Berberine family protein	Metabolism	Oxidation-reduction process
AT1G30730.1	Cluster 10		FAD-binding Berberine family protein	Metabolism	Oxidation-reduction process
AT1G30720.1	Cluster 10		FAD-binding Berberine family protein	Metabolism	Oxidation-reduction process
AT1G02930.2	Cluster 10	GSTF6	glutathione S-transferase 6	Metabolism	Oxidation-reduction process
AT1G74590.1	Cluster 10	ATGSTU10,GSTU10	glutathione S-transferase TAU 10	Metabolism	Oxidation-reduction process
AT1G69930.1	Cluster 10	ATGSTU11,GSTU11	glutathione S-transferase TAU 11	Metabolism	Oxidation-reduction process
AT1G69920.1	Cluster 10	ATGSTU12,GSTU12	glutathione S-transferase TAU 12	Metabolism	Oxidation-reduction process
AT2G29150.1	Cluster 10		NAD(P)-binding Rossmann-fold superfamily protein	Metabolism	Oxidation-reduction process
AT1G14550.1	Cluster 10		Peroxidase superfamily protein	Metabolism	Oxidation-reduction process
AT5G39580.1	Cluster 10		Peroxidase superfamily protein	Metabolism	Oxidation-reduction process
AT5G38900.1	Cluster 10		Thioredoxin superfamily protein	Metabolism	Oxidation-reduction process
AT1G61800.1	Cluster 10	GPT2,ATGPT2	glucose-6-phosphate/phosphate translocator 2	Metabolism	Primary metabolic process
AT3G60420.1	Cluster 10		Phosphoglycerate mutase family protein	Metabolism	Primary metabolic process
AT2G46740.1	Cluster 10	GULLO5	D-arabinono-1,4-lactone oxidase family protein	Metabolism	Secondary metabolism
AT1G67990.1	Cluster 10	ATTSM1,TSM1	S-adenosyl-L-methionine-dependent methyltransferases superfamily protein	Metabolism	Secondary metabolism
AT1G66690.1	Cluster 10		S-adenosyl-L-methionine-dependent methyltransferases superfamily protein	Metabolism	Secondary metabolism
AT1G66700.1	Cluster 10	PXMT1	S-adenosyl-L-methionine-dependent methyltransferases superfamily protein	Metabolism	Secondary metabolism
AT3G21780.1	Cluster 10	UGT71B6	UDP-glucosyltransferase 71B6	Metabolism	Secondary metabolism
AT2G36780.1	Cluster 10		UDP-Glycosyltransferase superfamily protein	Metabolism	Secondary metabolism
AT2G36770.1	Cluster 10		UDP-Glycosyltransferase superfamily protein	Metabolism	Secondary metabolism
AT1G67980.1	Cluster 10	CCOAMT	Encodes S-adenosyl-L-methionine: transcaffeoyl Coenzyme A 3-O-methyltransferase. Methyltransferase in the lignin biosynthetic pathway.	Metabolism	Secondary metabolism
AT4G23700.1	Cluster 10	ATCHX17,CHX17	cation/H+ exchanger 17	Metabolism	Transport
AT2G39210.1	Cluster 10		Major facilitator superfamily protein	Metabolism	Transport
AT1G15520.1	Cluster 10	PDR12,ATPDR12,ABCG40,ATABCG40	pleiotropic drug resistance 12	Metabolism	Transport
AT3G21910.1	Cluster 10		cysteine-rich repeat secretory protein	Metabolism	Transport
AT3G58310.1	Cluster 10		cysteine-rich repeat secretory protein	Metabolism	Transport
AT5G17390.1	Cluster 10		Adenine nucleotide alpha hydrolases-like superfamily protein	Other components	Other components
AT1G51915.1	Cluster 10		cryptdin protein-related	Other components	Other components
AT5G35525.1	Cluster 10		PLAC8 family protein	Other components	Other components
AT2G15220.1	Cluster 10		Plant basic secretory protein (BSP) family protein	Other components	Other components
AT1G13480.1	Cluster 10		Protein of unknown function (DUF1262)	Other components	Other components
AT1G13520.1	Cluster 10		Protein of unknown function (DUF1262)	Other components	Other components
AT1G13490.1	Cluster 10		Protein of unknown function (DUF1262)	Other components	Other components
AT1G13500.1	Cluster 10		Protein of unknown function (DUF1262)	Other components	Other components
AT1G13550.1	Cluster 10		Protein of unknown function (DUF1262)	Other components	Other components
AT4G36490.1	Cluster 10	ATSFH12,SFH12	SEC14-like 12	Other components	Other components
AT1G57650.1	Cluster 10		ATP binding protein	Other components	Other components
AT1G62420.1	Cluster 10	RXR3	DUF506 family protein	Other components	Other components
AT2G39520.1	Cluster 10		hypothetical protein	Other components	Other components
AT5G38310.1	Cluster 10		hypothetical protein	Other components	Other components
AT1G53625.1	Cluster 10		hypothetical protein	Other components	Other components
AT2G22820.1	Cluster 10		hypothetical protein	Other components	Other components
AT1G36640.1	Cluster 10		transmembrane protein	Other components	Other components
AT1G51913.1	Cluster 10		transmembrane protein	Other components	Other components
AT1G51920.1	Cluster 10		transmembrane protein	Other components	Other components
AT1G36622.1	Cluster 10		transmembrane protein	Other components	Other components
AT3G13433.1	Cluster 10		transmembrane protein	Other components	Other components
AT3G48640.1	Cluster 10		transmembrane protein	Other components	Other components
AT4G10830.1	Cluster 10		transposable element gene	Other components	Transposable element
AT4G04495.1	Cluster 10		transposable element gene	Other components	Transposable element
AT1G54926.1	Cluster 10		transposable element gene	Other components	Transposable element
AT1G43740.1	Cluster 10		transposable element gene	Other components	Transposable element
AT1G38870.1	Cluster 10		transposable element gene	Other components	Transposable element
AT1G35230.1	Cluster 10	AGP5	arabinogalactan protein 5	Protection	Cell wall and membrane dynamics
AT2G39518.1	Cluster 10	CASPL4D2	CASP-LIKE PROTEIN	Protection	Cell wall and membrane dynamics
AT1G73810.1	Cluster 10		Core-2/I-branching beta-1,6-N-acetylglucosaminyltransferase family protein	Protection	Cell wall and membrane dynamics
AT5G42830.1	Cluster 10		HXXXD-type acyl-transferase family protein	Protection	Cell wall and membrane dynamics
AT3G26910.1	Cluster 10		hydroxyproline-rich glycoprotein family protein	Protection	Cell wall and membrane dynamics
AT3G09220.1	Cluster 10	LAC7	laccase 7	Protection	Cell wall and membrane dynamics
AT5G62150.1	Cluster 10		peptidoglycan-binding LysM domain-containing protein	Protection	Cell wall and membrane dynamics
AT2G45220.1	Cluster 10		Plant invertase/pectin methylesterase inhibitor superfamily	Protection	Cell wall and membrane dynamics
AT2G47550.1	Cluster 10		Plant invertase/pectin methylesterase inhibitor superfamily	Protection	Cell wall and membrane dynamics
AT5G06860.1	Cluster 10	PGIP1,ATPGIP1	polygalacturonase inhibiting protein 1	Protection	Cell wall and membrane dynamics
AT3G18250.1	Cluster 10		Putative membrane lipoprotein	Protection	Cell wall and membrane dynamics
AT3G19615.1	Cluster 10		beta-1,4-xylosidase	Protection	Cell wall and membrane dynamics
AT2G41280.1	Cluster 10	M10,ATM10	late embryogenesis abundant protein (M10) / LEA protein M10	Protection	Dehydration/hypoxia/freezing tolerance
AT5G22300.1	Cluster 10	NIT4, AtNIT4	nitrilase 4	Protection	Detoxification
AT1G14870.1	Cluster 10	PCR2	PLANT CADMIUM RESISTANCE 2	Protection	Detoxification
AT4G14815.1	Cluster 10		Bifunctional inhibitor/lipid-transfer protein/seed storage 2S albumin superfamily protein	Protection	Lipid transfer
AT3G22600.1	Cluster 10		Bifunctional inhibitor/lipid-transfer protein/seed storage 2S albumin superfamily protein	Protection	Lipid transfer
AT1G44130.1	Cluster 10		Eukaryotic aspartyl protease family protein	Protection	Proteases
AT5G48430.1	Cluster 10		Eukaryotic aspartyl protease family protein	Protection	Proteases
AT2G38870.1	Cluster 10		Serine protease inhibitor, potato inhibitor I-type family protein	Protection	Proteases
AT5G12930.1	Cluster 10		inactive rhomboid protein	Protection	Proteases
AT1G51670.1	Cluster 10	HEAT-INDUCED TAS1 TARGET 5, HTT5	hypothetical protein	Protection	Response to stress factors, abiotic, heat tolerance
AT1G19610.1	Cluster 10	LCR78,PDF1.4	Arabidopsis defensin-like protein	Protection	Response to stress factors, biotic
AT2G43570.1	Cluster 10	CHI	chitinase, putative	Protection	Response to stress factors, biotic
AT5G36970.1	Cluster 10	NHL25	NDR1/HIN1-like 25	Protection	Response to stress factors, biotic
AT2G39200.1	Cluster 10	MLO12,ATMLO12	Seven transmembrane MLO family protein	Protection	Response to stress factors, biotic
AT5G44585.1	Cluster 10	PROSCOOP12	Precursor of serine-rich endogenous peptide which regulates defense response and root elongation.	Protection	Response to stress factors, biotic
AT5G44575.1	Cluster 10	PROSCOOP8	Precursor of serine-rich endogenous peptide which regulates defense response and root elongation.	Protection	Response to stress factors, biotic
AT2G17740.1	Cluster 10		Cysteine/Histidine-rich C1 domain family protein	Regulation of signaling	Ion/biomolecule binding
AT2G44370.1	Cluster 10		Cysteine/Histidine-rich C1 domain family protein	Regulation of signaling	Ion/biomolecule binding
AT2G27660.1	Cluster 10		Cysteine/Histidine-rich C1 domain family protein	Regulation of signaling	Ion/biomolecule binding
AT5G65600.1	Cluster 10		Concanavalin A-like lectin protein kinase family protein	Regulation of signaling	Lectin gene family
AT4G04960.1	Cluster 10		Concanavalin A-like lectin protein kinase family protein	Regulation of signaling	Lectin gene family
AT3G16030.1	Cluster 10	CES101	lectin protein kinase family protein	Regulation of signaling	Lectin gene family
AT1G67520.1	Cluster 10		lectin protein kinase family protein	Regulation of signaling	Lectin gene family
AT3G16530.1	Cluster 10		Legume lectin family protein	Regulation of signaling	Lectin gene family
AT3G15356.1	Cluster 10		Legume lectin family protein	Regulation of signaling	Lectin gene family
AT3G26500.1	Cluster 10	PIRL2	Leucine-rich repeat (LRR) family protein, intracellular Ras-group	Regulation of signaling	Leucine-rich repeat
AT1G51890.1	Cluster 10		Leucine-rich repeat protein kinase family protein	Regulation of signaling	Leucine-rich repeat
AT1G51850.1	Cluster 10	SIF2	Leucine-rich repeat protein kinase family protein	Regulation of signaling	Leucine-rich repeat
AT1G51820.1	Cluster 10	SIF4	Leucine-rich repeat protein kinase family protein	Regulation of signaling	Leucine-rich repeat
AT1G51800.1	Cluster 10	IOS1	Leucine-rich repeat protein kinase family protein	Regulation of signaling	Leucine-rich repeat
AT1G74360.1	Cluster 10		Leucine-rich repeat protein kinase family protein	Regulation of signaling	Leucine-rich repeat
AT3G02240.1	Cluster 10	RGF7	Encodes a root meristem growth factor (RGF).	Regulation of signaling	Peptides, small peptides-receptor
AT1G74330.1	Cluster 10		Protein kinase superfamily protein	Regulation of signaling	Phosphorylation
AT1G51840.1	Cluster 10		protein kinase-related	Regulation of signaling	Phosphorylation
AT1G79680.1	Cluster 10	WAKL10,ATWAKL10	WALL ASSOCIATED KINASE (WAK)-LIKE 10	Regulation of signaling	Phosphorylation
AT3G13950.1	Cluster 10		Ankyrin repeat family protein	Regulation of signaling	Protein-protein interaction
AT3G18950.1	Cluster 10		Transducin/WD40 repeat-like superfamily protein	Regulation of signaling	Protein-protein interaction
AT1G68450.1	Cluster 10	PDE337	VQ motif-containing protein	Regulation of signaling	Protein-protein interaction
AT4G23210.1	Cluster 10	CRK13	cysteine-rich RLK (RECEPTOR-like protein kinase) 13	Regulation of signaling	RECEPTOR-like protein kinase
AT4G11480.1	Cluster 10	CRK32	cysteine-rich RLK (RECEPTOR-like protein kinase) 32	Regulation of signaling	RECEPTOR-like protein kinase
AT2G19190.1	Cluster 10	FRK1	FLG22-induced receptor-like kinase 1	Regulation of signaling	RECEPTOR-like protein kinase
AT2G25470.1	Cluster 10	AtRLP21,RLP21	receptor like protein 21	Regulation of signaling	RECEPTOR-like protein kinase
AT4G04220.1	Cluster 10	AtRLP46,RLP46	receptor like protein 46	Regulation of signaling	RECEPTOR-like protein kinase
AT3G22010.1	Cluster 10		Receptor-like protein kinase-related family protein	Regulation of signaling	RECEPTOR-like protein kinase
AT5G67340.1	Cluster 10	PUB2	Plant U-box type E3 ubiquitin ligase	Regulation of signaling	Ubiquitination
AT2G42360.1	Cluster 10	ATL41	RING/U-box superfamily protein	Regulation of signaling	Ubiquitination
AT1G15010.1	Cluster 11		mediator of RNA polymerase II transcription subunit	Gene expression	Basic transcriptional machinery
AT3G44260.1	Cluster 11	CAF1a	CCR4- ASSOCIATED FACTOR1A, Deadenylase	Gene expression	Posttranscriptional regulation
AT1G27890.1	Cluster 11	CAF1D	CCR4- ASSOCIATED FACTOR1B, Deadenylase	Gene expression	Posttranscriptional regulation
AT1G61470.1	Cluster 11	CAF1E	CCR4- ASSOCIATED FACTOR1E, Deadenylase	Gene expression	Posttranscriptional regulation
AT5G28610.1	Cluster 11		LOW protein: ATP-dependent RNA helicase DRS1-like protein	Gene expression	Posttranscriptional regulation
AT2G22760.1	Cluster 11		basic helix-loop-helix (bHLH) DNA-binding superfamily protein	Gene expression	Transcription factors
AT1G12610.1	Cluster 11	DDF1	ERF/AP2 transcription factor family, DREB subfamily A-1	Gene expression	Transcription factors
AT4G25490.1	Cluster 11	CBF1,DREB1B,ATCBF1	ERF/AP2 transcription factor family, DREB subfamily A-1	Gene expression	Transcription factors
AT1G63030.1	Cluster 11	ddf2	ERF/AP2 transcription factor family, DREB subfamily A-1	Gene expression	Transcription factors
AT1G33760.1	Cluster 11		ERF/AP2 transcription factor family, DREB subfamily A-4	Gene expression	Transcription factors
AT5G21960.1	Cluster 11		ERF/AP2 transcription factor family, DREB subfamily A-5	Gene expression	Transcription factors
AT1G22810.1	Cluster 11		ERF/AP2 transcription factor family, DREB subfamily A-5	Gene expression	Transcription factors
AT1G19210.1	Cluster 11		ERF/AP2 transcription factor family, DREB subfamily A-5	Gene expression	Transcription factors
AT1G77640.1	Cluster 11		ERF/AP2 transcription factor family, DREB subfamily A-5	Gene expression	Transcription factors
AT1G74930.1	Cluster 11	ORA47	ERF/AP2 transcription factor family, DREB subfamily A-5	Gene expression	Transcription factors
AT1G28370.1	Cluster 11	ERF11,ATERF11	ERF/AP2 transcription factor family, ERF subfamily B-1	Gene expression	Transcription factors
AT2G44840.1	Cluster 11	ATERF13,EREBP,ERF13	ERF/AP2 transcription factor family, ERF subfamily B-3	Gene expression	Transcription factors
AT4G34410.1	Cluster 11	ERF109, RRTF1	ERF/AP2 transcription factor family, ERF subfamily B-3	Gene expression	Transcription factors
AT1G18570.1	Cluster 11	MYB51,AtMYB51,BW51A,BW51B,HIG1	myb domain protein 51	Gene expression	Transcription factors
AT2G17040.1	Cluster 11	anac036,NAC036	NAC domain containing protein 36	Gene expression	Transcription factors
AT3G44350.1	Cluster 11	anac061,NAC061	NAC domain containing protein 61	Gene expression	Transcription factors
AT5G22380.1	Cluster 11	anac090,NAC090	NAC domain containing protein 90	Gene expression	Transcription factors
AT1G80840.1	Cluster 11	WRKY40,ATWRKY40	WRKY DNA-binding protein 40	Gene expression	Transcription factors
AT2G46400.1	Cluster 11	WRKY46,ATWRKY46	WRKY DNA-binding protein 46	Gene expression	Transcription factors
AT3G32090.1	Cluster 11		WRKY family transcription factor	Gene expression	Transcription factors
AT4G23810.1	Cluster 11	WRKY53,ATWRKY53	WRKY family transcription factor	Gene expression	Transcription factors
AT5G45630.1	Cluster 11		senescence regulator	Growth and development	Senescence
AT5G40000.1	Cluster 11		P-loop containing nucleoside triphosphate hydrolases superfamily protein	Growth and development	Cell cycle and cytoskeleton
AT4G11280.1	Cluster 11	ACS6,ATACS6	1-aminocyclopropane-1-carboxylic acid (acc) synthase 6	Growth and development	Hormones, ethylene
AT1G17420.1	Cluster 11	LOX3	lipoxygenase 3	Growth and development	Hormones, jasmonic acid
AT1G20510.1	Cluster 11	OPCL1	OPC-8:0 CoA ligase1	Growth and development	Hormones, jasmonic acid
AT1G72520.1	Cluster 11	LOX4	PLAT/LH2 domain-containing lipoxygenase family protein	Growth and development	Hormones, jasmonic acid
AT5G66640.2	Cluster 11	DAR3	DA1-related protein 3	Growth and development	Modulator of growth
AT4G30430.1	Cluster 11	TET9	tetraspanin9	Growth and development	Modulator of growth
AT1G30190.1	Cluster 11		cotton fiber protein	Growth and development	Modulator of growth
AT5G64870.1	Cluster 11		SPFH/Band 7/PHB domain-containing membrane-associated protein family	Metabolism	Endocytic pathway
AT4G30090.1	Cluster 11		golgin family A protein	Metabolism	Endocytic pathway
AT2G31690.1	Cluster 11	DALL5	alpha/beta-Hydrolases superfamily protein	Metabolism	Lipid metabolism
AT5G11140.1	Cluster 11		Arabidopsis phospholipase-like protein (PEARLI 4) family	Metabolism	Lipid metabolism
AT4G01950.1	Cluster 11	ATGPAT3,GPAT3	glycerol-3-phosphate acyltransferase 3	Metabolism	Lipid metabolism
AT5G52670.1	Cluster 11		Copper transport protein family	Metabolism	Nutrition, copper
AT3G50930.1	Cluster 11	BCS1	cytochrome BC1 synthesis	Metabolism	Oxidation-reduction process
AT5G58750.1	Cluster 11		NAD(P)-binding Rossmann-fold superfamily protein	Metabolism	Oxidation-reduction process
AT4G24570.1	Cluster 11		dicarboxylate carrier 2	Metabolism	Primary metabolic process
AT3G21070.2	Cluster 11	NADK1	NAD kinase 1	Metabolism	Primary metabolic process
AT1G73540.1	Cluster 11	atnudt21,NUDT21	nudix hydrolase homolog 21	Metabolism	Primary metabolic process
AT1G18300.1	Cluster 11	atnudt4,NUDT4	nudix hydrolase homolog 4	Metabolism	Primary metabolic process
AT4G24380.1	Cluster 11		dihydrofolate reductase	Metabolism	Primary metabolic process
AT5G52050.1	Cluster 11		MATE efflux family protein	Metabolism	Transport
AT2G32030.1	Cluster 11		Acyl-CoA N-acyltransferases (NAT) superfamily protein	Other components	Other components
AT1G66160.2	Cluster 11	ATCMPG1, CMPG1	CYS, MET, PRO, and GLY protein 1	Other components	Other components
AT5G64660.1	Cluster 11	ATCMPG2, CMPG2	CYS, MET, PRO, and GLY protein 2	Other components	Other components
AT1G59590.1	Cluster 11	ZCF37	ZCF37	Other components	Other components
AT3G43250.1	Cluster 11		coiled-coil protein (DUF572)	Other components	Other components
AT4G29780.1	Cluster 11		Expression of the gene is affected by multiple stresses.	Other components	Other components
AT1G35210.1	Cluster 11		hypothetical protein	Other components	Other components
AT5G22545.1	Cluster 11		hypothetical protein	Other components	Other components
AT2G18210.1	Cluster 11		hypothetical protein	Other components	Other components
AT4G27652.1	Cluster 11		hypothetical protein	Other components	Other components
AT4G27657.1	Cluster 11		hypothetical protein	Other components	Other components
AT2G20150.1	Cluster 11		hypothetical protein	Other components	Other components
AT5G09876.1	Cluster 11		hypothetical protein	Other components	Other components
AT4G36500.1	Cluster 11		hypothetical protein	Other components	Other components
AT1G20310.1	Cluster 11		syringolide-induced protein	Other components	Other components
AT4G27654.1	Cluster 11		transmembrane protein	Other components	Other components
AT5G46295.1	Cluster 11		transmembrane protein	Other components	Other components
AT2G35658.3	Cluster 11		transmembrane protein	Other components	Other components
AT5G35606.1	Cluster 11		transposable element gene	Other components	Transposable element
AT2G06280.1	Cluster 11		transposable element gene	Other components	Transposable element
AT5G64310.1	Cluster 11	AGP1,ATAGP1	arabinogalactan protein 1	Protection	Cell wall and membrane dynamics
AT3G28340.1	Cluster 11	GATL10	galacturonosyltransferase-like 10	Protection	Cell wall and membrane dynamics
AT5G28630.1	Cluster 11		glycine-rich protein	Protection	Cell wall and membrane dynamics
AT1G07135.1	Cluster 11		glycine-rich protein	Protection	Cell wall and membrane dynamics
AT5G19240.1	Cluster 11		Glycoprotein membrane precursor GPI-anchored	Protection	Cell wall and membrane dynamics
AT5G19250.1	Cluster 11		Glycoprotein membrane precursor GPI-anchored	Protection	Cell wall and membrane dynamics
AT2G41640.1	Cluster 11		Glycosyltransferase family 61 protein	Protection	Cell wall and membrane dynamics
AT5G47075.1	Cluster 11	LCR20	low-molecular-weight cysteine-rich 20	Protection	Cell wall and membrane dynamics
AT2G35710.3	Cluster 11		Nucleotide-diphospho-sugar transferases superfamily protein	Protection	Cell wall and membrane dynamics
AT1G22460.1	Cluster 11		O-fucosyltransferase family protein	Protection	Cell wall and membrane dynamics
AT1G02810.1	Cluster 11		Plant invertase/pectin methylesterase inhibitor superfamily	Protection	Cell wall and membrane dynamics
AT1G65310.1	Cluster 11	ATXTH17,XTH17	xyloglucan endotransglucosylase/hydrolase 17	Protection	Cell wall and membrane dynamics
AT4G30280.1	Cluster 11	ATXTH18,XTH18	xyloglucan endotransglucosylase/hydrolase 18	Protection	Cell wall and membrane dynamics
AT4G30290.1	Cluster 11	ATXTH19,XTH19	xyloglucan endotransglucosylase/hydrolase 19	Protection	Cell wall and membrane dynamics
AT1G05575.1	Cluster 11	HUP17, HYPOXIA RESPONSE UNKNOWN PROTEIN 17	HYPOXIA RESPONSE UNKNOWN PROTEIN	Protection	Dehydration/hypoxia/freezing tolerance
AT4G12720.1	Cluster 11	AtNUDT7,GFG1,NUDT7,ATNUDX7	MutT/nudix family protein	Protection	Response to stress factors, abiotic
AT3G55980.1	Cluster 11	SZF1,ATSZF1	salt-inducible zinc finger 1	Protection	Response to stress factors, abiotic
AT2G36650.1	Cluster 11		CHUP1-like protein	Protection	Response to stress factors, abiotic
AT1G18740.1	Cluster 11	B1L	DUF793 domain containing protein. Expression is induced by cold. Loss of function mutations are more sensitive to freezing and have reduced levels of CBFs.	Protection	Response to stress factors, abiotic, cold regulated
AT2G17660.1	Cluster 11		RPM1-interacting protein 4 (RIN4) family protein	Protection	Response to stress factors, biotic
AT5G17350.1	Cluster 11		PADRE protein up-regulated after infection by S. sclerotiorum	Protection	Response to stress factors, biotic
AT2G26530.1	Cluster 11	AR781	Pheromone receptor-like protein	Protection	Response to stress factors, biotic
AT3G61190.1	Cluster 11	BAP1	BON association protein 1	Regulation of signaling	Calcium signaling and binding
AT3G29000.1	Cluster 11		Calcium-binding EF-hand family protein	Regulation of signaling	Calcium signaling and binding
AT1G76640.1	Cluster 11	CML39	Calcium-binding EF-hand family protein	Regulation of signaling	Calcium signaling and binding
AT2G41010.1	Cluster 11	ATCAMBP25,CAMBP25	calmodulin (CAM)-binding protein of 25 kDa	Regulation of signaling	Calcium signaling and binding
AT1G66400.1	Cluster 11	CML23	calmodulin like 23	Regulation of signaling	Calcium signaling and binding
AT5G42380.1	Cluster 11	CML37	calmodulin like 37	Regulation of signaling	Calcium signaling and binding
AT2G30020.1	Cluster 11	AP2C1	Protein phosphatase 2C family protein	Regulation of signaling	Dephosphorylation
AT4G08260.1	Cluster 11		Protein phosphatase 2C family protein	Regulation of signaling	Dephosphorylation
AT2G04500.1	Cluster 11		Cysteine/Histidine-rich C1 domain family protein	Regulation of signaling	Ion/biomolecule binding
AT1G65390.1	Cluster 11	ATPP2-A5,PP2-A5	encoding a two-domain protein containing predicted lectin and Toll/Interleukin-1 receptor domains	Regulation of signaling	Lectin gene family
AT1G65380.1	Cluster 11	CLV2,AtRLP10	Leucine-rich repeat (LRR) family protein	Regulation of signaling	Leucine-rich repeat
AT1G17750.1	Cluster 11	PEPR2	Leucine-rich repeat receptor kinase for the Pep1 and Pep2 peptides.	Regulation of signaling	Leucine-rich repeat
AT4G13395.1	Cluster 11	DVL10,RTFL12	ROTUNDIFOLIA like 12	Regulation of signaling	Peptides
AT5G03210.1	Cluster 11	DIP2, DBP-INTERACTING PROTEIN 2	Encodes a small polypeptide contributing to resistance to potyvirus	Regulation of signaling	Peptides
AT5G05300.1	Cluster 11	IDL6	Inflorescence deficient in abscission (IDA)-like 6	Regulation of signaling	Peptides
AT3G10930.1	Cluster 11	IDA-LIKE7, IDL7	Inflorescence deficient in abscission (IDA)-like 7	Regulation of signaling	Peptides
AT5G66210.1	Cluster 11	CPK28	calcium-dependent protein kinase 28	Regulation of signaling	Phosphorylation
AT3G45640.1	Cluster 11	ATMPK3,MPK3,ATMAPK3	mitogen-activated protein kinase 3	Regulation of signaling	Phosphorylation
AT2G30040.1	Cluster 11	MAPKKK14	mitogen-activated protein kinase kinase kinase 14	Regulation of signaling	Phosphorylation
AT2G33580.1	Cluster 11	LYK5	Protein kinase superfamily protein	Regulation of signaling	Phosphorylation
AT5G35580.1	Cluster 11		Protein kinase superfamily protein	Regulation of signaling	Phosphorylation
AT2G24600.2	Cluster 11		Ankyrin repeat family protein	Regulation of signaling	Protein-protein interaction
AT3G02840.1	Cluster 11		ARM repeat superfamily protein	Regulation of signaling	Protein-protein interaction
AT2G22880.1	Cluster 11		VQ motif-containing protein	Regulation of signaling	Protein-protein interaction
AT4G23180.1	Cluster 11	CRK10,RLK4	cysteine-rich RLK (RECEPTOR-like protein kinase) 10	Regulation of signaling	RECEPTOR-like protein kinase
AT4G23230.1	Cluster 11	CRK15	cysteine-rich RLK (RECEPTOR-like protein kinase) 15	Regulation of signaling	RECEPTOR-like protein kinase
AT4G23140.1	Cluster 11	CRK6	cysteine-rich RLK (RECEPTOR-like protein kinase) 6	Regulation of signaling	RECEPTOR-like protein kinase
AT1G70390.1	Cluster 11		F-box and associated interaction domains-containing protein	Regulation of signaling	Ubiquitination
AT1G61340.1	Cluster 11	FBS1	F-box family protein	Regulation of signaling	Ubiquitination
AT2G44578.1	Cluster 11	ATL89	RING/U-box superfamily protein	Regulation of signaling	Ubiquitination
AT3G18710.1	Cluster 11	PUB29,ATPUB29	RING/U-box superfamily protein	Regulation of signaling	Ubiquitination
AT1G20823.1	Cluster 11	ATL80	RING/U-box superfamily protein	Regulation of signaling	Ubiquitination
AT3G52450.1	Cluster 11	PUB22	RING/U-box superfamily protein	Regulation of signaling	Ubiquitination
AT5G61600.1	Cluster 11	ERF104	ERF/AP2 transcription factor family, ERF subfamily B-3	Gene expression	Transcription factors
AT5G51190.1	Cluster 11	ERF105	ERF/AP2 transcription factor family, ERF subfamily B-3	Gene expression	Transcription factors
AT3G09870.1	Cluster 11		SAUR-like auxin-responsive protein family	Growth and development	Hormones, auxin
AT3G22723.1	Cluster 11		hypothetical protein	Other components	Other components
AT3G22830.1	Cluster 11	AT-HSFA6B,HSFA6B	heat shock transcription factor A6B	Protection	Protein folding/refolding
AT1G02580.1	Cluster 12	MEA,EMB173,FIS1,SDG5	SET domain-containing protein	Gene expression	Maintenance of the genome/Chromatin organization and remodeling
AT2G18880.1	Cluster 12	VEL2	vernalization5/VIN3-like	Gene expression	Maintenance of the genome/Chromatin organization and remodeling
AT2G25625.2	Cluster 12	CHLOROPLAST VESICULATION, CV	Histone deacetylase-like protein(AT2G25625)	Gene expression	Maintenance of the genome/Chromatin organization and remodeling
AT5G40690.1	Cluster 12		histone-lysine N-methyltransferase trithorax-like protein	Gene expression	Maintenance of the genome/Chromatin organization and remodeling
AT1G09421.1	Cluster 12		other RNA	Gene expression	Non-coding RNA
AT2G36792.2	Cluster 12		other RNA	Gene expression	Non-coding RNA
AT3G11460.1	Cluster 12		Pentatricopeptide repeat (PPR) superfamily protein	Gene expression	Posttranscriptional regulation
AT5G11260.1	Cluster 12	HY5,TED5	Basic-leucine zipper (bZIP) transcription factor	Gene expression	Transcription factors
AT2G38340.1	Cluster 12	DREB19	ERF/AP2 transcription factor family, DREB subfamily A-2	Gene expression	Transcription factors
AT1G71520.1	Cluster 12		ERF/AP2 transcription factor family, DREB subfamily A-5	Gene expression	Transcription factors
AT1G03800.1	Cluster 12	ERF10,ATERF10	ERF/AP2 transcription factor family, ERF subfamily B-1	Gene expression	Transcription factors
AT2G47520.1	Cluster 12	HRE2	ERF/AP2 transcription factor family, ERF subfamily B-2	Gene expression	Transcription factors
AT5G61890.1	Cluster 12		ERF/AP2 transcription factor family, ERF subfamily B-4	Gene expression	Transcription factors
AT1G22985.1	Cluster 12	CRF7	ERF/AP2 transcription factor family, ERF subfamily B-5	Gene expression	Transcription factors
AT2G38250.1	Cluster 12		Homeodomain-like superfamily protein	Gene expression	Transcription factors
AT3G02550.1	Cluster 12	LBD41	LOB domain-containing protein 41	Gene expression	Transcription factors
AT1G01720.1	Cluster 12	ATAF1,ANAC002	NAC domain containing protein	Gene expression	Transcription factors
AT3G15500.1	Cluster 12	ATNAC3,ANAC055,NAC055,NAC3	NAC domain containing protein 3	Gene expression	Transcription factors
AT2G30250.1	Cluster 12	WRKY25,ATWRKY25	WRKY DNA-binding protein 25	Gene expression	Transcription factors
AT1G66560.1	Cluster 12	WRKY64,ATWRKY64	WRKY DNA-binding protein 64	Gene expression	Transcription factors
AT2G28710.1	Cluster 12		Zinc finger protein C2H2-type	Gene expression	Transcription factors
AT5G44375.1	Cluster 12		pre-tRNA	Gene expression	tRNA and translational machinery
AT4G15775.1	Cluster 12		pre-tRNA	Gene expression	tRNA and translational machinery
AT5G57885.1	Cluster 12		pre-tRNA	Gene expression	tRNA and translational machinery
AT5G57910.1	Cluster 12	INB2B, INO80-BINDING PROTEIN 2B	ribosomal RNA small subunit methyltransferase G	Gene expression	tRNA and translational machinery
AT5G39520.1	Cluster 12	CSAP	Plastid localized transmembrane protein involved in ABA mediated leaf senescence and stomatal movement	Growth and development	Senescence
AT3G53230.1	Cluster 12		ATPase, AAA-type, CDC48 protein	Growth and development	Cell cycle and cytoskeleton
AT4G29340.1	Cluster 12	PRF4	profilin 4	Growth and development	Cell cycle and cytoskeleton
AT5G13820.1	Cluster 12	TBP1,ATBP-1,ATBP1,ATTBP1,HPPBF-1	telomeric DNA binding protein 1	Growth and development	Cell cycle and cytoskeleton
AT4G01870.1	Cluster 12		tolB protein-related	Growth and development	Cell cycle and cytoskeleton
AT1G16540.1	Cluster 12	SIR3,LOS5,ABA3,ATABA3,ACI2	molybdenum cofactor sulfurase (LOS5) (ABA3)	Growth and development	Hormones, abscisic acid
AT1G76530.1	Cluster 12	PILS4	Auxin efflux carrier family protein	Growth and development	Hormones, auxin
AT1G76520.2	Cluster 12	PILS3	Auxin efflux carrier family protein	Growth and development	Hormones, auxin
AT1G20925.1	Cluster 12	PILS1	Auxin efflux carrier family protein	Growth and development	Hormones, auxin
AT3G07390.1	Cluster 12	AIR12	auxin-responsive family protein	Growth and development	Hormones, auxin
AT3G17600.1	Cluster 12	IAA31	indole-3-acetic acid inducible 31	Growth and development	Hormones, auxin
AT3G44300.1	Cluster 12	NIT2,AtNIT2	nitrilase 2	Growth and development	Hormones, auxin
AT4G16760.1	Cluster 12	ACX1,ATACX1	acyl-CoA oxidase 1	Growth and development	Hormones, jasmonic acid
AT2G03760.1	Cluster 12	ST,ATST1,RAR047,ST1,AtSOT1,AtSOT12,SOT12	sulphotransferase 12	Growth and development	Hormones, jasmonic acid
AT5G45830.1	Cluster 12	DOG1,GSQ5,ATDOG1	delay of germination 1	Growth and development	Modulator of growth
AT3G21700.2	Cluster 12	SGP2	Ras-related small GTP-binding family protein	Growth and development	Modulator of growth
AT5G24640.1	Cluster 12	HRG2	H2O2 response gene, sensor/responder of H2O2, involved in maintaining embryonic root meristem activity	Growth and development	Modulator of growth, root
AT2G41730.1	Cluster 12	HRG1	H2O2 response gene, sensor/responder of H2O2, involved in maintaining embryonic root meristem activity. Expression in rosette leaves is activated by high concentration of boron	Growth and development	Modulator of growth, root
AT1G79450.2	Cluster 12	ALIS5	ALA-interacting subunit 5	Metabolism	Endocytic pathway
AT1G29060.1	Cluster 12		Target SNARE coiled-coil domain protein	Metabolism	Endocytic pathway
AT1G02430.1	Cluster 12	ATARFD1B,ARFD1B	ADP-ribosylation factor D1B	Metabolism	Endocytic pathway
AT2G02010.1	Cluster 12	GAD4	glutamate decarboxylase 4	Metabolism	Glutamate
AT5G07440.2	Cluster 12	GDH2	glutamate dehydrogenase 2	Metabolism	Glutamate
AT3G51000.1	Cluster 12		alpha/beta-Hydrolases superfamily protein	Metabolism	Lipid metabolism
AT1G77240.1	Cluster 12		AMP-dependent synthetase and ligase family protein	Metabolism	Lipid metabolism
AT1G55020.1	Cluster 12	LOX1,ATLOX1	lipoxygenase 1	Metabolism	Lipid metabolism
AT5G14180.1	Cluster 12	MPL1	Myzus persicae-induced lipase 1	Metabolism	Lipid metabolism
AT5G17380.1	Cluster 12		Thiamine pyrophosphate dependent pyruvate decarboxylase family protein	Metabolism	Lipid metabolism
AT5G48370.2	Cluster 12		Thioesterase/thiol ester dehydrase-isomerase superfamily protein	Metabolism	Lipid metabolism
AT5G50200.3	Cluster 12	WR3	nitrate transmembrane transporters	Metabolism	Nutrition, nitrate
AT4G21680.1	Cluster 12	NRT1.8	NITRATE TRANSPORTER 1.8	Metabolism	Nutrition, nitrate
AT1G62180.2	Cluster 12	APR2	5'adenylylphosphosulfate reductase 2	Metabolism	Nutrition, sulfate
AT3G12520.2	Cluster 12	SULTR4;2	sulfate transporter 4;2	Metabolism	Nutrition, sulfate
AT3G49620.1	Cluster 12	DIN11	2-oxoglutarate (2OG) and Fe(II)-dependent oxygenase superfamily protein	Metabolism	Oxidation-reduction process
AT3G49630.1	Cluster 12		2-oxoglutarate (2OG) and Fe(II)-dependent oxygenase superfamily protein	Metabolism	Oxidation-reduction process
AT3G22360.1	Cluster 12	AOX1B	alternative oxidase 1B	Metabolism	Oxidation-reduction process
AT3G27620.1	Cluster 12	AOX1C	alternative oxidase 1C	Metabolism	Oxidation-reduction process
AT2G02380.1	Cluster 12	ATGSTZ2,GSTZ2	glutathione S-transferase (class zeta) 2	Metabolism	Oxidation-reduction process
AT1G78380.1	Cluster 12	ATGSTU19,GST8,GSTU19	glutathione S-transferase TAU 19	Metabolism	Oxidation-reduction process
AT1G78360.1	Cluster 12	ATGSTU21,GSTU21	glutathione S-transferase TAU 21	Metabolism	Oxidation-reduction process
AT1G78340.1	Cluster 12	ATGSTU22,GSTU22	glutathione S-transferase TAU 22	Metabolism	Oxidation-reduction process
AT1G17170.1	Cluster 12	ATGSTU24,GST,GSTU24	glutathione S-transferase TAU 24	Metabolism	Oxidation-reduction process
AT1G17180.1	Cluster 12	ATGSTU25,GSTU25	glutathione S-transferase TAU 25	Metabolism	Oxidation-reduction process
AT2G29470.1	Cluster 12	ATGSTU3,GST21,GSTU3	glutathione S-transferase tau 3	Metabolism	Oxidation-reduction process
AT2G29460.1	Cluster 12	ATGSTU4,GST22,GSTU4	glutathione S-transferase tau 4	Metabolism	Oxidation-reduction process
AT2G02390.2	Cluster 12	ATGSTZ1,GST18,GSTZ1	glutathione S-transferase zeta 1	Metabolism	Oxidation-reduction process
AT5G02780.1	Cluster 12	GSTL1	glutathione transferase lambda 1	Metabolism	Oxidation-reduction process
AT3G45300.1	Cluster 12	IVD,ATIVD,IVDH	isovaleryl-CoA-dehydrogenase	Metabolism	Oxidation-reduction process
AT1G30620.2	Cluster 12	HSR8,MUR4,UXE1	NAD(P)-binding Rossmann-fold superfamily protein	Metabolism	Oxidation-reduction process
AT4G13180.1	Cluster 12		NAD(P)-binding Rossmann-fold superfamily protein	Metabolism	Oxidation-reduction process
AT5G19440.1	Cluster 12		NAD(P)-binding Rossmann-fold superfamily protein	Metabolism	Oxidation-reduction process
AT3G04000.1	Cluster 12		NAD(P)-binding Rossmann-fold superfamily protein	Metabolism	Oxidation-reduction process
AT1G51410.1	Cluster 12		NAD(P)-binding Rossmann-fold superfamily protein	Metabolism	Oxidation-reduction process
AT4G09750.1	Cluster 12		NAD(P)-binding Rossmann-fold superfamily protein	Metabolism	Oxidation-reduction process
AT1G09490.1	Cluster 12		NAD(P)-binding Rossmann-fold superfamily protein	Metabolism	Oxidation-reduction process
AT1G09480.1	Cluster 12		NAD(P)-binding Rossmann-fold superfamily protein	Metabolism	Oxidation-reduction process
AT1G10810.1	Cluster 12		NAD(P)-linked oxidoreductase superfamily protein	Metabolism	Oxidation-reduction process
AT3G59845.2	Cluster 12		Zinc-binding dehydrogenase family protein	Metabolism	Oxidation-reduction process
AT4G05020.2	Cluster 12	NDB2	NAD(P)H dehydrogenase B2	Metabolism	Photosynthesis, light response, chloroplast function
AT4G21490.1	Cluster 12	NDB3	NAD(P)H dehydrogenase B3	Metabolism	Photosynthesis, light response, chloroplast function
AT5G11520.1	Cluster 12	ASP3,YLS4	aspartate aminotransferase 3	Metabolism	Primary metabolic process
AT1G10070.3	Cluster 12	ATBCAT-2,BCAT-2	branched-chain amino acid transaminase 2	Metabolism	Primary metabolic process
AT3G58740.1	Cluster 12	CSY1	citrate synthase 1	Metabolism	Primary metabolic process
AT3G58750.1	Cluster 12	CSY2	citrate synthase 2	Metabolism	Primary metabolic process
AT3G14990.1	Cluster 12	DJ1A	Class I glutamine amidotransferase-like superfamily protein	Metabolism	Primary metabolic process
AT5G38200.1	Cluster 12		Class I glutamine amidotransferase-like superfamily protein	Metabolism	Primary metabolic process
AT1G17745.1	Cluster 12	PGDH	D-3-phosphoglycerate dehydrogenase	Metabolism	Primary metabolic process
AT1G09420.2	Cluster 12	G6PD4	glucose-6-phosphate dehydrogenase 4	Metabolism	Primary metabolic process
AT1G35910.1	Cluster 12	TPPD	Haloacid dehalogenase-like hydrolase (HAD) superfamily protein	Metabolism	Primary metabolic process
AT5G54080.1	Cluster 12	HGO	homogentisate 1,2-dioxygenase	Metabolism	Primary metabolic process
AT3G26690.2	Cluster 12	ATNUDT13,ATNUDX13,NUDX13	nudix hydrolase homolog 13	Metabolism	Primary metabolic process
AT1G08940.1	Cluster 12		Phosphoglycerate mutase family protein	Metabolism	Primary metabolic process
AT1G06570.1	Cluster 12	PDS1,HPD	phytoene desaturation 1	Metabolism	Primary metabolic process
AT4G15530.2	Cluster 12	PPDK	pyruvate orthophosphate dikinase	Metabolism	Primary metabolic process
AT1G08630.3	Cluster 12	THA1	threonine aldolase 1	Metabolism	Primary metabolic process
AT5G54810.1	Cluster 12	TSB1,TRPB,TRP2,ATTSB1	tryptophan synthase beta-subunit 1	Metabolism	Primary metabolic process
AT5G35320.1	Cluster 12		DBH-like monooxygenase	Metabolism	Primary metabolic process
AT1G74010.1	Cluster 12		Calcium-dependent phosphotriesterase superfamily protein	Metabolism	Secondary metabolism
AT1G78960.1	Cluster 12	ATLUP2,LUP2	lupeol synthase 2	Metabolism	Secondary metabolism
AT4G16690.1	Cluster 12	ATMES16,MES16	methyl esterase 16	Metabolism	Secondary metabolism
AT4G34135.1	Cluster 12	UGT73B2	UDP-glucosyltransferase 73B2	Metabolism	Secondary metabolism
AT2G36750.1	Cluster 12	UGT73C1	UDP-glucosyltransferase 73C1	Metabolism	Secondary metabolism
AT2G36790.1	Cluster 12	UGT73C6	UDP-glucosyltransferase 73C6	Metabolism	Secondary metabolism
AT3G53160.1	Cluster 12	UGT73C7	UDP-glucosyltransferase 73C7	Metabolism	Secondary metabolism
AT1G05530.1	Cluster 12	UGT75B2,UGT2	UDP-glucosyltransferase 75B2	Metabolism	Secondary metabolism
AT1G22340.1	Cluster 12	AtUGT85A7,UGT85A7	UDP-glucosyltransferase 85A7	Metabolism	Secondary metabolism
AT3G47780.1	Cluster 12	ATATH6,ATH6	ABC2 homolog 6	Metabolism	Transport
[truncated: 159 more rows]
