# Supplementary material for: Modulation of early gene expression responses to water deprivation stress by the E3 ubiquitin ligase ATL80: implications for retrograde signaling interplay
Source: BMC Plant Biol. 2024 Mar 8;24:180. doi: 10.1186/s12870-024-04872-5 (PMC10921668; doi:10.1186/s12870-024-04872-5)
Supplement: Supplementary file 3 — Supplementary Material 3: Table 3. Cross-reference of transcriptomic data related to retrograde signaling pathways with the ATL80 transcriptome. [file 12870_2024_4872_MOESM3_ESM.xlsx]

## Sheet: Sheet1
Supplementary Table 3
Cross-reference of transcriptomic data related to retrograde signaling pathways with the ATL80 transcriptome
				WT					atl80
Experiment	Target Name	0 min	15 min	30 min	60 min	120 min	0 min	15 min	30 min	60 min	120 min	GeneSymbol	Description			Class	Category
Core module	AT2G18050.1	832.894	2200.08	1791.52	806.741	759.848	945.029	1480.21	1048.42	708.798	733.905	HIS1-3	histone H1-3			Gene expression	Maintenance of the genome/Chromatin organization and remodeling
Core module	AT3G23030.1	664.067	1655.9	1768.47	2564.14	3214.63	2117.22	2048.66	2322.94	2216.63	2381.69	IAA2	indole-3-acetic acid inducible 2			Growth and development	Hormones, auxin
Core module	AT1G77690.1	96.8605	264.921	250.44	160.128	201.059	142.56	164.774	134.404	135.337	123.978	LAX3	like AUX1 3			Growth and development	Hormones, auxin
Core module	AT4G34770.1	11.005	81.7145	43.6865	15.975	15.393	115.966	142.786	72.4235	14.0735	6.2025	SAUR1	SAUR-like auxin-responsive protein family			Growth and development	Hormones, auxin
Core module	AT4G19380.1	25.521	65.408	67.5055	37.7655	31.183	84.0695	97.9435	85.8375	64.9025	39.999		Long-chain fatty alcohol dehydrogenase family protein			Metabolism	Lipid metabolism
Core module	AT2G14660.1	160.918	232.804	194.637	102.159	121.046	99.2255	103.962	124.177	86.368	48.322		thymocyte nuclear-like protein			Other components	Other components
Core module	AT5G64640.1	133.625	257.462	238.784	230.197	330.704	171.007	185.441	196.668	173.63	131.149	PMEI-PME94	Plant invertase/pectin methylesterase inhibitor superfamily			Protection	Cell wall and membrane dynamics
Core module	AT3G29030.1	7.094	58.324	63.001	39.5935	55.781	33.908	53.819	52.613	28.0885	22.654	EXP5	expansin A5			Protection	Cell wall and membrane dynamics
Core module	AT5G37770.1	680.119	1484.32	3860.75	2822.74	1301.88	868.345	783.264	1360.86	920.464	856.731	CML24	EF hand calcium-binding protein family			Regulation of signaling	Calcium signaling and binding
Core module	AT5G02760.1	132.343	333.954	272.66	266.242	179.212	340.549	316.12	267.829	157.732	132.299	APD7	Protein phosphatase 2C family protein			Regulation of signaling	Dephosphorylation
Core module	AT1G56510.1	162.336	141.399	400.228	841.087	357.947	321.671	263.241	373.618	375.522	460.644	WRR4,ADR2	Disease resistance protein (TIR-NBS-LRR class)			Regulation of signaling	Leucine-rich repeat , Toll/interleukin receptor (TIR)
Core module	AT4G28270.1	549.887	1036.78	734.872	669.712	1096.39	961.181	1081.32	998.536	889.553	904.678	RMA2	RING membrane-anchor 2			Regulation of signaling	Ubiquitination
Core module	AT1G49230.1	40.7315	181.334	229.094	41.9835	77.104	71.526	73.1945	76.886	32.0125	19.051	ATL78	RING/U-box superfamily protein			Regulation of signaling	Ubiquitination
H-light acclimation	AT4G21550.1	23.695	32.743	29.4675	14.61	18.005	11.5075	17.3105	20.4	8.4515	15.734	VAL3	VP1/ABI3-like 3			Gene expression	Transcription factors
H-light acclimation	AT5G22570.1	4.115	14.5535	66.5675	248.907	46.8995	107.058	129.881	141.999	84.0575	95.5545	WRKY38	WRKY DNA-binding protein 38			Gene expression	Transcription factors
H-light acclimation	AT4G34410.1	144.594	245.038	1885.53	1562.73	618.875	165.528	167.714	233.889	225.968	230.691	ERF109	RF/AP2 transcription factor family, ERF subfamily B-3			Gene expression	Transcription factors
H-light acclimation	AT1G27730.1	969.89	1995.87	7449.51	3952.36	1418.86	594.141	1097.63	2445.73	2097.58	2240.02	ZAT10	salt tolerance zinc finger			Gene expression	Transcription factors
H-light acclimation	AT5G59820.1	5495.26	1259.3	5281.95	3679.1	2163.08	795.766	1116.79	2040.6	2044.04	2512.84	ZAT12	C2H2-type zinc finger family protein			Gene expression	Transcription factors
H-light acclimation	AT2G18190.1	256.308	380.486	359.638	313.214	345.558	112.736	215.018	208.355	189.605	155.507		P-loop containing nucleoside triphosphate hydrolases			Growth and development	Cell cycle and cytoskeleton
H-light acclimation	AT1G17420.1	721.714	661.92	5489.83	7660.24	11484.4	542.772	599.424	1110.45	1904.67	2385.3	LOX3	lipoxygenase 3			Growth and development	Hormones, jasmonic acid
H-light acclimation	AT1G32640.1	849.544	1389.6	3027.49	2410.45	2534.24	442.086	495.023	773.692	823.336	1002.47	MYC2	Basic helix-loop-helix (bHLH) DNA-binding family protein			Growth and development	Hormones, jasmonic acid
H-light acclimation	AT5G64870.1	76.208	64.123	271.245	156.146	154.268	29.396	31.687	51.0265	69.5895	70.009	FLOT3	SPFH/Band 7/PHB domain-containing membrane-associated			Metabolism	Endocytic pathway
H-light acclimation	AT4G17470.3	23.7185	27.4355	53.882	15.6895	40.8875	21.652	19.566	20.0385	12.832	15.7615		alpha/beta-Hydrolases superfamily protein			Metabolism	Lipid metabolism
H-light acclimation	AT4G38690.1	263.279	1279.97	1220.63	329.003	695.981	522.733	495.284	471.857	345.541	240.995		PLC-like phosphodiesterases superfamily protein			Metabolism	Lipid metabolism
H-light acclimation	AT3G44560.1	14.227	70.726	110.653	82.2795	222.446	77.0705	68.228	78.473	56.2575	141.579	FAR8	fatty acid reductase 8			Metabolism	Lipid metabolism
H-light acclimation	AT1G20340.1	43711.8	64180.8	66033.9	47373	54804	48918.2	44416	48185.7	42540	33116.9	DRT112	Cupredoxin superfamily protein			Metabolism	Oxidation-reduction process
H-light acclimation	AT4G25100.1	26028	22782.8	34583.9	35019.3	43755.2	10480.2	15351.4	10168.3	24870.3	16332.9	FSD1	Fe superoxide dismutase 1			Metabolism	Oxidation-reduction process
H-light acclimation	AT4G31870.1	897.391	1379.87	1110.83	1183.46	986.4	1949.21	1808.81	2034.18	2210.91	1494.93	GPX7	glutathione peroxidase 7			Metabolism	Oxidation-reduction process
H-light acclimation	AT3G20100.1	1087.89	1683.16	1355.84	798.527	854.411	541.826	468.645	428.135	474.269	349.978	CYP705A19	cytochrome P450, family 705, subfamily A, polypeptide 19			Metabolism	Oxidation-reduction process
H-light acclimation	AT1G76100.1	1157.7	1803.8	1429.16	1162.89	852.253	1987.63	2179.45	1850.56	1335.03	1029.46	PETE1	plastocyanin 1			Metabolism	Oxidation-reduction process
H-light acclimation	AT1G29910.1	19292.7	45579.9	34132.6	45856.9	23717.5	43716.3	59260.2	46773.1	49570.6	36512.4	CAB3	chlorophyll A/B binding protein 3			Metabolism	Photosynthesis, light response, chloroplast function
H-light acclimation	AT1G19670.1	838.539	1171.8	1115.77	502.836	2186.73	617.89	751.372	752.186	675.452	793.222	CLH1	chlorophyllase 1			Metabolism	Photosynthesis, light response, chloroplast function
H-light acclimation	AT5G48300.1	1013.97	1275.93	1570.32	1689.18	1021.66	3168.37	2610.06	2919.52	2593.26	2613.72	ADG1	ADP glucose pyrophosphorylase 1			Metabolism	Primary metabolic process
H-light acclimation	AT5G47910.1	730.77	539.986	1439.58	2317.88	1143.07	911.99	725.052	988.754	1528.03	1498.27	RBOHD	respiratory burst oxidase homologue D			Metabolism	Primary metabolic process
H-light acclimation	AT5G13930.1	95.301	262.844	238.972	238.531	138.438	532.996	637.436	766.859	301.301	330.413	CHS	Chalcone and stilbene synthase family protein			Metabolism	Secondary metabolism
H-light acclimation	AT1G09575.1	73.755	120.547	158.585	185.99	247.274	93.544	97.3075	107.181	151.557	145.668	MCU1	Mitochondrial calcium channel			Metabolism	Transport
H-light acclimation	AT4G15210.1	15.7045	39.511	45.777	10.1905	90.6505	7.6585	14.9955	11.3045	6.1885	12.9045	BAM5	beta-amylase 5			Protection	Cell wall and membrane dynamics
H-light acclimation	AT5G66400.1	760.671	718.321	995.764	415.065	752.126	516.514	497.161	491.433	531.351	950.495	ATDI8	Dehydrin family protein			Protection	Response to stress factors, abiotic
H-light acclimation	AT1G54040.2	27.767	40.357	53.091	28.0305	63.1775	22.2915	28.2445	29.261	11.136	21.2275	ESP	epithiospecifier protein			Protection	Response to stress factors, abiotic
H-light acclimation	AT1G20440.1	2981.94	10251	12141.7	8166.23	28657.1	6069.44	5585.64	5832.48	8164.13	11246.7	COR47	cold-regulated 47			Protection	Response to stress factors, abiotic, cold regulated
H-light acclimation	AT3G61190.1	181.29	266.527	1451.2	777.939	388.583	88.3165	106.031	259.935	240.744	324.885	BAP1	BON association protein 1			Regulation of signaling	Calcium signaling and binding
H-light acclimation	AT2G19970.1	193.212	370.717	275.384	294.14	366.031	167.466	193.262	190.558	187.7	165.799		CAP (Cysteine-rich, Antigen 5, and Pathogenesis-related 1)			Regulation of signaling	Peptides
Core module [65]
H-light acclimation [66]
